# Supplementary material for: Variability among the Most Rapidly Evolving Plastid Genomic Regions is Lineage-Specific: Implications of Pairwise Genome Comparisons in Pyrus (Rosaceae) and Other Angiosperms for Marker Choice
Source: PLoS One. 2014 Nov 18;9(11):e112998. doi: 10.1371/journal.pone.0112998 (PMC4236126; doi:10.1371/journal.pone.0112998)
Supplement: Table S1 — Primers for verification of sequence parts ambiguously read by the 454 sequencing. (XLSX) [file pone.0112998.s001.xlsx]

## Sheet: verification
PCR verification of the Pyrus spinosa cp genome		app.
Region	problem	Fragment length	F primer	primer sequence	Tm	primer reference	R primer	primer sequence	Tm	primer reference
trnH-psbA	poly A (13)	253	psbA-781F	ATTTTGGCCGATTGATCTTCC	56.9	Kosuth et al 2011	CAtrnH	CCGCGAATGGTGGATTCACAAT	58.8	Korotkova et al 2010
psaA-ycf3 IGS	poly T (20)	784	psaA-2180F	CCTCGAAAGAAGTTTTTACGGG	58.9	this study	ycf3-12R	CAGAATTGGTTGAAGATTACAAGG	57.7	this study
ycf3-trnS IGS	poly A (16)	706	SP43122F	ATTGGCYACAAYTGAAAAGG	53.7	Herschkovitz 2006	SP44097R	ATTCGAACCCTCGGTAAACA	55.8	Herschkovitz 2006
trnF-ndhJ IGS	poly A (10)	787	trnF-F (kein publizierter Name)	GYTGGTAGAGCAGAGGACTG	60.9	Perez et al 2006	ndhJ-50R (kein Name)	TGGATAGGATGGCCCTTAC	56.9	Perez et al 2006
ndhC-trnV IGS	AT-rich (14)	724	ndhC-F	TGCCAAAATAGGAATAACAC	51.6	Goodson et al 2006	trnV-R	TTTACCGAGCAGGTCTACGG	59.8	Goodson et al 2006
trnV intron	N (no poly)	616	trnV-e1F (F Wang1999)	CTCGAACCGTAGACCTTCTC	59.8	Wang et al 1999	trnVe2-R (R Wang1999)	GTAGAGCACCTCGTTTACAC	57.8	Wang et al 1999
trnV intron	poly T (7)	616	trnV-e1F (F Wang1999)	CTCGAACCGTAGACCTTCTC	59.8	Wang et al 1999	trnVe2-R (R Wang1999)	GTAGAGCACCTCGTTTACAC	57.8	Wang et al 1999
rbcL-accD IGS	?	640	rbcL-3F	GCAAATGGAGTCCTGAACTAG	58.8	Mikeda et al 2006	accD-70R	CCGTTAAACAACATCGAATCG	56.9	this study
psaJ-rpl33 IGS	Y; poly A (16)	567	psaJ-52F	GGTTCGGGTCTTTAGCAGG	59	this study	rpl33-38R	CGAACACAACTGGTACATTCC	58.8	this study
rps18-rpl20	poly T (11)	524	rps18-204F	GCTCGTATTTTATCTCCG	51.5	this study	rpl20-197R	GTCGGTTGTGGATCACTC	56.1	this study
clpP intron 1	?	823	clpPe1-81F	GGATACAACCCATAAGGG	53.8	this study	clpPe2-56R	GGATTAGCCGCTTCAATGG	56.9	this study
petB intron	poly A (10)	1040	PYRpsbH-114F	GGAACTACTCCTTTGATGG	54.7	this study	PYRpetB-27R	CCTGAATCTCRAGACGTTC	55.8	this study
petB-petD IGS	poly A (9)	992	pipetB1411F	GCCGTMTTTATGTTAATGC	51.5	Löhne & Borsch 2005	pipetD738R	AATTTAGCYCTTAATACAGG	50.6	Löhne & Borsch 2005
petD-rpoA IGS	polyA (18)	358	PYRpetD-411F	CCTTTGGTTGGGTATTGG	53.8	this study	PYRrpoA-107R	GGACCTTTTGAATAACAGTC	53.7	this study
petD-rpoA IGS	2 poly A (13 and 7)	358	PYRpetD-411F	CCTTTGGTTGGGTATTGG	53.8	this study	PYRrpoA-107R	GGACCTTTTGAATAACAGTC	53.7	this study
rps8-rpl14 IGS	poly A (7)	626	PYRrps8-52F	CGGTCTGTCATTATACCTC	54.7	this study	PYRrpl14-85R	CAAGAAGGAAATCCAAAAGG	53.7	this study
rpl14 CDS	3 poly A, poly T (10)	436	PYRrpl14-85F	CCTTTTGGATTTCCTTCTTG	53.7	this study	PYRrpl16e2-354R	GCATCTAAAATGCCTATACG	53.7	this study
rpl14-rpl16 IGS	AT-motif	436	PYRrpl14-85F	CCTTTTGGATTTCCTTCTTG	53.7	this study	PYRrpl16e2-354R	GCATCTAAAATGCCTATACG	53.7	this study
rpl14-rpl16 IGS	2 poly A (9 each)	436	PYRrpl14-85F	CCTTTTGGATTTCCTTCTTG	53.7	this study	PYRrpl16e2-354R	GCATCTAAAATGCCTATACG	53.7	this study
rpl16 intron	poly A (7)	1336	PYRrps3F	GATTATTGTTCCTATGCAG	50.4	this study	PYR-rpl16R	GCTTGAAGAGCATATCTAC	52.6	this study
rps3-rpl22	?	710	PYRrps3-152F	CGATACGCCCTGCAATTTG	56.9	this study	PYRrpl22-100R	CCTATAAAAAGATCCACTTG	51.6	this study
rps19	reading errors	822	PYRrpl22-405F	CACCTTTCTCTTCTGTATC	52.6	this study	PYRrpl2-400R	GGCACGGCCATACATAAC	56.1	this study
rpl2 1 exon	reading errors	822	PYRrpl22-405F	CACCTTTCTCTTCTGTATC	52.6	this study	PYRrpl2-400R	GGCACGGCCATACATAAC	56.1	this study
ndhF	2 poly A (6 each)	719	ndhF-536	TCCCCTACACGATTAGTTACAA	57.1	Olmstead & Sweere 1994	PYRndhF-rpl32_184R	CATTTGACCAATTAGAACCTC	54.9	this study
ndhF-rpl32	poly A (20)	719	ndhF-536	TCCCCTACACGATTAGTTACAA	57.1	Olmstead & Sweere 1994	PYRndhF-rpl32_184R	CATTTGACCAATTAGAACCTC	54.9	this study
ndhF-rpl32	poly T	969	PYRndhF-rpl32_184F	GAGGTTCTAATTGGTCAAATG	54.9	this study	PYRrpl32-110R	GAACTCCCGGTAGAAAGAG	56.9	this study
rpl32	poly T	969	PYRndhF-rpl32_184F	GAGGTTCTAATTGGTCAAATG	54.9	this study	PYRrpl32-110R	GAACTCCCGGTAGAAAGAG	56.9	this study
rpl32-trnL IGS	poly T (9)	1469	PYRrpl32-110F	CTCTTTCTACCGGGAGTTC	56.9	this study	trnL	CTGCTTCCTAAGAGCAGCGT	59.8	Shaw et al 2007
ndhD	reading error (K)	580	PYRndhD-820F	GATCGGTGATTTGACAGC	53.8	this study	PYRndhD-1420R	CTTTCTCCCTCATAGAGG	53.8	this study
ndhI	reading error (W)	406	PYRndhI-56F	CTGACATTGGTAAACGACC	54.7	this study	PYRndhI-480R	GTTCTCTATGGTAACTGG	51.5	this study
ndhI	reading errors (N, S)	406	PYRndhI-56F	CTGACATTGGTAAACGACC	54.7	this study	PYRndhI-480R	GTTCTCTATGGTAACTGG	51.5	this study
ndhA intron	poly A (10)	511	PYRndhAintr-590F	CTCTGGATTGGAATCGTGTC	57.8	this study	PYRndhAe2-1R	GTTATCAATATCTCTACGTGCG	57.1	this study
ycf1	poly T (7)	991	PYRycf1-1652F	GTTGCTTTGATACGTTATTCC	54.9	this study	PYRycf1-1264-R	CATCCGATTACTGATTATTG	51.6	this study
ycf1	poly T (8)	979	PYRycf1-2865F	GTTATGATGATAAAAGATTGG	51	this study	PYRycf1-3865R	TCGACCTTCGTTTTAAGAC	52.6	this study
ycf1	poly A (6)	685	PYRycf1-4043F	CCTTTTGGATTGGATGGG	53.8	this study	PYRycf1-4728R	CTAATGAAATACCGAGGGTTTG	57.1	this study
