# Supplementary material for: Variability among the Most Rapidly Evolving Plastid Genomic Regions is Lineage-Specific: Implications of Pairwise Genome Comparisons in Pyrus (Rosaceae) and Other Angiosperms for Marker Choice
Source: PLoS One. 2014 Nov 18;9(11):e112998. doi: 10.1371/journal.pone.0112998 (PMC4236126; doi:10.1371/journal.pone.0112998)
Supplement: Table S2 — Ranking of all regions for the four genome pairs. (XLSX) [file pone.0112998.s002.xlsx]

## Sheet: Sheet1
Pyrus											Cymbidium											Oenothera											Olea
Region	Aligned length	PICs (SNPs/InDels)	p-distance		Region	Aligned length	PICs (SNPs/InDels)	p-distance			Region	Aligned length	PICs (SNPs/InDels)	p-distance		Region	Aligned length	PICs (SNPs/InDels)	p-distance			Region	Aligned length	PICs (SNPs/InDels)	p-distance		Region	Aligned length	PICs (SNPs/InDels)	p-distance			Region	Aligned length	PICs (SNPs/InDels)	p-distance		Region	Aligned length	PICs (SNPs/InDels)	p-distance
psbB-psbT	184	6 (5/1)	37.88		ndhC-trnV	760	24 (12/12)	20.34			trnP-psaJ	366	6 (5/1)	14.04		trnK-rps16	613	17 (7/10)	12.15			ycf1-ndhF	381	15 (9/6)	36.73		trnQ-accD	2615	23 (12/11)	5.59			trnG-trnR	170	5 (4/1)	23.81		trnT-psbD	1322	15 (14/1)	10.6
psbI-trnS	149	4 (3/1)	22.06		trnR-atpA	909	20 (10/10)	13.61			ndhF-rpl32	259	4 (3/1)	13.04		rpl16 intron	1191	9 (4/5)	3.46			psbJ-psbL	134	2 (2/0)	14.93		ycf1-ndhF	381	15 (9/6)	36.73			psbC-trnS	243	6 (5/1)	21.1		trnQ-rps16	1655	14 (9/5)	5.46
ndhC-trnV	760	24 (12/12)	20.34		ndhF-rpl32	1078	20 (12/8)	11.41			trnK-rps16	613	17 (7/10)	12.15		psaJ-rpl33	629	8 (6/2)	9.93			rps4-trnT	332	5 (4/1)	12.16		rps16-rbcL	976	8 (4/4)	5.06			trnR-atpA	112	3 (2/1)	18.02		trnS-trnG	715	12 (10/2)	14.33
trnR-atpA	909	20 (10/10)	13.61		psbM-trnD	1235	11 (8/3)	6.51			psaJ-rpl33	629	8 (6/2)	9.93		trnP-psaJ	366	6 (5/1)	14.04			trnG-trnfM	172	3 (2/1)	11.9		ndhF-rpl32	932	7 (7/0)	8.26			trnS-trnG	715	12 (10/2)	14.33		trnK-rps16	899	12 (9/3)	10.06
ndhF-rpl32	1078	20 (12/8)	11.41		trnQ-rps16	905	10 (6/4)	8.3			rps19-psbA	345	4 (3/1)	8.7		petA-psbJ	635	6 (5/1)	7.9			ndhG-ndhI	408	5 (4/1)	9.9		accD-psaI	577	6 (5/1)	8.68			accD-psaI	702	11 (10/1)	14.27		petN-psbM	1171	12 (10/2)	8.62
rpl36-rps8	459	5 (5/0)	10.89		trnK-rps16	974	9 (8/1)	8.38			rps19-trnH	122	1 (1/0)	8.2		clpP intron 2	676	5 (4/1)	5.93			accD-psaI	577	6 (5/1)	8.68		trnQ-psbK	355	6 (3/3)	8.52			ycf15-trnL	354	5 (5/0)	14.12		ndhC-trnV	1119	12 (8/4)	7.24
trnK-rps16	974	9 (8/1)	8.38		rpl16 intron	1003	9 (6/3)	6.01			petA-psbJ	635	6 (5/1)	7.9		ndhF-rpl32	259	4 (3/1)	13.04			trnQ-psbK	355	6 (3/3)	8.52		trnT-psbD	1441	6 (2/4)	1.43			psbA-trnH	447	8 (6/2)	13.51		accD-psaI	702	11 (10/1)	14.27
trnQ-rps16	905	10 (6/4)	8.3		rpl32-trnL	1439	9 (4/5)	2.84			ndhD-psaC	129	1 (1/0)	7.75		rps19-psbA	345	4 (3/1)	8.7			ndhF-rpl32	932	7 (7/0)	8.26		rps4-trnT	332	5 (4/1)	12.16			rps4-trnT	326	5 (4/1)	12.31		rpl32-trnL	835	10 (6/4)	7.26
psbA-trnH	268	6 (2/4)	7.81		trnT-psbD	1482	9 (4/5)	2.81			psbC-trnS	146	1 (1/0)	6.85		trnT-trnL	610	4 (2/2)	3.36			trnQ-accD	2615	23 (12/11)	5.59		ndhG-ndhI	408	5 (4/1)	9.9			trnG-trnM	174	2 (2/0)	11.49		psbE-petL	1183	9 (7/2)	5.93
trnL-trnF	403	4 (3/1)	7.59		atpH-atpI	1178	9 (3/6)	2.58			rrn4.5-rrn5	168	1 (1/0)	5.95		trnK intron 3'	928	4 (0/4)	0			rps12-clpP	397	4 (2/2)	5.13		atpH-atpI	939	5 (4/1)	4.26			psbB-psbT	186	2 (2/0)	10.75		psbA-trnH	447	8 (6/2)	13.51
ndhJ-ndhK	137	1 (1/0)	7.3		trnT-trnL	1241	8 (6/2)	4.94			clpP intron 2	676	5 (4/1)	5.93		ycf4-cemA	728	3 (2/1)	2.75			rps16-rbcL	976	8 (4/4)	5.06		psaI-ycf4	412	5 (1/4)	2.45			trnT-psbD	1322	15 (14/1)	10.6		clpP intron 2	646	8 (4/4)	6.24
rpl14-rpl16	145	2 (1/1)	6.99		rpoB-trnC	1216	8 (5/3)	4.13			trnL-ccsA	180	1 (1/0)	5.56		atpB-rbcL	960	3 (2/1)	2.11			atpI-rps2	216	1 (1/0)	4.63		rps12-clpP	397	4 (2/2)	5.13			trnK-rps16	899	12 (9/3)	10.06		psbM-trnD	657	7 (6/1)	9.15
trnD-trnY	448	4 (3/1)	6.79		clpP intron 1	837	8 (2/6)	2.48			ndhE-ndhG	185	1 (1/0)	5.41		trnE-trnT	1216	3 (2/1)	1.68			rps2-rpoC2	219	2 (1/1)	4.59		trnP-psaJ	515	4 (2/2)	4.37			rps2-rpoC2	209	4 (2/2)	9.66		atpF intron	697	7 (6/1)	8.62
psbM-trnD	1235	11 (8/3)	6.51		petA-psbJ	1032	8 (2/6)	2.02			trnS-psbZ	230	1 (1/0)	4.35		rpoB-trnC	1461	3 (2/1)	1.38			trnP-psaJ	515	4 (2/2)	4.37		trnK-rps16	758	4 (2/2)	2.67			trnS-rps4	314	3 (3/0)	9.55		atpH-atpI	1071	7 (7/0)	6.54
trnW-trnP	156	1 (1/0)	6.41		rps16 intron	909	7 (4/3)	4.48			ndhG-ndhI	233	1 (1/0)	4.29		clpP intron 1	902	3 (1/2)	1.11			trnI-ycf2	462	2 (2/0)	4.33		trnG intron	804	4 (2/2)	2.5			psbN-psbH	105	1 (1/0)	9.52		trnE-trnT	795	7 (5/2)	6.45
rpl16 intron	1003	9 (6/3)	6.01		psbE-petL	1246	7 (3/4)	2.43			trnK-psbA	257	1 (1/0)	3.89		rps4-trnT	367	2 (1/1)	2.74			atpH-atpI	939	5 (4/1)	4.26		psbE-petL	984	4 (2/2)	2.05			trnD-trnY	107	2 (1/1)	9.43		petA-psbJ	973	7 (2/5)	2.1
ycf4-cemA	526	3 (3/0)	5.7		psbB-psbT	184	6 (5/1)	37.88			trnS-rps4	287	1 (1/0)	3.48		trnT-psbD	947	2 (2/0)	2.11			trnK intron 5'	249	2 (1/1)	4.03		trnT-trnL	1114	4 (2/2)	1.89			psbM-trnD	657	7 (6/1)	9.15		psbC-trnS	243	6 (5/1)	21.1
rbcL-accD	569	6 (3/3)	5.33		psbA-trnH	268	6 (2/4)	7.81			rpl16 intron	1191	9 (4/5)	3.46		petN-trnD	1020	2 (2/0)	1.96			petN-psbM	926	3 (3/0)	3.24		petB intron	775	4 (1/3)	1.34			trnQ-psbK	335	5 (3/2)	9.01		psaA-ycf3	741	6 (6/0)	8.1
trnT-trnL	1241	8 (6/2)	4.94		rbcL-accD	569	6 (3/3)	5.33			trnT-trnL	610	4 (2/2)	3.36		rps16 intron	878	2 (0/2)	0			psaA-ycf3	669	3 (2/1)	3.01		rps16 intron	908	4 (1/3)	1.17			atpI-rps2	222	2 (2/0)	9.01		trnG intron	678	6 (4/2)	6.01
psaI-ycf4	413	4 (2/2)	4.89		ndhA intron	1157	6 (3/3)	2.65			atpI-rps2	300	1 (1/0)	3.33		rps19-trnH	122	1 (1/0)	8.2			trnS-psbZ	348	1 (1/0)	2.87		ycf4-cemA	873	4 (1/3)	1.15			petN-psbM	1171	12 (10/2)	8.62		ndhA intron	1098	6 (6/0)	5.46
rps8-rpl14	207	2 (1/1)	4.83		rpl36-rps8	459	5 (5/0)	10.89			psbB-psbT	323	1 (1/0)	3.1		ndhD-psaC	129	1 (1/0)	7.75			trnK-rps16	758	4 (2/2)	2.67		petA-psbJ	1034	4 (1/3)	1.06			atpF intron	697	7 (6/1)	8.62		ycf4-cemA	900	6 (3/3)	3.47
rpl33-rps18	218	2 (1/1)	4.67		psbI-trnS	149	4 (3/1)	22.06			trnQ-psbK	348	1 (1/0)	2.87		psbC-trnS	146	1 (1/0)	6.85			petD intron	761	3 (2/1)	2.65		psbM-trnD	1063	4 (1/3)	0.95			trnK-psbA	236	2 (2/0)	8.47		trnG-trnR	170	5 (4/1)	23.81
trnS-trnG	651	3 (3/0)	4.62		trnL-trnF	403	4 (3/1)	7.59			ycf4-cemA	728	3 (2/1)	2.75		rrn4.5-rrn5	168	1 (1/0)	5.95			trnS-trnG	788	2 (2/0)	2.54		atpF-atpH	525	4 (0/4)	0			ndhF-rpl32	479	4 (4/0)	8.37		ycf15-trnL	354	5 (5/0)	14.12
rps16 intron	909	7 (4/3)	4.48		trnD-trnY	448	4 (3/1)	6.79			rps4-trnT	367	2 (1/1)	2.74		trnL-ccsA	180	1 (1/0)	5.56			trnG intron	804	4 (2/2)	2.5		clpP-psbB	608	4 (0/4)	0			psbI-trnS	120	1 (1/0)	8.33		rps4-trnT	326	5 (4/1)	12.31
petD-rpoA	225	1 (1/0)	4.48		psaI-ycf4	413	4 (2/2)	4.89			atpB-rbcL	960	3 (2/1)	2.11		ndhE-ndhG	185	1 (1/0)	5.41			psaI-ycf4	412	5 (1/4)	2.45		trnG-trnfM	172	3 (2/1)	11.9			petG-trnW	121	1 (1/0)	8.26		trnQ-psbK	335	5 (3/2)	9.01
atpF-atpH	451	3 (2/1)	4.44		psaJ-rpl33	472	4 (2/2)	4.29			trnT-psbD	947	2 (2/0)	2.11		trnS-psbZ	230	1 (1/0)	4.35			psbE-petL	984	4 (2/2)	2.05		petN-psbM	926	3 (3/0)	3.24			rps14-psaB	122	1 (1/0)	8.2		trnN-trnR	590	5 (4/1)	6.91
psaJ-rpl33	472	4 (2/2)	4.29		petN-psbM	1193	4 (4/0)	3.35			petN-trnD	1020	2 (2/0)	1.96		ndhG-ndhI	233	1 (1/0)	4.29			trnT-trnL	1114	4 (2/2)	1.89		psaA-ycf3	669	3 (2/1)	3.01			psaA-ycf3	741	6 (6/0)	8.1		trnC-petN	760	5 (5/0)	6.58
trnM-atpE	242	2 (1/1)	4.29		trnS-psbZ	309	4 (1/3)	3.27			trnE-trnT	1216	3 (2/1)	1.68		trnK-psbA	257	1 (1/0)	3.89			trnT-psbD	1441	6 (2/4)	1.43		petD intron	761	3 (2/1)	2.65			trnK intron 5'	268	3 (2/1)	7.49		trnT-trnL	672	5 (4/1)	5.98
rpoB-trnC	1216	8 (5/3)	4.13		psaA-ycf3	753	4 (2/2)	2.83			psaA-ycf3	638	1 (1/0)	1.57		trnS-rps4	287	1 (1/0)	3.48			ycf3 intron 2	720	1 (1/0)	1.39		rpoB-trnC	1227	3 (1/2)	0.82			rpl32-trnL	835	10 (6/4)	7.26		ycf3 intron 1	705	5 (4/1)	5.67
trnL intron	514	3 (2/1)	3.9		trnC-petN	946	4 (2/2)	2.14			rpoB-trnC	1461	3 (2/1)	1.38		atpI-rps2	300	1 (1/0)	3.33			petB intron	775	4 (1/3)	1.34		ccsA-ndhD	478	3 (0/3)	0			ndhC-trnV	1119	12 (8/4)	7.24		atpB-rbcL	786	5 (3/2)	3.83
trnK intron 5'	271	1 (1/0)	3.69		accD-psaI	833	4 (1/3)	1.72			ycf3 intron 1	736	1 (1/0)	1.36		psbB-psbT	323	1 (1/0)	3.1			rps16 intron	908	4 (1/3)	1.17		rps15-ycf1	447	3 (0/3)	0			psbK-psbI	417	4 (3/1)	7.21		rpl20-clpP	1052	5 (4/1)	3.82
rps2-rpoC2	299	3 (1/2)	3.37		ycf4-cemA	526	3 (3/0)	5.7			petB intron	735	1 (1/0)	1.36		trnQ-psbK	348	1 (1/0)	2.87			ycf4-cemA	873	4 (1/3)	1.15		psbJ-psbL	134	2 (2/0)	14.93			trnN-trnR	590	5 (4/1)	6.91		clpP intron 1	809	5 (3/2)	3.72
petN-psbM	1193	4 (4/0)	3.35		trnS-trnG	651	3 (3/0)	4.62			rpoC1 intron	800	1 (1/0)	1.25		psaA-ycf3	638	1 (1/0)	1.57			trnC-petN	916	2 (1/1)	1.1		rps2-rpoC2	219	2 (1/1)	4.59			rpl36-rps8	450	3 (3/0)	6.67		psbZ-trnG	304	5 (1/4)	3.39
trnS-psbZ	309	4 (1/3)	3.27		atpF-atpH	451	3 (2/1)	4.44			clpP intron 1	902	3 (1/2)	1.11		ycf3 intron 1	736	1 (1/0)	1.36			petA-psbJ	1034	4 (1/3)	1.06		trnI-ycf2	462	2 (2/0)	4.33			psaJ-rpl33	454	3 (3/0)	6.61		rpoB-trnC	1191	5 (4/1)	3.36
rpl32-trnL	1439	9 (4/5)	2.84		trnL intron	514	3 (2/1)	3.9			trnI intron	921	1 (1/0)	1.09		petB intron	735	1 (1/0)	1.36			ndhA intron	1067	2 (1/1)	0.96		trnK intron 5'	249	2 (1/1)	4.03			trnC-petN	760	5 (5/0)	6.58		petB intron	705	5 (2/3)	2.85
psaA-ycf3	753	4 (2/2)	2.83		rps2-rpoC2	299	3 (1/2)	3.37			trnN-ndhF	1342	1 (1/0)	0.75		rpoC1 intron	800	1 (1/0)	1.25			psbM-trnD	1063	4 (1/3)	0.95		trnS-trnG	788	2 (2/0)	2.54			atpH-atpI	1071	7 (7/0)	6.54		rps2-rpoC2	209	4 (2/2)	9.66
trnT-psbD	1482	9 (4/5)	2.81		trnF-ndhJ	699	3 (1/2)	1.43			trnK intron 3'	928	4 (0/4)	0		trnI intron	921	1 (1/0)	1.09			rpoB-trnC	1227	3 (1/2)	0.82		trnC-petN	916	2 (1/1)	1.1			trnE-trnT	795	7 (5/2)	6.45		ndhF-rpl32	479	4 (4/0)	8.37
ndhA intron	1157	6 (3/3)	2.65		ycf3 intron 2	749	3 (1/2)	1.34			rps16 intron	878	2 (0/2)	0		trnN-ndhF	1342	1 (1/0)	0.75			ndhC-trnV	1320	2 (1/1)	0.76		ndhA intron	1067	2 (1/1)	0.96			clpP intron 2	646	8 (4/4)	6.24		psbK-psbI	417	4 (3/1)	7.21
rps4-trnT	379	1 (1/0)	2.64		atpF intron	733	3 (0/3)	0			trnK intron 5'	297	1 (0/1)	0		trnK intron 5'	297	1 (0/1)	0			atpF-atpH	525	4 (0/4)	0		ndhC-trnV	1320	2 (1/1)	0.76			trnG intron	678	6 (4/2)	6.01		rps16 intron	877	4 (3/1)	3.42
atpH-atpI	1178	9 (3/6)	2.58		rps12-trnV	1719	3 (0/3)	0			atpF-atpH	166	1 (0/1)	0		atpF-atpH	166	1 (0/1)	0			clpP-psbB	608	4 (0/4)	0		trnL intron	539	2 (0/2)	0			trnT-trnL	672	5 (4/1)	5.98		rpl16 intron	857	4 (2/2)	2.34
clpP intron 1	837	8 (2/6)	2.48		rpl14-rpl16	145	2 (1/1)	6.99			rps2-rpoC2	226	1 (0/1)	0		rps2-rpoC2	226	1 (0/1)	0			ccsA-ndhD	478	3 (0/3)	0		psbZ-trnG	350	2 (0/2)	0			psbE-petL	1183	9 (7/2)	5.93		ycf3-trnS	786	4 (1/3)	1.29
rps15-ycf1	404	1 (1/0)	2.48		rps8-rpl14	207	2 (1/1)	4.83			trnC-psbM	977	1 (0/1)	0		trnC-psbM	977	1 (0/1)	0			rps15-ycf1	447	3 (0/3)	0		atpF intron	763	2 (0/2)	0			trnL-trnF	345	3 (2/1)	5.9		trnR-atpA	112	3 (2/1)	18.02
psbZ-trnG	416	2 (1/1)	2.45		rpl33-rps18	218	2 (1/1)	4.67			trnL intron	848	1 (0/1)	0		trnL intron	848	1 (0/1)	0			trnL intron	539	2 (0/2)	0		psbK-psbI	387	2 (0/2)	0			petL-petG	172	1 (1/0)	5.88		trnS-rps4	314	3 (3/0)	9.55
psbE-petL	1246	7 (3/4)	2.43		trnM-atpE	242	2 (1/1)	4.29			trnL-trnF	359	1 (0/1)	0		trnL-trnF	359	1 (0/1)	0			psbZ-trnG	350	2 (0/2)	0		psaJ-rpl33	556	2 (0/2)	0			ycf3 intron 1	705	5 (4/1)	5.67		trnK intron 5'	268	3 (2/1)	7.49
trnC-petN	946	4 (2/2)	2.14		psbZ-trnG	416	2 (1/1)	2.45			ndhC-trnV	646	1 (0/1)	0		ndhC-trnV	646	1 (0/1)	0			atpF intron	763	2 (0/2)	0		rpl20-rps12	802	2 (0/2)	0			trnQ-rps16	1655	14 (9/5)	5.46		rpl36-rps8	450	3 (3/0)	6.67
petA-psbJ	1032	8 (2/6)	2.02		trnG intron	699	2 (1/1)	1.44			rbcL-accD	880	1 (0/1)	0		rbcL-accD	880	1 (0/1)	0			psbK-psbI	387	2 (0/2)	0		rpl14-rpl16	145	2 (0/2)	0			ndhA intron	1098	6 (6/0)	5.46		psaJ-rpl33	454	3 (3/0)	6.61
accD-psaI	833	4 (1/3)	1.72		rpl20-rps12	770	2 (1/1)	1.31			accD-psaI	420	1 (0/1)	0		accD-psaI	420	1 (0/1)	0			psaJ-rpl33	556	2 (0/2)	0		rpl32-trnL	371	2 (0/2)	0			ndhE-ndhG	201	1 (1/0)	4.98		trnL-trnF	345	3 (2/1)	5.9
trnG intron	699	2 (1/1)	1.44		petB intron	799	2 (1/1)	1.25			petD-rpoA	177	1 (0/1)	0		petD-rpoA	177	1 (0/1)	0			rpl20-rps12	802	2 (0/2)	0		atpI-rps2	216	1 (1/0)	4.63			trnF-ndhJ	673	3 (3/0)	4.46		trnF-ndhJ	673	3 (3/0)	4.46
trnF-ndhJ	699	3 (1/2)	1.43		trnG-trnR	211	2 (0/2)	0			rps11-rpl36	163	1 (0/1)	0		rps11-rpl36	163	1 (0/1)	0			rpl14-rpl16	145	2 (0/2)	0		trnS-psbZ	348	1 (1/0)	2.87			clpP-psbB	451	2 (2/0)	4.43		ycf5-ndhD	254	3 (1/2)	3.98
trnK intron 3'	704	1 (1/0)	1.42		trnG-trnfM	167	2 (0/2)	0			rpl14-rpl16	140	1 (0/1)	0		rpl14-rpl16	140	1 (0/1)	0			rpl32-trnL	371	2 (0/2)	0		ycf3 intron 2	720	1 (1/0)	1.39			trnV-rrn16	229	1 (1/0)	4.37		trnV intron	572	3 (2/1)	3.5
ycf3 intron 1	707	1 (1/0)	1.41		psbH-petB	123	2 (0/2)	0			rps12-trnV	1788	1 (0/1)	0		rps12-trnV	1788	1 (0/1)	0			psbA-trnH	282	1 (0/1)	0		psbA-trnH	282	1 (0/1)	0			ycf5-ndhD	254	3 (1/2)	3.98		rbcL-accD	695	3 (2/1)	2.88
ycf3 intron 2	749	3 (1/2)	1.34		trnI intron	945	2 (0/2)	0			rps12-trnV	1788	1 (0/1)	0		rps12-trnV	1788	1 (0/1)	0			trnK intron 3'	688	1 (0/1)	0		trnK intron 3'	688	1 (0/1)	0			psaC-ndhE	256	1 (1/0)	3.91		petD intron	732	3 (2/1)	2.74
atpB-rbcL	758	1 (1/0)	1.32		rrn4.5-rrn5	253	2 (0/2)	0			ccsA-ndhD	275	1 (0/1)	0		ccsA-ndhD	275	1 (0/1)	0			atpB-rbcL	762	1 (0/1)	0		atpB-rbcL	762	1 (0/1)	0			atpB-rbcL	786	5 (3/2)	3.83		trnG-trnM	174	2 (2/0)	11.49
rpl20-rps12	770	2 (1/1)	1.31		ndhJ-ndhK	137	1 (1/0)	7.3			ndhH-rps15	150	1 (0/1)	0		ndhH-rps15	150	1 (0/1)	0			trnV intron	603	1 (0/1)	0		trnV intron	603	1 (0/1)	0			rpl20-clpP	1052	5 (4/1)	3.82		psbB-psbT	186	2 (2/0)	10.75
petB intron	799	2 (1/1)	1.25		trnW-trnP	156	1 (1/0)	6.41			trnQ-rps16	965	0 (0/0)	0		trnQ-rps16	965	0 (0/0)	0			trnL-trnF	363	1 (0/1)	0		trnL-trnF	363	1 (0/1)	0			clpP intron 1	809	5 (3/2)	3.72		trnD-trnY	107	2 (1/1)	9.43
trnA intron	807	1 (1/0)	1.24		petD-rpoA	225	1 (1/0)	4.48			psbK-psbI	460	0 (0/0)	0		psbK-psbI	460	0 (0/0)	0			ycf3 intron 1	776	1 (0/1)	0		ycf3 intron 1	776	1 (0/1)	0			trnV intron	572	3 (2/1)	3.5		atpI-rps2	222	2 (2/0)	9.01
ycf2-trnL	951	1 (1/0)	1.05		trnK intron 5'	271	1 (1/0)	3.69			psbI-trnS	154	0 (0/0)	0		psbI-trnS	154	0 (0/0)	0			psbC-trnS	216	1 (0/1)	0		psbC-trnS	216	1 (0/1)	0			ycf4-cemA	900	6 (3/3)	3.47		trnK-psbA	236	2 (2/0)	8.47
atpF intron	733	3 (0/3)	0		rps4-trnT	379	1 (1/0)	2.64			trnS-trnG	616	0 (0/0)	0		trnS-trnG	616	0 (0/0)	0			trnD-trnY	486	1 (0/1)	0		trnD-trnY	486	1 (0/1)	0			rps16 intron	877	4 (3/1)	3.42		clpP-psbB	451	2 (2/0)	4.43
rps12-trnV	1719	3 (0/3)	0		rps15-ycf1	404	1 (1/0)	2.48			trnG intron	712	0 (0/0)	0		trnG intron	712	0 (0/0)	0			psbI-trnS	215	1 (0/1)	0		psbI-trnS	215	1 (0/1)	0			psbZ-trnG	304	5 (1/4)	3.39		ndhG-ndhI	326	2 (1/1)	3.11
trnG-trnR	211	2 (0/2)	0		trnK intron 3'	704	1 (1/0)	1.42			trnG-trnR	145	0 (0/0)	0		trnG-trnR	145	0 (0/0)	0			cemA-petA	186	1 (0/1)	0		cemA-petA	186	1 (0/1)	0			rpoB-trnC	1191	5 (4/1)	3.36		trnK intron 3'	706	2 (2/0)	2.83
trnG-trnfM	167	2 (0/2)	0		ycf3 intron 1	707	1 (1/0)	1.41			trnR-atpA	142	0 (0/0)	0		trnR-atpA	142	0 (0/0)	0			rps18-rpl20	252	1 (0/1)	0		rps18-rpl20	252	1 (0/1)	0			trnI-rrn16	299	1 (1/0)	3.34		trnP-psaJ	386	2 (1/1)	2.6
psbH-petB	123	2 (0/2)	0		atpB-rbcL	758	1 (1/0)	1.32			atpF intron	918	0 (0/0)	0		atpF intron	918	0 (0/0)	0			psbB-psbT	174	1 (0/1)	0		psbB-psbT	174	1 (0/1)	0			ndhG-ndhI	326	2 (1/1)	3.11		rpl2 intron	671	2 (1/1)	1.5
trnI intron	945	2 (0/2)	0		trnA intron	807	1 (1/0)	1.24			atpH-atpI	584	0 (0/0)	0		atpH-atpI	584	0 (0/0)	0			rpl16 intron	1079	1 (0/1)	0		rpl16 intron	1079	1 (0/1)	0			rbcL-accD	695	3 (2/1)	2.88		rpoC1 intron	754	2 (1/1)	1.33
rrn4.5-rrn5	253	2 (0/2)	0		ycf2-trnL	951	1 (1/0)	1.05			rpoC2-rpoC1	198	0 (0/0)	0		rpoC2-rpoC1	198	0 (0/0)	0			rps3-rpl16	162	1 (0/1)	0		rps3-rpl16	162	1 (0/1)	0			trnS-psbZ	350	1 (1/0)	2.86		rps7-trnV	2441	2 (1/1)	0.41
trnK-psbA	263	1 (0/1)	0		trnK-psbA	263	1 (0/1)	0			petN-psbM	839	0 (0/0)	0		petN-psbM	839	0 (0/0)	0			rps12-trnV	1839	1 (0/1)	0		rps12-trnV	1839	1 (0/1)	0			petB intron	705	5 (2/3)	2.85		psaI-ycf4	443	2 (0/2)	0
trnQ-psbK	407	1 (0/1)	0		trnQ-psbK	407	1 (0/1)	0			trnD-trnY	296	0 (0/0)	0		trnD-trnY	296	0 (0/0)	0			trnI-rrn16	900	1 (0/1)	0		trnI-rrn16	900	1 (0/1)	0			trnK intron 3'	706	2 (2/0)	2.83		rps8-rpl14	207	2 (0/2)	0
psbK-psbI	256	1 (0/1)	0		psbK-psbI	256	1 (0/1)	0			psbZ-trnG	279	0 (0/0)	0		psbZ-trnG	279	0 (0/0)	0			ndhD-psaC	167	1 (0/1)	0		ndhD-psaC	167	1 (0/1)	0			petD intron	732	3 (2/1)	2.74		psbN-psbH	105	1 (1/0)	9.52
rpoC1 intron	738	1 (0/1)	0		rpoC1 intron	738	1 (0/1)	0			trnG-trnfM	185	0 (0/0)	0		trnG-trnfM	185	0 (0/0)	0			trnK-psbA	150	0 (0/0)	0		trnK-psbA	150	0 (0/0)	0			trnP-psaJ	386	2 (1/1)	2.6		psbI-trnS	120	1 (1/0)	8.33
ycf3-trnS	613	1 (0/1)	0		ycf3-trnS	613	1 (0/1)	0			trnfM-rps14	165	0 (0/0)	0		trnfM-rps14	165	0 (0/0)	0			trnM-atpE	258	0 (0/0)	0		trnM-atpE	258	0 (0/0)	0			rpl16 intron	857	4 (2/2)	2.34		petG-trnW	121	1 (1/0)	8.26
trnV intron	593	1 (0/1)	0		trnV intron	593	1 (0/1)	0			rps14-psaB	147	0 (0/0)	0		rps14-psaB	147	0 (0/0)	0			trnV-trnM	181	0 (0/0)	0		trnV-trnM	181	0 (0/0)	0			trnL intron	475	1 (1/0)	2.11		rps14-psaB	122	1 (1/0)	8.2
rps18-rpl20	248	1 (0/1)	0		rps18-rpl20	248	1 (0/1)	0			ycf3 intron 2	769	0 (0/0)	0		ycf3 intron 2	769	0 (0/0)	0			ndhK-ndhJ	99	0 (0/0)	0		ndhK-ndhJ	99	0 (0/0)	0			petA-psbJ	973	7 (2/5)	2.1		petL-petG	172	1 (1/0)	5.88
rps12-clpP	189	1 (0/1)	0		rps12-clpP	189	1 (0/1)	0			ycf3-trnS	326	0 (0/0)	0		ycf3-trnS	326	0 (0/0)	0			ndhJ-trnF	713	0 (0/0)	0		ndhJ-trnF	713	0 (0/0)	0			rpl2 intron	671	2 (1/1)	1.5		ndhE-ndhG	201	1 (1/0)	4.98
clpP intron 2	637	1 (0/1)	0		clpP intron 2	637	1 (0/1)	0			trnF-ndhJ	449	0 (0/0)	0		trnF-ndhJ	449	0 (0/0)	0			trnS-rps4	295	0 (0/0)	0		trnS-rps4	295	0 (0/0)	0			rpoC1 intron	754	2 (1/1)	1.33		trnV-rrn16	229	1 (1/0)	4.37
rps11-rpl36	168	1 (0/1)	0		rps11-rpl36	168	1 (0/1)	0			ndhK-ndhJ	87	0 (0/0)	0		ndhK-ndhJ	87	0 (0/0)	0			ycf3-trnS	867	0 (0/0)	0		ycf3-trnS	867	0 (0/0)	0			ycf3-trnS	786	4 (1/3)	1.29		psaC-ndhE	256	1 (1/0)	3.91
trnN-trnR	616	1 (0/1)	0		trnN-trnR	616	1 (0/1)	0			trnV intron	576	0 (0/0)	0		trnV intron	576	0 (0/0)	0			rps14-psaB	121	0 (0/0)	0		rps14-psaB	121	0 (0/0)	0			rps7-trnV	2441	2 (1/1)	0.41		trnI-rrn16	299	1 (1/0)	3.34
atpI-rps2	216	0 (0/0)	0		atpI-rps2	216	0 (0/0)	0			trnV-trnM	186	0 (0/0)	0		trnV-trnM	186	0 (0/0)	0			trnfM-rps14	180	0 (0/0)	0		trnfM-rps14	180	0 (0/0)	0			psaI-ycf4	443	2 (0/2)	0		trnS-psbZ	350	1 (1/0)	2.86
rpoC2-rpoC1	177	0 (0/0)	0		rpoC2-rpoC1	177	0 (0/0)	0			trnM-atpE	183	0 (0/0)	0		trnM-atpE	183	0 (0/0)	0			trnE-trnT	228	0 (0/0)	0		trnE-trnT	228	0 (0/0)	0			rps8-rpl14	207	2 (0/2)	0		trnL intron	475	1 (1/0)	2.11
trnE-trnT	523	0 (0/0)	0		trnE-trnT	523	0 (0/0)	0			psaI-ycf4	429	0 (0/0)	0		psaI-ycf4	429	0 (0/0)	0			rpoC1 intron	735	0 (0/0)	0		rpoC1 intron	735	0 (0/0)	0			atpF-atpH	362	1 (0/1)	0		atpF-atpH	362	1 (0/1)	0
psbC-trnS	255	0 (0/0)	0		psbC-trnS	255	0 (0/0)	0			cemA-petA	250	0 (0/0)	0		cemA-petA	250	0 (0/0)	0			rpoC2-rpoC1	157	0 (0/0)	0		rpoC2-rpoC1	157	0 (0/0)	0			rpoC2-rpoC1	157	1 (0/1)	0		rpoC2-rpoC1	157	1 (0/1)	0
trnfM-rps14	150	0 (0/0)	0		trnfM-rps14	150	0 (0/0)	0			psbJ-psbL	119	0 (0/0)	0		psbJ-psbL	119	0 (0/0)	0			trnR-atpA	246	0 (0/0)	0		trnR-atpA	246	0 (0/0)	0			ycf3 intron 2	745	1 (0/1)	0		ycf3 intron 2	745	1 (0/1)	0
rps14-psaB	131	0 (0/0)	0		rps14-psaB	131	0 (0/0)	0			psbE-petL	845	0 (0/0)	0		psbE-petL	845	0 (0/0)	0			trnG-trnR	176	0 (0/0)	0		trnG-trnR	176	0 (0/0)	0			rpl33-rps18	177	1 (0/1)	0		rpl33-rps18	177	1 (0/1)	0
trnS-rps4	307	0 (0/0)	0		trnS-rps4	307	0 (0/0)	0			petL-petG	197	0 (0/0)	0		petL-petG	197	0 (0/0)	0			petL-petG	164	0 (0/0)	0		petL-petG	164	0 (0/0)	0			petD-rpoA	183	1 (0/1)	0		petD-rpoA	183	1 (0/1)	0
trnV-trnM	168	0 (0/0)	0		trnV-trnM	168	0 (0/0)	0			petG-trnW	118	0 (0/0)	0		petG-trnW	118	0 (0/0)	0			petG-trnW	96	0 (0/0)	0		petG-trnW	96	0 (0/0)	0			ycf2-ycf15	201	1 (0/1)	0		ycf2-ycf15	201	1 (0/1)	0
cemA-petA	215	0 (0/0)	0		cemA-petA	215	0 (0/0)	0			trnW-trnP	162	0 (0/0)	0		trnW-trnP	162	0 (0/0)	0			trnW-trnP	179	0 (0/0)	0		trnW-trnP	179	0 (0/0)	0			trnL-ndhB	537	1 (0/1)	0		trnL-ndhB	537	1 (0/1)	0
petL-petG	158	0 (0/0)	0		petL-petG	158	0 (0/0)	0			rpl33-rps18	177	0 (0/0)	0		rpl33-rps18	177	0 (0/0)	0			rpl33-rps18	239	0 (0/0)	0		rpl33-rps18	239	0 (0/0)	0			trnfM-rps14	144	0 (0/0)	0		trnfM-rps14	144	0 (0/0)	0
petG-trnW	124	0 (0/0)	0		petG-trnW	124	0 (0/0)	0			rps18-rpl20	311	0 (0/0)	0		rps18-rpl20	311	0 (0/0)	0			psbN-psbH	106	0 (0/0)	0		psbN-psbH	106	0 (0/0)	0			ndhJ-psbG	105	0 (0/0)	0		ndhJ-psbG	105	0 (0/0)	0
trnP-psaJ	407	0 (0/0)	0		trnP-psaJ	407	0 (0/0)	0			rpl20-rps12	775	0 (0/0)	0		rpl20-rps12	775	0 (0/0)	0			psbH-petB	130	0 (0/0)	0		psbH-petB	130	0 (0/0)	0			trnV-trnM	181	0 (0/0)	0		trnV-trnM	181	0 (0/0)	0
clpP-psbB	461	0 (0/0)	0		clpP-psbB	461	0 (0/0)	0			rps12-clpP	136	0 (0/0)	0		rps12-clpP	136	0 (0/0)	0			petB-petD	198	0 (0/0)	0		petB-petD	198	0 (0/0)	0			trnM-atpE	205	0 (0/0)	0		trnM-atpE	205	0 (0/0)	0
petB-petD	190	0 (0/0)	0		petB-petD	190	0 (0/0)	0			clpP-psbB	593	0 (0/0)	0		clpP-psbB	593	0 (0/0)	0			petD-rpoA	137	0 (0/0)	0		petD-rpoA	137	0 (0/0)	0			cemA-petA	244	0 (0/0)	0		cemA-petA	244	0 (0/0)	0
petD intron	724	0 (0/0)	0		petD intron	724	0 (0/0)	0			psbN-psbH	110	0 (0/0)	0		psbN-psbH	110	0 (0/0)	0			rps11-rpl36	114	0 (0/0)	0		rps11-rpl36	114	0 (0/0)	0			psbJ-psbL	133	0 (0/0)	0		psbJ-psbL	133	0 (0/0)	0
rps3-rpl16	149	0 (0/0)	0		rps3-rpl16	149	0 (0/0)	0			psbH-petB	166	0 (0/0)	0		psbH-petB	166	0 (0/0)	0			rpl36-rps8	438	0 (0/0)	0		rpl36-rps8	438	0 (0/0)	0			trnW-trnP	170	0 (0/0)	0		trnW-trnP	170	0 (0/0)	0
rps3-rpl22	129	0 (0/0)	0		rps3-rpl22	129	0 (0/0)	0			petB-petD	185	0 (0/0)	0		petB-petD	185	0 (0/0)	0			rps8-rpl14	300	0 (0/0)	0		rps8-rpl14	300	0 (0/0)	0			rps18-rpl20	239	0 (0/0)	0		rps18-rpl20	239	0 (0/0)	0
rpl2 intron	686	0 (0/0)	0		rpl2 intron	686	0 (0/0)	0			petD intron	812	0 (0/0)	0		petD intron	812	0 (0/0)	0			rps3-rpl22	45	0 (0/0)	0		rps3-rpl22	45	0 (0/0)	0			psbH-petB	125	0 (0/0)	0		psbH-petB	125	0 (0/0)	0
rpl23-trnI	165	0 (0/0)	0		rpl23-trnI	165	0 (0/0)	0			rpl36-infA	114	0 (0/0)	0		rpl36-infA	114	0 (0/0)	0			rpl2 intron	668	0 (0/0)	0		rpl2 intron	668	0 (0/0)	0			petB-petD	182	0 (0/0)	0		petB-petD	182	0 (0/0)	0
trnL-ndhB	623	0 (0/0)	0		trnL-ndhB	623	0 (0/0)	0			infA-rps8	113	0 (0/0)	0		infA-rps8	113	0 (0/0)	0			rpl23-trnI	188	0 (0/0)	0		rpl23-trnI	188	0 (0/0)	0			rps11-rpl36	101	0 (0/0)	0		rps11-rpl36	101	0 (0/0)	0
ndhB intron	669	0 (0/0)	0		ndhB intron	669	0 (0/0)	0			rps8-rpl14	222	0 (0/0)	0		rps8-rpl14	222	0 (0/0)	0			ycf15-trnL	358	0 (0/0)	0		ycf15-trnL	358	0 (0/0)	0			rpl14-rpl16	114	0 (0/0)	0		rpl14-rpl16	114	0 (0/0)	0
ndhB-rps7	321	0 (0/0)	0		ndhB-rps7	321	0 (0/0)	0			rps3-rpl16	186	0 (0/0)	0		rps3-rpl16	186	0 (0/0)	0			trnL-ndhB	574	0 (0/0)	0		trnL-ndhB	574	0 (0/0)	0			rps3-rpl16	151	0 (0/0)	0		rps3-rpl16	151	0 (0/0)	0
trnI-rrn16	296	0 (0/0)	0		trnI-rrn16	296	0 (0/0)	0			rps3-rpl22	43	0 (0/0)	0		rps3-rpl22	43	0 (0/0)	0			ndhB intron	680	0 (0/0)	0		ndhB intron	680	0 (0/0)	0			rpl23-trnI	166	0 (0/0)	0		rpl23-trnI	166	0 (0/0)	0
trnA-rrn23	163	0 (0/0)	0		trnA-rrn23	163	0 (0/0)	0			rpl22-rps19	174	0 (0/0)	0		rpl22-rps19	174	0 (0/0)	0			ndhB-rps7	325	0 (0/0)	0		ndhB-rps7	325	0 (0/0)	0			ycf2-trnI	88	0 (0/0)	0		ycf2-trnI	88	0 (0/0)	0
trnR-rrn5	252	0 (0/0)	0		trnR-rrn5	252	0 (0/0)	0			rpl2 intron	661	0 (0/0)	0		rpl2 intron	661	0 (0/0)	0			rps12 intron	546	0 (0/0)	0		rps12 intron	546	0 (0/0)	0			ndhB intron	679	0 (0/0)	0		ndhB intron	679	0 (0/0)	0
trnN-ndhF	1389	0 (0/0)	0		trnN-ndhF	1389	0 (0/0)	0			rpl23-trnI	165	0 (0/0)	0		rpl23-trnI	165	0 (0/0)	0			trnI intron	946	0 (0/0)	0		trnI intron	946	0 (0/0)	0			ndhB-rps7	274	0 (0/0)	0		ndhB-rps7	274	0 (0/0)	0
ycf1-trnN	327	0 (0/0)	0		ycf1-trnN	327	0 (0/0)	0			rpl23-trnI	165	0 (0/0)	0		rpl23-trnI	165	0 (0/0)	0			trnA intron	799	0 (0/0)	0		trnA intron	799	0 (0/0)	0			trnI intron	947	0 (0/0)	0		trnI intron	947	0 (0/0)	0
											ycf2-trnI	68	0 (0/0)	0		ycf2-trnI	68	0 (0/0)	0			trnA-rrn23	151	0 (0/0)	0		trnA-rrn23	151	0 (0/0)	0			trnA intron	811	0 (0/0)	0		trnA intron	811	0 (0/0)	0
											ycf2-ycf15	414	0 (0/0)	0		ycf2-ycf15	414	0 (0/0)	0			rrn4.5-rrn5	214	0 (0/0)	0		rrn4.5-rrn5	214	0 (0/0)	0			trnA-rrn23	148	0 (0/0)	0		trnA-rrn23	148	0 (0/0)	0
											ycf15-trnL	307	0 (0/0)	0		ycf15-trnL	307	0 (0/0)	0			trnR-rrn5	250	0 (0/0)	0		trnR-rrn5	250	0 (0/0)	0			rrn4.5-rrn5	255	0 (0/0)	0		rrn4.5-rrn5	255	0 (0/0)	0
											trnL-ndhB	552	0 (0/0)	0		trnL-ndhB	552	0 (0/0)	0			trnN-trnR	592	0 (0/0)	0		trnN-trnR	592	0 (0/0)	0			trnR-rrn5	254	0 (0/0)	0		trnR-rrn5	254	0 (0/0)	0
											ndhB-rps7	323	0 (0/0)	0		ndhB-rps7	323	0 (0/0)	0			trnN-ndhF	256	0 (0/0)	0		trnN-ndhF	256	0 (0/0)	0			ycf1-trnN	329	0 (0/0)	0		ycf1-trnN	329	0 (0/0)	0
											rps12 intron	547	0 (0/0)	0		rps12 intron	547	0 (0/0)	0			psaC-ndhE	259	0 (0/0)	0		psaC-ndhE	259	0 (0/0)	0			trnL-ycf5	90	0 (0/0)	0		trnL-ycf5	90	0 (0/0)	0
											trnV-rrn16	238	0 (0/0)	0		trnV-rrn16	238	0 (0/0)	0			ndhE-ndhG	192	0 (0/0)	0		ndhE-ndhG	192	0 (0/0)	0			rps15-ycf1	386	0 (0/0)	0		rps15-ycf1	386	0 (0/0)	0
											trnI-rrn16	302	0 (0/0)	0		trnI-rrn16	302	0 (0/0)	0
											trnA intron	785	0 (0/0)	0		trnA intron	785	0 (0/0)	0
											trnA-rrn23	145	0 (0/0)	0		trnA-rrn23	145	0 (0/0)	0
											trnR-rrn5	234	0 (0/0)	0		trnR-rrn5	234	0 (0/0)	0
											trnN-trnR	493	0 (0/0)	0		trnN-trnR	493	0 (0/0)	0
											rpl32-trnL	613	0 (0/0)	0		rpl32-trnL	613	0 (0/0)	0
											psaC-ndhE	523	0 (0/0)	0		psaC-ndhE	523	0 (0/0)	0
											ndhI-ndhA	111	0 (0/0)	0		ndhI-ndhA	111	0 (0/0)	0
											rps15-ycf1	329	0 (0/0)	0		rps15-ycf1	329	0 (0/0)	0
											ycf1-trnN	337	0 (0/0)	0		ycf1-trnN	337	0 (0/0)	0
