# Supplementary material for: Variability among the Most Rapidly Evolving Plastid Genomic Regions is Lineage-Specific: Implications of Pairwise Genome Comparisons in Pyrus (Rosaceae) and Other Angiosperms for Marker Choice
Source: PLoS One. 2014 Nov 18;9(11):e112998. doi: 10.1371/journal.pone.0112998 (PMC4236126; doi:10.1371/journal.pone.0112998)
Supplement: File S1 — Pairwise alignment of the plastid genomes of Pyrus spinosa and P. pyrifolia. (FASTA) [file pone.0112998.s003.fasta]

>Pyrus_spinosa_LSCstart
nnnnnnnnnnnnnnnnnnnnnnnnnnnnnnnnnnnnnnnnnnnnnnnnnnnnnntagttaatattaaattaa--ttaatttaataacaaaagcagaaaaagaaataatagtaacctggtcccgagcgtctaccattatacctacaatgattagttaatattaaattaattaatattatgggcgaacgacgggaattgaacccgcgcatggtggattcacaatccactgccttgatccacttggctacatccg-cccctgtagtattacaaattaataatttttccgccatttatcattacttgtaagataaaatacaacttaaattgaaaactttattctttttttttttt--tact---aaaaaaaaaaaagaataaaacaaatagttaagtaat------aactaaaaaaatactaaaactaaatagtaaaggagcaataacaaacctcttgatataacaagaaattttttattactcctttactttcaagaactcatatataataagaccaaagtcttatccatttatagatggaacttcaacagcagctaggtctagagggaaattatgagcattacgttcatgcataacttccataccaaggttagcgcggttaataatatcagcccaagtattaattacacgaccttgactatcaactacagattgattgaaattaaaaccatttaagttgaaagccatagtgctgatacctaaagcggtgaaccagatacctactacaggccaagcagctaggaagaagtgtaaagaacgagaattgttgaaactagcatattggaagatcaatcggccaaaataaccatgagcggctacgatattgtaggtttcttcctcttgaccgaatctgtaaccttcattagcagattcattttctgtggtttccctgatcaaactagaggttaccaaagacccatgcatagcactgaatagggagccaccgaatacaccagctacgcctaacatgtgaaatgggtgcataaggatgttgtgctcagcttggaatacaatcatgaaattgaaagtaccggagattcctagaggcataccgtcagaaaagcttccttgaccaattggatatatcaagaaaacagcagtagcagctgcaacaggagctgaatatgcaacagcaatccaagggcgcatacccagacggaaactaagttcccactcacgacccatgtagcaagctacaccaagtaagaagtgtagaacaattagctcataaggaccaccattgtataaccattcatcaacggaagccgcttcccatatagggtaaaagtgcaaacctatagctgcagaagtaggaataatggcaccagaaataatattgtttccataaagtaaagatccagaaacaggttcacgaataccatcaatatctaccggaggtgcagcaatgaaagcaataataaatacagaagttgcggtcaataaagtagggatcatcaaaacaccaaaccatccaatgtaaagacggttttcagtgctggttatccagttacaaaagcgaccccataggctttcgctttcgcgtctctctaaaattgcagtcatggtaaaatcttgtttatttaataattaatcatcagggactcccaagcacacgaattctctataaatagataaatagaaataatagataattgagggcttgttattcaacagtataacatgacttatatacccatgtcaaccaataccgatagatatctatgttattatatatctatatttattgaaatgtaa-----------agaataaatgaaatgaatttaaaggatttatatacacatgatttcgatatactaattataatgggttgcccgggactcgaacccggaactagtcggatggagtagataatttccttgattatcaaatttgaaattaggtaaaaaatccctccccaaaccgtgcttgcatttttcattgcacacggctttccctatgtatacatctaaaattaagttccttccctatacacgactttaagaaagttgaatactcagttgatcaacccttaatcttactggatgaacatttcataatagaaataaattaattttttgttatctcttcattatttaaatagaatttccatttctacgatcgcataaccaattattcatgattgactagatcattgatgcaaaaaatatccaaataccaaattcgacctctataaaacttcttcaaagtataagaagctcttgggaagattaaagaaagaatccgttcttcttccgtaaagaattcgtccaataatttataacctaatcttttcaaaaaagttcgtacagtacttttgtgtttacgagccaaagttttaacacaagaaagtcgaagtatatattttattcgatacaaactcttttttcttgaggatccactgtaataatgagaaagatttctgcatatatgcacaaatcggtcgataatatcaaaatccgacgaatctgcccaggtggacttactaataggatgccctaatgcgttacaaaatttcactttagccaatgatccaatcaaaggaataattggaactaatgtatcaagcttcttcatagcattatccattataaatgaattttctaacatttgaccccgtaccaccgaaaggtttggtcgcatacttgaaaaataacccaaaaaatcaagggaatgcttggataattggtttatataaatccttcctggttgagaccacacataagaatgacattgccataaattgataagataatatttccacttattcattagaagaggggtatccttcgaagacagaatagattttccttgatatctaacataatgcataaaaggatccttgaagaaccataagatggcggccggaaaatcattaatgaagacttcttccacaggatatttttttttttcatagaaatgtattcgctcaaaaaagataccagaagaggttaatcgtaaatgagaagattgattacgaagaaaaagtaaaatggattcgtattcacatacatgagaattatataggagcaagaataatcgtgtattacgttttgaaaaaataattttttttggagtaataagactattccaattataatactcgtgaagaaagagtcgtaataaatgtaaagaagagggatctttcacccaatagcgaagggtttgaaccaagatttccagatgaatggggtagggtattagtacatctgatacataatttaaatgtgggaatttgtcctctaaaaaaggaaatattgaatgaattgatcgtaaattataagattttacgatttctgtcgcctctaaggaagatactaatcgtagggaaaacggaatttccacaatgactgcaaatccctccgacatcatttgagaatacaaatttttgttgtacccaaaaaattttttttggttagaatcattagcggaaattatcaaatgattctgttgatacattcgactaattaaacgttttataattagtaaactatatttagtttcataacctacattatccaacaaaatcgatctatttaaaccatgatcatgagcaagtgcataaatatactcccgaaagataagtgggtataggaagtcatgttgctgatatctatctagttctaaatatccttgaaattcttccatttttaatgtgaacaagaaaagaaataggtgatttattgggttatcaaatgatacatagtacgatacagtcaaaacaaggtattatagtaagaaaatacctcggaacaagtaagactcatcaacggactctctagcctctctttttccatctaattgatttatgttcgttctagggtaacaagatggttagaagtcctttattttttcaatccaatcgctcttttgattttgaaaaatctttatcaatatactgccttcttctacacatttatctctaccccataatgggtaatagctaataattaggactcataagaaatttataatccactcatgggaaaagtttttcccgtattaagcactaatatatttttaacgtctaattagatcgggtaatcattcaaaaattaagaacagaagctcattactttttgtttccctataattggaaccgtagttagggctctacccatttattcactcgaccaaattcattttttttattacacgacaagaattcaaacaattataataaggttttggacctattcggtaagaatgaaatattcttagaattatccattgatacgacatgctgctttttccattcattcctttcaggatcagtcgtggtcttacaaactctaccgatggtatggacgaatcttttgcttcatacaaatgtgtaaaagatgctagccgcacttaaaagccgagtactctaccgttgagttagcaacccaaataaaataattagaatgtgtagatacaatcggaatctcaataaaaaaaagattgaattgcacaacgcaatccaaaccaatcaaaacattaaaatagcacaaatttttaaaattctaattgattagattctgaacataataaaaatgaacagatccgatgaaaaaattctcagataaaaatagggataaagtaaaatatttataaatagctccttgtctcttatgtcatccattaattctatagtatatatagattttattgagtttaatcttaatcaaaaaaagacttcttgtatcacagaaaatacaagaacccattatttgaatgaaataaaagctataggacggagatagaaatggatccttttatccacgatcggattatatttatttgatacactgttgtcaatatgaatgttgagaaaagaatacaaaagaaaaaacaatttataaatataactaacaattccaatttcaatcaattagacaattagaattctaagaaaaaataagaaaaaaaaaaaaaaaaaactaaggacttgtgttggattggcactatatataatatttctatacaacacaacattgatacaatattggtggaaaaaaaaattttagtaaaaaaaatgaggtttattcactaaaataagcaagtgaaatcctttgtgtttttttatttgttccttaactcattgacagtaatctcaaaattttttatttatagacccgattacttcatttatttattcacttaatctttttctatctattttatatatatcaataaaatttatatcaataaaatagaaatagatttttgtcgttataaaagacactcttttatagtaacaataataaatttagtatgatattaataaatagaacaaaagaggaaatagcaaagaaacaaaaaggttatacaaggctatatacaaatcatccacattttttttatttcattaattgaattttatttgttgattagggcgaagttccgtaaaaacccccgccctttttgaaatatcataaacagttcctgtaggttgagcacctttttcaaggaaatatagaatagcaggaacatttaaatagatttgattctttatcgggtcataaaaacccactttacgaagatctcttccctctcgtcgggatcgaacatcaattgcaacgattcgataaatggctcattgggatagatgaacaatactcccccccccctagaaacgtataagaagttttctcctcgtacggctcgagaaaattctaaattatgtctatgtctaaattatgtctatgtatagaatcataatatcaaatagatccataaaatcatcaaattcat-----------------aattcattatattattgattttagtttaaatactttttcgtagtctcccccccccccccaaaaaaaaaaaaaattatttgtatcctcataactcaagttgaataactctcaaataattcaaaagaaaccttttaggtattaaatttattgagtggtctctaaccctttttgtctgtctcctttagaatctattttgattcttaaatacgatctagttgttgagacaattgaaaacggtatttccttgttccaggatctttatctttgccttgaatcattgggtttagacattacttcggtgatctttaaatcgtttcaaaacggcagcaacataccattttttgtgatttatttctatcaaagaatcgtatgaatggttgattcctacgtaatacactttacttttaatttgatcaaaagagttttaccaattccaacaaaattaacttttaaattttatcgaattggatcctttagatttatatatctaaaatatacttacgaagttgttccaatttattgatcgatactaaccttagattcttgcccttgagaaattaatcaatacgttctactcgagctccatcgtgtactatttacatggcaacactctcaaaaatgagggttccagtggaacagaacaaatgatgtcgagccaagagcactttcgttcctatataatataaaaaagtggtggatgtaagaatccacagctgatcatgtccttcaagtcgcacgttgctttctgccacatcgttttaaacgaagttttaccataacattccttccgtttggaaccagtatgtaattgattcaattatggaatcgtgaataatcatcggttcggtcggtacataataatctatacttttttcttctatatgaagaatggataatgtatgacgaagtctcaacaagaattcaatcaatttaaccccattgtttataa-tttttttttaattataactaacataacatgaataaataaacacgaataaacaagttattttgaatctctatcttcaagtaacgtgataggataaattatcttcaagtaacgtgataggataaattcaacaatttcacacttcttagagtaccaagaactcataagaaatcattaaaaagatttaattgattgaatagtttcctaccctatatcattatttgcataaggttttacagtaagtaccattcgctttttatcatcattaagagaaagataaatccatattggattaaaccatgaatgattaataaaaaaaaa------------------------------------------------------------------------------------aattttaatttcatatgcatgttatttgaactcgattaaatttgtgaaaaatatatgattaaaaaaaaaaaaaaaa----agaaataagaatcacattctataaagaaataagaatcacattctataacaatattatactcttaaacggaagactggtcgaaaagacaatctt-----------------tatctttattttgatctattttattatgatatagattatgatatagatatatattttattttttattatagattaataaaattatagattaataaaatgatcgtgggtcaggtatgttctgggacggaaggattcgaacctccgaatagcgggaccaaaacccgttgccttaccacttggccacgccccatttctagtcgacactaataaacactaatattggtactggttgttcgtcaactcaagtctaaatatctattatctataaaatagattactagaatttttatacatgtaggcgtagaattaaacagaatttattgatcattacatataattcaattaagatattgtatgaaagtatggtttattctattctcttttgatttgagaattgaaggatttttgattgggtgagttcaaatcaaagaaagttttttggtctatcttattttctttttattcatttttcttttctatgaataataacatatttataataataaaaataataataaaataataaaaaactcaatttattaataactcaatcaaaataaataaaatacaattatcctcaagaacaaaatgtttgttatgcttaatatatttagtttgatctgtatctgtcttaattctgctctttattcaagtagttttttcgtcgccaaattgcccgaggcctacgcttttttaaatccaatcgtagattttatgccagtaatacccctgtttttttttctcttagcctttgtttggcaagctgctgtaagttttcgatgatatctttaatttaataatgtctagacaaattcatgatttattgaaaaaaaaaaaattcaaagaaaagaattgataagatcagataagtcttacaccctcaattcaaatattgaaattcttgtacaaccgcgaaaaatctggatcaccccactttatttcttggtgtcaaaat--aaaaaaaaaatagtagggtatgcggtataaaaacggagaatctattctcttttttactaaaaaaaatcttggagattatgtaatgcttactctcaaactatttgtttacacggtagtgatattctttgtttctctctttattttcggattcctgtctaatgatccaggacgtaatcctggacgtgaagaataaaagataaggtttttgttttccttgcttgatttttaaatgttcttagtaggattttatctattacacatttttaactattaactattaaatattaaaaataaaaagagctcgcgaaaaatttgaaagaaaataccaagtcatcaacaaaaacggaaagagagggattcgaaccctcggtacgaaaaactcgtacaacggattagcaatccgacgctttagtccactcagccatctctcctcccaattgaaaaaggataatactatgttacattataaaaaataaggattgaaagagcccttcataatattttttttcatccgagagtgctttttagttccacggcccggctaagtactgaccaggccgggcccgccatttattgttccaacgaatcataaataatttttttttatttgaaaactaaaatacttgcttgttattacgattggaaaaataaaaactcttttgatttctatgatatagaatcaaatgatatcgaatcaaagtgtcgtttcttatcttaattttttatatttattctttattttctttattccttttattttagtaaagtaaataaataacaaaaagggagctgtggattcttgcacaatacattttcatgtatgttatggcttaagtagttttgtcgagacgtctaggtcaaaaacctccggcaaaaaaacacttgttatttagttttagttattgaaatttaatgaattctcttttccgaatctcattgggttctctgatacaacacgtaaacgctctaattttcatgattattttatgatcctatcctttctttttactcttttaactttttattacgacccattttcttgttcgacaaaaggttcatttatatacaataatcggattgtagcgggtatagtttagtggtaaaagtgtgattcgttctataatcctttatatagttaaggggtctttcggtttgattaatatttcattccgaccaaaaactttatttcttaaaaggatttaatcctttacctctcaatgaaaaattcgaggaagaatatacattctcgtgatttgtatccaagaatcaattaaaaattgaaaaattggattatgagattacgaaacataa--ttttttttttattagatcaatacttctaattgaataagtatgagtaaaggatccatggataaagatagaaagtggctttctaatcgtaactaaatctttaatttggaatttgtattacggaaattgaagcaaaatggctattaaacaatgactttggtttactagagacatcgacaaattgttttagctcggtagaaacaaaatgcttttcctaaggattctctcacatagaaatagagaacgaagtaactagaaaggttgttataatataatccccctcttttctatagggatcgtctagaaagcgggttgttctgaatacattcagacagaaaagctgacatagatgttatgggtggaattttttttttcgttcatgtcttaatataggaatttatacatcttccataaaggagccgaatgaaaccaaagtttcacgttcagttttgaattagagacgttaaaaatgatgaatcaacgtcgactataacccctagccttccaagctaacgatgcgggttcgattcccgctacccgcttttactttatttttttattaaat---------------------taataagaaataataaaaaaatagaattaaatattttgagatttttattattttataaaaaattttatgaatataattaatgtaatgcatcattgacttgaatacggaattcccggaattggttcaactttttttccgaacaagaaataggaaaattggaatgaaaagcgtccattgtctaatggataggacagaggtcttctaaacctttggtataggttcaaatcctattggacgcaatttatttccatatgtatacatattttttttagatttctatggtcaagaaagatattttgaatgacttgaataagagacgctcttattacatattacgtaaattacatattaattatttat---tatataaataattaatatgtaaattttaaa----taa------aaaaattttaat----------------aataaatat---------atataaataaatagaatatatatataaa------------------------------------------------------------------------------------------------taaatatataataaatatattttatattctaatatattctaaagattttagtttatataaagatattttagtttatataaagatattataaattaataagttattatatta--------------------------------ttaattaataagttatttaataaattcaaaaatttaattt-aaa-ttttaaaaatggaattc-tttataataaaa-tttttgaattccattaaatt-gaatataaactataatattcaagtgatattactataatatcaagtcaagttatgatataaaatatattataaagattataatatattataaagattatataatctttataatgtataataataatgattatacaatattttaaattgtaaaggtttatagaattaatagaattaaattaagattgatgaagattcaaagtaattactttgtttatacttgttcctgaagtagaaaacgttccatctgttcctgaatagcttctttcaaaagggcttccgcttcgtcggtaaatgtcttggtagaagatattatttcttgaaactgaggtttattcgtttttaagtaagtacgtaactcaacaagaaatttccttacctgtccaatttctaatgaatcaagataaccgttcgttccggtataaatagtcagtatctgttcttccaccgaaagcggggatgattgagattgtttaagcaactcacgtaatcgttgacctcttgccaattgattctgagtagctttatcgagatcagaagcgaattgtgcaaaggcttctaattctgcaaattgtgccaattccaattttgatttgccagctacttgtttcatggctttaatttgagctgcggatcctaccctggaaaccgaaatacccacattaatggccggtctgattccagaattgaataaatcggcagataagaatatttgtccatctgtaatggaaattacattagtaggaatataagccgaaacatctcccgattgggtctcaactattggtaaagcagtcatacttccttcacctaaacgagaacttgatttagcggctctttccaaaaggcgtgaatgtaaataaaaaacatctcccggataagcttcgcggcccggtggtcttcgtaatagaagagacatttgtcgatacgcctgcgcttgtttggagagatcgtcataaatgattgaagtgtgttgttcacggtacataaaatattcagccagagctgctcctgtataaggagcaaggtattgtaatgtagcgggggagtccgcagtttcagctaccacaatagtgtattccattgctcccctttcctgtaaagcagtcaccacctgagccacagaagatgctttttgaccaatagctacataaacgcatattacattttgcccttgttgattgagaatagtatctgtggctactgctgttttaccggtctgtctgtccccaataattaattctcgctgaccacgccctataggaatcatcgaatcaatagcaataagtcctgtttgaagaggctcgtatacggaacgtctcgaaataataccaggagcgggagactcaattaatcgagattcagaagatgaaatttcaccccgaccatcaataggtttagccagtgcatttataacacgacctaaaaaagcctcacttactggtatctgagcaattcttcctgttgcttttacagaactcccctcttgtatcatcaaaccgtcacccattaatacaacaccaacattatttgattccaaattcagagcaatgcctatggtaccctcttcaaattctactaattcacctgccattacttcatcaagaccataaatacgagcaatgccatcgcctacttgaagtacagtaccggtatttaaaatctttacttctctattatattgctcaatacgctcgcggataatattactaatttcatctgctcgaatggttaccatgagtatttctta--tttttttttggaagaaaaaaataatgcctgcagtagaaggactaatccgttatttctttcaccgttccaaacataccaatattagtacttatggtacgtaaatgtaactcgttgttcaaacaactattcagagttcctagagctccttgtaaggcttgctgaaaaacccgttgtctaacttgattaatcgccctttgttgttcaaaatgaatggtttcgtttttgtaattttctaattgttccaaagtcttataagtggaattaatcaaattcaatttttctcgttctatttcagaatatccagtcattcgaaactgatccgcttccgtttctactttccgtaagcgggcccgggctttttccagctggtctagggccccctcgcgcagctcttctgaatttcgaatagtcttcaagatcctttgttttcgattatctaataaatcacttaatgaaagtagattatctttccattcatttcaaaacttccacgatcccttcccgaaccaaacatgaatctttcgattcatttggctctcacgctcaatttattgaattccttttgagaattcacatattcttttttaatgtaaaatgtaatgagcctatcctctcttctatattcatattcgaaaatatataaactgatcactaatccaagaacataatattcggaggactcttctgaccaaacaaataattgtcagcaaggttgtttctttttttttttttttcaaagaattcttcttactttaatacataatacataggtcatcgattcagcattggataaaaaagataaaacgtgggatgaaataccccttttttccaatcaaataacggattcaaatcattttatcgacatgagtgttttatatcgaaaaaaaattccaactatttgttttgaaaccatttctgtcttaacttattaactaacatagtagtagaaagaataccatgctgcatctgaacttcaaacggtttagctttaaccctgttaatggtttacattattggttgatagagaatcaaagtagatttaccaatgaatcgcgaaatgctatggttcttcaa-ttttttttttcagaagaaattcgcggaatcatgcacctttttttccgagttataacgaaaaaatgcagttggtcgtatccagcctattcttgaaataaacaactcgcacacactccctttccaaaaaaaatcaacacaccaagcactacgcttagatttattggatttgttgctaaaatatcggtattaaacccgaaactcccggcggatggccaataacccaaggaaaggaaagaatcggttacatttttcatatgatatcctctttcttatagatagactaattattttatttatattatttttgtattatttttattatgaatttccctatttctaaatagaatatactaaatagagtcaaaaaatatattgatttagaaatggattttttttcaattggaaatttccaataagtggaaatttccaataagaatgatacttattagaattaggtacccgatcttatgtcaggtcagttgcgaaatatctcgtttgttgaaatacttcctaaaaaaaagtttttccattggactaagaagggtaaaggaagaaagcgggttggagtgcgaattcctcatcctcaaatcagctctttccgggggttgttgtccctaagtaatgtaattgtaggagttaaatcttaatataattcgaaaaaacaagagtagcaaatccaagaaaatagaaatatgtatttttggattaaacaaagggattcgcaaataaaagagctaatgcgacaaccagtccataaattgttaaagcttccataaacgccagactaagcaataaagtacctcggatttttccctccgcctctggttgtctcgcgatcccttctacagcctgtcccgcagcagtaccttgaccaaccccaggtccaatagaagcaagcccgacagccaacccagcagcaataacggaagcggcagaaatcagtggattcatgttaagttcctcgcacccccc-aaaaaaaaaagaaatagttaatgatacaatcaaccaatgaattatgacttaattattccatcgctaagattcatccagttaaactaactagaaccccgaattgaaatatttcaatattgaaataataattaataatattattgaatccgcagaacgactttgatatctctttttgagttcctacccacggagtttttgtgaatctgtacgacttttgttcttttcttacatttcatttcttttttttcgaaccattctttgttctttttcgtgatttaaattcagtcaatattcaattcacaattacagacgaaacggaaggacttccattggaatccctatctaaattaggacaaattagatatatctttcgttcatatatacctagttaatatctaatatcacatatacatgcctttcccccataccgtaaaccaaatattgtatcttagattcaatgggattcaagaatccagtcttcgaaacatggacaagagttgtcttatagcgattagattacatacacctagttcgaccccccccttttttttctccgctaaccaatcttttttttataaatctcgttttttgtaaatccttaatcttccatttttattatcccacaaggataggtacaatcaatttaaatggaagaatttgttaggccaaatcattacatagaaatatcagtatttgattgatctaaattcatgtaatttagtatttattcaatttaccgattgacc--aaaaaaaaaatggactaaaatcgactgaaatgagaatcattctctataccataaaaatcgcacgtcgtaaacagatacagtaaaaattcttactgggaggattatgactcctaatatttaatatatctcctaatactttatattggatattggaattgaataaacaaaacactataaagagaatattcattggagggaggtataaatgggccaaacaacaattttaggaaaaagatcttttagatctctttccttttttttttttt--------caattccctaatatcgtatcgtaatcttttttactatagatcgtatatacctttatttataccttatttatcttccctaagtggattaccttgagtcgcgcatacattgcgtcaggctaagactatgtaactagtcaatgatgaccttccatggattcgcctatataagccgcagctaaggttgcaaaaataagagcttgaataccgcttgtaaataatccaaggaacatgacaggtataggaactactgaaggtactaaagaaacaagaacaaccactactaattcatcagctaaaatatttccgaaaagtcgaaaactaagcgataagggttttgtgaaatcttctaagatgttaatgggtaaaaggattggagttggttgaatgtatttaccgaaataacctaatcccttttttgtaaggcccgcatagaaatatgctactgaagtgagtaaagctaaagcaaccgtagtatttatatcatttgtgggtgcggctaactccccatgaggtaactgtatgattttccaaggtaaaagagcccctgaccaattcgaaacaaaaataaatagaaacatagttccaataaagggaacccatggaccatattcttctccaatctgagttttgctcacgtcccgaatgaattcaaggacatattcaaagaaattctgaccgtcagtaggaatggtttgtggattacgaacggctataatggctgaccctaataaaatagcaattacgacccaagaagtaataagtacttgggcatggacttggaaacttcctatttgccaatagaaatgttggcctacctccacaccggatatatcgtacaacccttttagtgttttgatcgaacataataaaacattcatattaccctctgaaagaaatagaacttttaaaggaattattttgattcaaccatcgttttttgacttgcctacttgaattgtatattttgaatatcaactaatcacataatatccccacagttatttttatctcttttgtactattcaagaatagtaaccgatgcaataaatctattctatggagttcccccaaaaatttacttatcttattattaatcaagaatttcgtatatagctagaacgaccctcacaaattgcaaatactaatttgttaagaattaatcggattgaagctatagcgtcatcattcgctggaatcgaaatatctgcgagatccgggtcacaatttgtatcgattaaacaaatcgttggaattcccaaagtgatacattctcgaagagccgtatattcttcttgctgatcaacgattattacaatatcgggtaaccccgtcatatatttaattccgccgagatatgtttgcaagtgaaataattgtctcttcaacacagccgcatcccttttcggaagacggttgagtctccccgtcttttgttctgttctcaagtccctgaacttatgaagtctcgtttctgtagtataccaattcgttaacataccaccgagccattttttattaacataatgacaccgagcctttattgcagcccgtgctactgaatcagctgctttattttttgtaccaacaattaagaattgttttcccctacttgctgcatcaaaaactaaatcacaagcttctgataaaaaccgagcagttctagtaagatttataatatgaatgcctttacgctttgcagagatataaggtgccattctaggattccatttccgagtaccatgaccaaaatgaactcctgcttccatcatctcttccaaattgatgttccaatatcttcttgtcatttctccccacacttcttttcttctctttttttttttcttaaaaaaaaatgagatgaagtaccctgaaaatagaaataaataattgttcccatggaaccttctcttctaatggaaattggccgttgatacagatccaaaccgttcatttctttccattcgttagtatctttattactattaccaaatcaaatgaccgtaaaaggatgaattctctctttcgaatcattaaatcccataaaggataaattaactcttaggaatcctaaaaatgattgttctgatgtatcatgtaaattcttttaaatgcaaaaataaaaaaattctctgtggtggaacaaaatatctctcatttccccctcgaataaattcttctttttggtttccaaaggaatgttgttatgttgccttgaacggtgcactaatcctttgaatccggtaccaacaggtatcatcccccctagaacaacgttctctttcaaacctttcaaccaatcgatacgaccccggagagcggcttttgctaaaactcgagcagtttcttgaaaactcgcttcggatatgaaactttgagtatttagagatgctttcgttattcctaataatatggctcggtaacaaattgcttcttccaaagcgcgccccgttcgttcagctcgcagcaatccaattagttctccgggtgaaaaaacattagacattccatcttctgaaaccaacacttttgatgttatttgacgtacaataatttctatatgtctattatggatctgcaccccctgggatctataaaccttttggatcttattaaccaaagagatacgactttgcactatagttagctcagcaccaatcataaatccccaaggaattccaagaattcttgttatacactcgttccaaccctcaactctcttttctaggttcatcgatattgaatcaatcgaacgcacctctaaaacctgttcaacttttggaaggccctgcgttatatcaccagatctagatttttcatatataaatgtaacgaatgtatctccttcggaaaggatttctccataatgtccatgaacagttgctcctggagtggctaaatagggcttcgccgatcttattactacagagtcaatttgaacaattataacttgccccgattttaggtgtgatccttttttggctatacatagattttcacaaataaactgcccgaggctaattattgtggatgtttcatcacaataattatgattataattatgatggagaaaatgccaattcaaattgaatgaattcaaaagtatgttcgtatcggaattagaaattctttcgttttcatccattaaataatattgaaatacttgagaagtctgttttaaattggcgagttgcaaatatttagttaacgaaatctgattatgagttattaaatggtaaaatgaataaaaattatcaatttgagaggctgttccgaaagggcctaacgaattcgtaattggaattagaagatctcttttaattgattcttttatcccattgtaatattttagatcgttgaatggactcatttgaaaacaattgtatgatgacaaaattatcaaagattgggattctttacttctattcaacaacgtacgaaaagttccttgattttggctatggctaaatggttgttgaatccttgccttggaataaatagaatcaaatggattgatattggtacgatccgacctattatcagaggttaatcccgaacctaacggatcattcctttttcggatatacgaagtatgggatttcactaagttgattcttaggaaatcttgaatcagaccatttgcacttacttcaataaaggaagagcgggcctcctcgatagaagaattttttttatcttggtcccagttcaatagtaaacaggtccgaactaattgaatacttgtgccagaaatcccccgaattggtttaccatttccataaagtatataatttacaactctaagttctagattatccctttcccgcaatggatcctgggggaaaagtgttgctaaatttataccgtccgctatttcatatatgattacgggtcgaaccaaaacaaaatactttttcttggtgggtgtgatccattggacataaatccaatttttcaattttttcgattccttagaatttttttttaccgttcccggtggtatcaagatgccgctgtgtcggaatatcttatccatctctccaggaaaatggatatctccagaaaatatttttagttcaatcctttttttttttctctccattcgaaccaatccgcctactcggcttcttgtatttaaagtgattcgtgtatctatcccaatgatactattgttccgtaccattatggacgaagactcgggtaaaatatgcacttcctcgggaatgaaaaaaaatcgatctactttcgtttgatattttggcttaaattctttgactccccgatactcaattaaatcctcttttttgaggattgaatgcaaccctatggttccatatttagtaattcccgaactctttcttctgtattgaggatcatcgaaataagcaagaatactatttctacgaaaaataccatttatgggtatttcaatcgaaataccgggacggggcattagttctttctctcgttcttgaatcgattggaatggaatgatgaatctatttcttcgcctctttgtcaataaaaaaacatcagaattatcatggagaatagtaggaagtatgagattacaatgactcgtatatatgattcgattaaattctgaataatcaggaatactactttcttttttaccagaaagattcaaactgttgtgtttcacttgatcattatttactgtatttactgaaaggctagaaaaatatcttccttcagcagaaagagaatgaacgttcgtttgatcttgatccttgtggagtgaaaaagggactgcactggatctgcacgaacctcctgataatatccacaaatgacttgtttttggtaaaagatgtacattactatacgtaaattccggcgcatggtatacatcagtactccagtgcatttctccctctgaatcagaataaatatgttttcgaaccctctctttaaaatttaaagtatatgctcccgcgcgaatctcagcaatcacttgttctgattctatgtattgatcattttgaactaaaatcaaacttttgggtggaatagtcacgttatgtataagattttcactctcaatagttacatacaagtctatataacatagaaaagcagggtgcccatgacgtgtacgtgtgggatgaaccaaatcctcgttgaattttatttttccattagaaggggctcgtacatgttctgcagtaccccctgtgaacactccaccggtatgaaaagttcttaatgttagttgagtgcccggttctccaatagattgacccgcaataatacctacagcttctcccaattcgaccaggtcgccatgagtggggctcctgccataacataatcggcagatccaagatgtactcttacaagtaaagggggttcggatagatattggttgtgtttgaaaggttatgaatcgagtgacaagtccaatcccaatatcttgatttcgaacggcaatgcatcgtgggcctatatatatatcgtctgctaatacacggccaatcaatgtttgtataaaaattctttccggcatcatcccattttgaggactcacagaaatgcctcgtatggtgccgcaatctgttctacgtacaacaatgtgttgaactacttcaacaagtctgcgtgtaagatatccagcatccgatgttcgtacagcagtatccacaaccccttttcgggctccgtaacaagaaatgatatattctgttaaagacagtccttcacgtaaattactttgaataggtaaatcaatcatttgtccttgtggatccgacattaatcctctcatacctactaattggtgtacttgggatgcatttcctctagctcccgaaaaggacatcatatggactggattaaaggggtcggtcatcctaaaattaggattcatttcttgtcgcaaatattcacttgtcgcataccatatctcaatagattggcgtaatttttctaccgcgtgtacatttccataatgatggtgtttttccaaaataaaactttgttgttcagcatcttggactagccaccccttagaaggtattgttaaaagatcatcaattcctaatgaaatggatgtagcagtggcttgtcggaaccccagagtttttacttgatccaggatgtgtgatgtatatgccattccgaagtgatctattaatctactaataagtcgtttaatagcagttccatctatcactttattgtgaaagaccagattggcccgttctgccataagtacctccctattccgctgagtggggttcgacaatgggtttgagtcaatgattggaaaacttccttttctcgatcttgattcgcatagaaattcaggaactatagtcctaggtgaactggagaaacccaaaatgacacgggtgtcatagaattacttagtttagataccatatgattaggtaccatatgagtaggctcggcaaaacccttggatagcttcttcgatttctcgataaagagaaatatgaccaactgtggttcgaacgtatatacaaataatttctttttttatacttcttactattagatagtgcccataaatctcatgataggtacccaaagattcatagtgaacttcgatgggagtttctcttgaagtaataacgcgttgatctagtcgccaccggagccacaaagggctatctaaattgattcttttctgccgataagctccaattgcatcataggaattacaaaaaaaaggttctttcgtatacttatagttattatcatcaattcttttattttgataatttctgcgattacatggattatacctatttgcacaaatacctcgacgatttccactcgttaatacatagagcccaataagcatatcttgagttggtacggaaataggatccccaatagctggagacaagaggttcatatgagaaaacataagtaaacgggcctccgcttgagcctccaaagataaaggtacatgaacagccatttgatcaccatcaaagtctgcattgaatcccttacaaactaatggatgtaaacaaatagcatgtccttctactaaaatgggttggaacgcctgtatgcctaatctatgcagagtaggcgccctattcagtaatacgggatgcccttgcataacttcctgaagtatttcccatacaaccggctctttttcccgaattttactcttagcaactcctatattcgaagcaaagtgttgtctaattaaaccacgaattacaaatgtctggaaaagctctattgctatttcgcgaggcaatccacatcgatgtaatgaaagtgagggacctacgacaatcacagaacgccccgaataatcgacccgtttgccaagcagagtctcacgaaatcttccctcttttccttcaattacatctgaaaacgacttgtaaaccttattatgaccgtccctcattggttgtccgcggattccattatcaagaagtgtatccacagcctcttgtaccaatttctcctgacacattactaattcccctggcgtagatctacttgttgttaagagatcgataagagtattgttccgataaataactcttctatagagttcattaatatctgagctcattagtttacccccatctatctgaatgatcggtctcaactcgggaggaagaactggtaatagacataaaaccatccattctggttctatatttgttcgaataaaatgcttagccaattccatgcgcctaaccaaaaaatcccttcttcttccaacttttcgatcttcccattcattacccgtgggcccctcttcccctaattctttccattctaccaacgaataatctataataattcgcaaatccaaatcggctaattgttctcggatagcacctgctccagtagaaatttctctatttcgaaatgtatcgaagccctgggtagtaaaaaaaagtgggatgctgtatttccaggattggatttcatattcgaatgaacctcgtaatcgtaagaaagtaggttttttagctatgggcctagcaaaagaaaaatttggataggatcctataggatctccccctttcaaaaccggacgtgaaagtttcctctcatccggctcaagtagttacaccaaataaagataaagagaggggttcccactttaaaattctataaaaccacaactactccttactcaagttcccaaagaagatcaagcaacatttcattgattcattcttcgttttattagattttctgaattctttattcaatttttaaatgaaatgtgaaattcttgagtagtctacttcccttcgaatgatgaatccccttacattaaagtaaaggaggcctttaaaattcataagggatttacttgtctatgtatcgttccattcgatcttttaggtctctacttcgcctcgacggttatgtcacgatatccttaaagcctatatgcgatggatagactcctgtaaccatgacatatttggacataaacataattaaattaaatttctttctaaacgaaagggaatgtttaattccacaaaagaagtc--ttttttttttacgaggtacaactataaattcctatttatttgttactgaatcgaccatagaccaattccctttttacttgggagtactgaatacgcccataattctgagtttcatgttactcctaccaagagacatgtcagatccagggcatcccaattcgattgaatgggatgacagtttctcattcggaatctgtaaaaacaaaattttgatcaaatcacacatcgcaatatactaggccttctaattctttaagaggtttatctaaaagattcgcgatataactaggaagacgtttcaaataccacacatgggttactgggcatgccagtttgatgtagcccatttgatatcttcgtatccgagaatcaacaaattcgactccacactgttcacaaaatctcgggtcttttttttcatctccgattactcgataatttccacaagcacaaatcccactttttataggcccgaaaattctttcacaaaataatccatctttttcgggtttattggttttgtaatgaaaagtatagggttttgtcacctctccaactacctctccattaggtagggtttttttggcccaagcacttatttggtgaggagaaactaatccaattcgaagttgttgatgtttataccgatcgatcatagaagaaaaattctgattcatttcattccgattaagcttccttcctattaatctggaagttcttctcagatacaaggaaatggttcagttccagagccaaagatcgtagttctcgaacgagcaatcgaaaagattctggagcatcctcgggtttaggtattgttcctccaatgattgtagtaccaagtacttcttggcgagctctaatatgatcagatttataagtaagcatctcttgtaaaatatgagcaacaccaaatccctctagagcccaaacttccatttctcctacccgttgtcccccttgcttggcccttcctctaaggggttgttgtgtaacaagtgcataatgtccactggaacgtccatgtattttatcatcaacttgatgaattaatttcaagatataaggctttcctattataacaggttgttcaaaaggatctcccgttcttccatcaaatattctgcttttgcccggatactcaggttcaaatacccatggattcgctgtttgcttactggcttcatataattcagaaaacactagttttctcgaagcctcttgttcatatctctcatcaaaaggtgctattcgataatgtctatctagcagaccccccgctaacccgagcgagcattcaaatatctgtcctacattcattcgtgaaggcactcctaatgggttgaagaccatatcaacaggtcttccatcttgcaaataaggcatatcttgtctagataaaatttttgaaacaatgcccttatttccatgtcttccagcaactttatcacctactttgatttcacgtttttgtgaaatatatacacgaatcgtttctggattataactagaacccccttttttctggatccatctcacatcaataactcgacctctaccacctataggtaattttagacaagtttcctttgaagtggatacctgaatgccaagtatggctcgtaataatctatcttccggagcatacgacgattctttcgccatctgaggcgttaatttgcctactaaaatatcacccgtctttacccaagatcccagcctcacaattccatttttgtctaaattgcggagtaaatgggcttctagatgcggtatttcgttagtgattctttcagggccattgcttgtcacatgagtctgaatttcatatttccgtatatgaaaagaagtataaatatctccatataccagacgctcactaatgagtaccgcatcttcagaattgtaaccttcccatggcatataagctactaatacgttttttcccaaagcgagttcgccgccaaccgtagcagcaccatctgctaaaatttgtccctttttaatacatttacctcgccgaacctggggtttttggtgcatacaagtatttttgttggaacgttgatatataactaatggaatgtttagagtagccccatttcccgataaaatgatcttgtcagtatcggtataaatgacctttccctcatgttcggctatagcagtaactccggaatctaaagccacttggcgttccaatccagttccaacaatgcacttttcagaccgagaaagcggaactgcttgacgttgcatattagaactcattaaagcccgattcgcatcattatgctctataaaaggaattagggaagctccaatagaaaaatattggaagggaaaaatacttcgaagatgaacctgttcccattcaatagtcaggaattcttgacggtatcgagctggaacaacctgttcttcctgaatacctcgattcaacgccaaagaatttcctgccgctaccatatagtattcatctttacttggtgataaataaagcatcctttttgatctctcagaaatttcataaaacggactttctagagacccccaataaccaatcttcgcatgaattgctaaggatccaataagtccaacgttgattccttcagacgtgtcaatggggcaaatgcgtccatagtgactagggtggatatctcgtatacgaaagctagcagttcgccctgtcaatcctccagggcccagataactcgattttcttccatgaactatttgtgtcaatggattagttcgatccaaaacttgagataatgggtgtaatccgaaaaaagattcataagtggttgttaatggagttgaagttaccaaattctgaggagtcggtatcaatttatgcttaattgctccgcatatagtccctctaaccatattttctaaacgaaccagagccaatccgaattgatcttgtaagagatccgctacagaacgaatacgtttatttttcaaatgattcatatcgtcaagggtacccattccaaatttcattccaatcaaatgatccgcagctgccaatatatctcgcggtaacaaaaatgtattgttctgaggtatatcaagattcaaccttcggttcatatttcgtcgaccaacccttcctaattcacatctttgttgaaagaatttcttttgtaattccttacataaggattcagaaactaccggatctccgcctacacaagcaaattgttgataaaactccaaaatggcattttcttttgacccaattttttttttctccttatcattcaggaaagacaagaaaatttcagggtagcaaacattctctagaatttctcttagattcgaacccatagctgataatagaactagaatagatattttttgtttcctactcacacgagcccatatccttgcttttctatcaatctctaattctaatcttcccccccaatctgatattatgatgccggtatagacggaaattccgttatggtccaattcggaccggtaatagataccggggctttgcaatatttgattgattacaattctgtatattccatttactatagaagttcccagggaattcattagaggaatgtttccaataaaaattgtttgttcttgcatatccctactgtttttccaaactaatcccgcggatacatataattccgaagaatatgtgagtgattcatatacagcatctctttcttttatcaagggttctaccaattgatatgtttccacaaataattgaaattcaatttcttgatctgtatcttcaatttttggaaacttataaagttcctctgttaagccctgctcaatgaacctacaaaacccttcaaattgtatctgattaaatccaggtattgtagatattgcctcatttccacccccaagcatttttgtttaatttcccgtttaaagacaaaaaccccattatttgctcattcttcatcgaataatatggatcgatctagcaatgatggaatttatattctgtttactgaatcacatgaaattttacctaactccatataatatatggaatgtatgaaatacgtatgaacggaggaataaggataatttttttactaaaattggaatttgcaacagatggaaagaaaatgataaattctacttagacttatggaattttgtatagaatatcaaaacgaaaagtgattcaatttctaccattattatattatgatattccgtactccaatccaattggataccataaatggattccggatttgatctgttcaatgagataatgagacaaagacacaataatcagattttttcgtggattcattggttcattgttaaaaaaaaaaaaaaattacgcagagaagagagatatttttacctattttttttagtagaatttgtagaagtagaatatgattgaagtgtataattgaagtgtataagtaaaaaggccaattttgattaataaacatgtgcagatctaaatataactatagctatctatatatacatatgctgcttccctttcattacagctctattcaggacagaacatgtcatgctctattataatttatattttctattcaaagaaaaaatttgaaaatttaagcatgagaatttcctgaaaattacttaatgggcatcatatacagataagatccccaattagataatattgtgtaacaatttatgttctgggatttacatatacccataattgctgttataattgaaattgggaagga-tttttatttttcaaaaaataaatactgatttgattggttatgtatcaatttgtcttttcttatatcattaagtaaacgcaattttggattcaaattcaagaatcattcattaattaatagttaacggttccagtttgttttgcttttgtgactgaaaaatccaaattttgttttttaatagaatcaattgaaaaagggtaagttaaatttttagatattgtgtgttttaaaaaactatacaatcaatcgaaggggtggatccaacccaaacaaaaaagaaagatttcttttaaacaaggaattaaggaaacgggattcagattcaaaatacaaggcaaaaggaaaattttttcatatattttgtatcattttggcggcatggccgagcggtaaggcgggggactgcaaatcctttttccccagttcaaatccgggtgtcgcctgatcaacaaaagaatagaaataccttcttatgttttgctgatataatttgcaaaattttttccagcagaagcaagtggaggaaaaggatttttgatacttgcttgattctaagtatctgggggttctgttctctaaaaggctgtaaatccccttgcgtatagaattaaaggaaagatcctatatctattagttctattagtgaaaaggaacaggtaaatcgtgatagtccttccattactaatggagtgtctactgaccgggtctttaattagattggatagcaggacagaaatagaattaaatttatagtttcgaaaaggccgaaagatgctttgtatacatattcatgtaagtctttgagtgctccggcattcaatctaattaatattgattgaacgtctaattggcttttacttaaaatatatttctaatagatctaatta------------cagtacaaaaatcaatttttattttttcttaaccccctagtcaagaacataataggacgtcttcccattgtttcatagagacaatagggagacggtaaggattagatcaaaatcaaatgggaaaggtggtgtggtaaagaaggaaagaaatagggtatgtgatagatggtgatctatcttccttctctatttttatactttttacttaactaaatgaagagcaacaaaataaggaataggtttttttctacatcttagtatcatttctttgatacttccaagggggtttccgcatattttgcttgggcttaatcttttctaattatactagaaatcgtataagaacttgttataattggatttattggattgtttcatcaacggtgttgggtcagaataactttttgactctgcgccagtgattcccctattatttattagtgaacaataattgaataattccttcatagagatagaggacataattcacatggatatagtaaatctcgcttgggctgctttaatggtagtctttacgttttccctttcactagtagtatggggaaggagtggactctagaagtactactaattgagtttaggaactaaacagtatcacttttttttatagatcgttcggcaaagtcggcaaagttttttttatttaaaatttcactatttcaatttaaaattttatttttaaattgaaatagaaatgaaaaatatcttcatttcgaaattctcttggattttagttgagtaatgtattctatgaataataaatatatatgaagaatactctttcaatcaaagaaatatttcaattatttccgtgttcgtattttgaaagtaaaaaaagtaaaaggaatacaaatggtaggaaatttattccaactgaattcttcataaattttctatttcgatgaactgactcttaccaaagttagatatggaccatgaggaagaacggaacgttatttttttttttgtttacctctttactgttcaaagatcaaagagaaaacaattcggttattccattacgtggatacacattgggaaacaacatagtagttgtccaacgagatactgcacatcctaaaatattgtcttgggcgagtcacatattgcgccgcttgttttagttttactattttagaaattttatttatgttttgcttgttttattgaacccatttcatatcatggttcaaacgttaaaagtcgacgggttttactaatccttttcgaaatcggaagaagttcccatggatcatttgtcaactcctcaatcaatgacttcttcgatcgggattcatattgaaaataatcagaaatctaggaattctaatcgtaaaagtcgctttcgattatttcaaattaatttaattgaaatcaacacaaattaaatacaaatagataaagcaaagaaatagaattgggatactatataatatacattatcactatatatattatatatacgtaattaaatcgatttctatatatatagaaaaggaatatgatgatactattgtagattgatctatattaatctatattaaattaacccgcattacaatacaactttatacactacaataacaatactagatagtatggtagaaagaaatatctgaatctttctaccatactatcgtatctcatagaatccgactgattctagtctgcccatttcatttaagacgcgaaatttttatccttttcttctctgcaattattgataagaaataaaaaatcaagtttaattcaaattaatcaccttggctgactgtttttacgtatattataagtaaaaaagcagtaggaactagaataaacagtgcagtagcaataaatgcgagaatatttacttccataatctcattgtttaatttttctttaattcgcaataactcgggagttaatcccatagagataataaatctttcgcctggaaattcaatgggatgcattacatctcgatgatatcgaatcggatcaatatcatgaataacaatatcggagctatcaaatcgattcatcgtcaagaattgaatagtataacataggacaatcttttatccatactgaactcaaaatttgattcccgatacaatcaataattcctttatttatttatcattcttttccattctttcttttctataacctaccgccctctttgtacaattatctgatgaagtatcatctaaccgcctttccacttaccattggttctaaacaaaccccaacaaacaatagaagctcaatgaaaaaaaaggaaggagctaagttataaactcctttttttaatgatccaatcttcttggaaaacaaaagaagtatgataaagacgagtacaaattccggtataaaaaaatcgaatattccatcaaattaactatttttttatatatttatatataaatttaaaaagtttgttctttcaaggaaaaacccttataaaataaaataaaaaaaaaaaaaaaaaaata-gcattacctcgctaat-aaaaaagtgatccttgtttgatctttattttttgaatatcctctttcattggattagtaatggggcgcatatatcaaaagctcaatgcgaaatttgaatgagatagattatttcaaattagtaaaatttgaaattgaggttacacaaaatagggcccgaaaaggatatacttttattttaatcttaaaaaaaaagtattctatactattctatacacagtaactatgttcaatttattttatattgtacaaattccatttatgtatgtactcccgggaaacatacaatactctactctatttcatatttcacagatcgggagtaattgaaaaagccagacccagtacggtatcccgtggaatcctgaatctgatgctaataatataataattgtactaatccacatatgcctctctcccatcaatcgaatcggtactagtcgaagaaatggaaattcccccatttggttgatgataaatgtgaaacgaaaaagaaaaaaagaagagggatcgctgttgggaatgaaattatgttatttggacttcttttcacaaaaaatagagagatgaattgatatagttttttattggatttggattcgtcgggactgacggggctcgaacccgcagcttccgccttgacagggcggtgctctgaccaattgaactacaatcccaagtaaataccataataaaataaagtatacatatttttatgatttcattctaaccctttcaatttcgattagaattggcgtgttgtaacagagctgcgagtgtgatatatcgatacccatatgtatatgtactttagtgagagcagccggtattactagtaatcctttcgttattgccaaatcaattggataatcactcgttcaatcaaaaaaagttttttttatttactcttttccttaaactttactttctttatagttacggatcctgatatgaatctagatcattagcaagatcagaatttcttgtaaaaagagagtaaataaatagtggtatagatatatcataaaatggatttcttccgtattgggattgggggatcgggcatttctggagagcaacaaatgggttatattatatcatttcatggcggatcggcaaattattgggccgagctggatttgaaccagcgtagacatattgccaacgaatttacagtccgtccccattaaccgctcgggcatcgacccaggaagaatcaattccaggcttattgataatccacgatcaacttcctttcgtagtaccctacccccaggggaagtcgaatccccgctgcctccttgaaagagagatgtcctgaaccgctagacgatgggggcagacttgcacgaccgccatcatactatgttcatagtatgaatagttttttaaaattgtcaatataatggaatggtatgactcgatacgaaggatctttccgtctttcacgattctttctatacaatttttttcgataaaagtttggttcaaaggccacgccgaatctctttatccgaatctctttatcaatgattcaatgaaatatcttggatctatgttaaattagtggatacatgtatcactcaaatgaatttagttatgatgtcaattaggatagtcttgaaacaattcattgtattgatatttatcaaatccaatatcaataaaccttttattttacctatattatatactctatattaaattatattaaattatttaatttacttttactggataaagaaaatttttcattcctgaatgaacccttatacttattataagatatatctatgtacatctattataataagtatatatactaaactcatagtgtctttattcaggaattggatcaaacaagcccttttaactcagtggtagagtaacgccatggtaaggcgtaagtcatcggttcaaatccgataaggggctttgcttttttcataaatcataaaactccggcagtagtattcatatttgaagtgcgaataaagatattgttgatctttgtaataaagtaataaaaaactttgtaataaagtaataaaaaaaaagtaacaaaccatataattaaataattaaatattttaatatataatcaaaattataacattataattaattatagtatggttataaatttgctattttaataaattaaatatattattaaataaaaaatatattatttattattaaataaataatataattattataaatattatattaaatattataatgaatgtaaggataagtcgtctcgttaaatcttcaaatattactattcctttcctattttccattattccaattaaatcgattagaaatcaacaaaataaaaagtaagtggacctaacccattgcatcataattatatccactattctgatattaaaattcgatagagatgaaattggatcttttttttctttggactacgcgggaatctgtcgatatatccgatttaatcttcttgttcctagacgttctataggaataaattaggaatgaataaattactattcccttcctttaccgagaaacatttattccaagtcacaacatacgagccatttaaaatatctttctttgattccaattccagaacacaagatccgttttattagttatatcttatatatctatttctatatctagcaaatcgctatttcatgtactaaatatttccatccatattgatacatgcaatatttttgttccgacaacgtaatggggaatgtatgcgagaagggtactttcgtttcgagtctcatattatttaatttaatatttaattaactaatatgtatttaat------ctaatatgtatttaattcaatacaatatattaatttaataattaggaaatttattaaaagaaaataaaagagtaaagtagaaagtaataaaatagtagaaagtaataaaatagtagaaagtaataaaatatatgatacttatgatactgtagtagtttaatacacatagaaatttgaagaatacataaaaatatttataaatttcccctcttcaacgggattcaagactaagattagttgatgaaacgagaagaatatgtccgggatttagcggtatggagaaaagggatcacttgtttcttgaacaattctaaaattcatctatctgattgatgagtcagaagacaattcatggttcgtacagttattaagaataggaagggataagataaccgggttgagttcatggattaaactaggtcgggttacagattaataaatgatttttctattcgaaacccattcaaaagtcaaaagaaggggcagtgtacgagaaatcaaatcatacagaaatgatagaagcctcgaacgttcagaaaatgctatgaggtgttcgaaaatggttgaagtagttgaataggaggatcactatgactatagcccttggtaaatttaccaaagacgaaaatgatttatttgatattatggatgactggttacggagggaccgcttcgtttttgtaggttggtctggcctattactctttccttgtgcctatttcgctttagggggttggttcacaggtacaacctttgtaacttcatggtatacccatggattagcaagttcctatttggaaggctgtaacttcttaaccgcggcagtttccactccggctaatagtttagcgcactcgttgttgttactatggggtcctgaagcacaaggagattttactcgttggtgtcaattaggcggtctatggacttttgttgctctacatggagctttcggactaataggttttatgttacgtcaatttgagcttgctcgatctgttcaattgcgaccttataatgcaatcgcattctccggtccaattgctgtttttgtttctgtattcctaatttatccgttaggtcagtctggttggttctttgcgcccagttttggtgtagcagctatatttcgattcatcctctttttccaggggtttcataattggacattgaacccatttcatatgatgggagttgctggggtgttgggcgctgctctgttatgcgctattcatggtgctaccgtagaaaatactttatttgaagatggtgatggtgcaaatacattccgtgcttttaacccaactcaagctgaagaaacttattcaatggtcaccgctaaccgtttttggtcccaaatctttggggttgctttttccaataaacgttggttacatttctttatgttatttgtaccagtaaccggtttatggatgagtgctcttggagtagtaggtctggccctgaacctacgtgcctatgacttcgtttctcaggaaatccgtgcagcggaagatcctgaatttgagactttctacaccaaaaatattctcttaaacgaaggtattcgtgcttggatggcggctcaagatcagcctcatgaaaaccttatattccctgaggaggttctaccccgtggaaacgctctttaatggaactttagctttagccggtcgtgaccaagaaaccaccggtttcgcctggtgggccgggaatgcccgacttatcaatttatccggtaaactactgggggctcatgtagcccatgccggattaatcgtattctgggccggagcaatgaacctatttgaagtggctcatttcgtaccagagaagcctatgtatgaacaaggattaattttacttcctcacctagctactctaggttggggggtaggtccgggtggggaagttctagacacctttccgtactttgtgtctggagtacttcacttaatttcctctgcagtattgggctttggcggtatttatcatgcacttctgggacccgagactcttgaagaatcttttccattcttcggttatgtatggaaagatagaaataaaatgactacaattttgggtattcacttaatcttgttaggtctgggtgcttttcttctagtattcaaggctctttattttgggggtgtatatgatacctgggctccgggcgggggagatgtaagaaaaattaccaacttgacccttagcccaagtattgtatttggttatttactaaaatccccctttggcggagaagggtggatcgttagtgtagacgatttggaagatataattggtgggcatgtatggttaggttccatttgtatacttggtggaatctggcatatcttaaccaaaccctttgcatgggctcgccgtgcacttgtatggtctggagaggcttacttgtcttatagtttaggtgctttatccgtttttggttttattgcttgttgctttgtttggttcaataataccgcctatcctagtgagttttatggacccactggaccagaagcttctcaagctcaagcatttacttttttggttagagaccaacgtcttggggctaacgtaggatccgctcaaggacctaccggtttaggtaaatatctaatgcgttcgccgaccggggaagttatttttggaggagaaactatgcgtttctgggatctgcgtgctccctggttagaacccttaaggggtcctaatggtttggacttgagtaggttgaaaaaagacatacagccttggcaagaacgacgttctgcggaatatatgacccatgctcctttaggttctttaaattccgtgggtggcgtagctaccgagatcaacgcagtcaattatgtttctcctagaagttggttagctacttctcattttgttctaggattcttcctattcgtaggtcatttatggcacgcgggaagggctcgtgcagctgcagcaggatttgaaaaaggaattgatcgtgattttgaacctgttctttccatgactcctcttaactgagacagagatcccatgcttgaagtaggaatcaaattgattccaccaaacttaatatgtatggtggatcaggtcatattttaaaagcattctttcttttcaactcatttatatcttctaatcttttttttctggctcggctatcccacttagccgagccatttccttttatgctaccgatttcttttatgctacgctactgagccgggcaaaaccaataaaataaagaaaagcaacaaatctattcaccgagtataaaggagagagagggattcgaaccctcgatagttctttgtttcgaactataccggttttcaagaccggagctatcaaccactcggccatctctccgaaagataatttctattttatttttatcccatattttatttttattccaccccatagaacacggacatatgagttgataccattactatctatagaaagatatcgggtgtgaatctataggtctatctattctgtatatatataatatagatgcatgatccagcaagcatgcccctttgtaaagt--aaaaaaaaaaaatggattcatggtaaaatccttacatgatgca-tttttttttacaattttttggctgagaaagggatcaaatggtataattcttttgttggtagattggaggattagaaacatgactattgctttccaattggctgtttttgcattaattgctacttcattaatcttactgattagtgtacctgttgtatttgcttctcctgagggttggtcgggtaacaaaaatgttctattttccggcacatcattatggattggattagtctttctggtgggtatccttaattctctcatctcttgaacctatttgttctatatccaaaaatgaaatgacccccctcccaattccttcaggttgtgagacacattaaaattcaatataagtcccaaaaattcaaataaagaaaaaaattagaaaaattagaggggggtcaaacttttgtgtttttgtattgtaaaaatatatataaatgaaaaatattaaatcaaaataaatagatgtaaatatgtattatttattaaatatggattgtatatattgtatattaaatatgtattattgtattattattctataactataataataactgtaatgtaagttaaaaaatgtaagtt-aaaaaaaaaatgaa-ttttatttatttattttattatatatataatataaaatatataatttataaaatattataaatactaaataaattatatataatgcggatatagtcgaatggtaaaatttctctttgccaaggagaagacgcgggttcgattcccgctatccgcccaggataatggataaatatattaaatttcattttttatttaatagataaagcattaagtatagctgaccacaatagtataggggttctactctcccctctcttttcctcccaccaaaaagaaaagggtaattcattattctatttttttttttgtcaaaaaaaaatgttgcggagacgggatttgaacccgtgacctcaaggttatgagccttgcgagctaccacgctgctctaccccgcgatgcatagaagaactgagaattaatggacaaacaaggattgaatgcgcccctctaccatatccgtacaaataggatagcccatttatacagaatggtaaagaggcccctctatgatcagagaaattaatagaaaatggatattttaatccttaccaacttgatcttgttgcccccggcaacaaacatgcatgaaccatttcacgaagtatgtgtccggataacccaaagtctcgatagttagctcttggtcttccggtcgaaaaacaacgtcgatgaaggcgtgtaggtgcactattacgtggtggggattgtaactttccatgaatttcccatttctcgctcaacgacggaactttgcttatttctttttttgaggatcgacgaatcaaatgatattttttttccaatttttgtctcttcttctcccgctgaatcaaactttttcttgccataatggttcaattcctattagtatcaatgatacaagtcagatcctagatgtagaaatataagaaggtagatcccttctccatcgaaagaaatggtatgatattatcgtggatacaccacataaaataaagaattaaccaaatttgcccgatgtagaggcaatcaagaaagccgcataagtaaatatatacccaacagaaaagtgggctaatccaaccaatcttgcttgtacaatggaaagagccaccggtttatctctccatcgaatcaaattagccaaaggtgtgcgttcatgagcccatgctaaagtttcaatcaattcctgccaatatccacgccaggaaattaagaacataaatcccgtagcccaaacaagatgtccaaataagaacatccacgcccagactgataaactattcataccaaaagggttatatccattgataagttgtgaagagtttaaccatagataatctcttaaccatcccatcaaataagtggaagactcattaaactgtgaaacgttaccctgccataatgtgatgtgcttccaatgccaataaaaagtaacccatccaatcgtatttaacatccagaaaactgccaaataaaatgcgtcccaagccgaaatatcacaagtcccacctcgtcccggaccatcgcaaggaaaactataaccaaaatcttttttatctggcattaacttggaaccacgtgcatctaaagcaccttttactaatatcaatgtagttgtatgtaaacctagagcaatagcatgatgaaccaagaaatctccaggtcctattgttaagaatagtgaattactattctcattaacagcatttaaccaacccggtaaccatatgcttcgacccgcattgaacgctggaccattcgttgaagataaaagtacatcgaacccatatgaagttttaccatgagcagattgtatccattgggcaaatataggttcgatcaagatttgcttctccggagtaccaaaagcaagcatgacatcattatgaacataaagtcccaaagtatggaaccctaaaaagagactggcccaacttaaatgggatatgatagcttctttatggtctaacattcttgccaatacattatcctcattctgttccggattgtaatctctaataaaaaatatagctccatgagcaaaagcccctgtcatgatgaatcctgcgatgtattggtgatgagtatatagcgcagcttgagtagtaaagtcttgtgctatgaacgcataagcaggtaaagagtacatgtgttgagcgaccaaggacgtaataacccccaaagaggctagagcaaggcctaattgaaaatgaagcgaattattgattgtgtcataaagacccttatgtccgcgccctaatcgcccccctggaggaatatgtgcttctaaaagattttttatactgtgcccaatcccgaaattagttctatacatatgaccagcaatcagaaaaacaaacgcaatagctaaatgatgatgagccatatcagttaaccataaactttgcgtttgtggatggaatccccccagaagggttagaatagcagttcctgctccttgggaggtaccaaataaatgactacttgaatcgggattttgagcataaagattccactgacctgtaaaaagtggacctaatccttggggatgtggcaatacatctaagaaattattccatcgaacgttttctcccctggatccgggaatagcgacatgaactaaatgtcctgtccaagccaaggaactcactccgaatagtcctgacaagtgatgatttagacgagattcggcatttttaaaccacgaaacgctcggtttccatttcggttgtaggtgtaaccaacccgctattaaggatatggcagaaagaaataatagaaaaagagctccagtataaagatcctcattagtacgtaaaccgattgtataccaccactgataaacaccagaataagcgatattcactgggccaagagcacccccacgagtaaaggcttctacagccggttgaccaaaatgaggatcccaaattgcatgagcaataggtcttacatgtaaaggatcctgtacccatgcctcaaaatttccttgccaagctacatgaaacagatttccggaagtccacagaaaaattattgccaattgcccgaaatgagaagcaaaaatattctgataaagacgttcctcagtaatatcatcatgactctcgaagtcatgtgcggtagcaataccaaaccaaatacgacgagtagtggggtcctgagctaagccttggctaaaccttggaaatcttaatgccataatgcctttcaaatcctcctagccattatcctactgcaataattcttgctaagaagaacgcccatgttgtggcaattccacccagaaggtaatgagttactcctacagcacgtccttggacaatactcaaggctctgggctgagtagcaggagcaacttttaatttattatgagcccaaacgatggattcaataagttcttgccaataaccacgcccgctgaatagaaacattaaactaaaagcccatacaaaatgagcacctaggaaaaaaaggccgtatgcagataatgaagaaccataagactgaattacctgggatgcctgtgcccataagaaatcgcggagccacccattaatagtaatggaactctgcgcaaagtttcctcccgtgatatgagttaccactccttgatcgctgatactaccccaaacatctgactgcattttccagctgaaatggaatattactactgaaattgcattatacatccagaatagccctaagaagacatgatcccaagcggatacttggcatgtcccccctcttcccggcccgtcacaagggaaacgaaaaccaagatttgctttatctggtatcaaacgcgaactacgagcaaatagaactcctttcaggagtattaataccgtcacatgaattgtaaatgcatgaatgtgatgcaccaaaaaatctgcggttcctaatggaataggtaacaaagcaactttgccgcccactgccactaaatcaccacccccccaagtcaaactggtgcctgttgttgcaccaggggctgttgcgttgggtgctaaagcatgggtgttttgtatccattgagcaaagacgggttgtaattgtatagcggtatctgaaaacatatcttgcgggcgccctaaagcgctcatagtatcattatgaatatacaaaccaaaactgtgaaagcctaaaaatatacatacccagttgagatgtgatatgattgcatcgcgatgcctaaggacacgatctaatagatcgttgtatcgagtagttggatcatagtctcttaccataaaaatggctgcatgcgcagcagcaccaactatgagaaatccaccaatccacatgtgatgtgtgaacaatgaaagttgtgtaccataatcagtagctagatatggataaggaggcatcgaatacatatggtgagctacaacaatggttaaagatcctaacatagctagattaatagataattgagcatgccatgacgttgttaggatctcatataggcctttatggccctggccagtaaatgggcctttatgagcctctaaaatatcttttataccatgaccaatgccccagttggtcctatacatgtgacccgctaccaggaaaagaattgcaatagctaaatgatggtgtgcaatatcggtcagccatagacctccagttactggatctaatcctccacgaaaagtaagaaattccgcatattttgaccaattcaaggtgaaaaatggggttgctccctcagcaaaactgggataaagttgagccaaaagatcccgattcaagataaattcatgagggagcggaatctctttaggatctactccagcgtttagaaattggttaattggtaaagatacatgtacttgatgccccgcccaaccaagagaaccaaggcctagtagccctgctaaatggtgattcaacatagattctacatcttggaaccaagctaacttcggagcagctttgtgataatggaaccaaccagcaaaaagcattaaggcagcaaagaccaatgcaccaattgcagtacaatagagttgtaattcattagttattccagatgctcgccaaagctgaaaaaaaccagaggttatttgtattcctcggaaacccccgcctacatcaccattcaatatttcttgacccactattggccaaaccacctgggcactaggtccaatgtgagtaggatcacttagccatgcttcataattggaaaaacgagcaccatggaaatacataccactcagccaaagaaagatgatggagagttgaccgaaatgggcactaaatacttttcgagagatctcctccaaatcactggtatggctatcaaaatcgtgagcatcagcgtgtaggttccagatccaagtggtagtatcaggtcccttagctattgttcttgagaaatgacccggtctggcccattcctcgaaagaagtttttacgggatccctatctaccaaaattttaacttctggttccggcgaacgaataatcattgagtcctcctctttccggacaacacatacaaagagacccgccaataaatagttaagtaattagtgaacttatgagagatgtttagacttagtttttttctcttccatctcccatctatctattttctttagttattcactagagcaattatgatctggaagttgatccggggcaagtgttcggatctattatgacatagccgggaggcgcttaacggacccttttaatcttataaaacccctttctgggctttaattgacgcaaaaaccatttttttgtgcaacctagtgtattcatatctcaattataagttcctaaacggaactactttatactttatgtcttacatagaacatattactctattccgtactctattccaaatcaaaatttcgcgagaagtcattactaagagacatctcagtatttaaatttagtcattcgaaggtctcttttattagttttaatagaagaaaaaaaaaaaaaaaa-------------------------------------------aaaatggattctccactttatctgtatatatcgtttattcctacgaaataccagacgaaatagaacgatcttagaagggatataatgaaattctttgattggttcttcccagagaaatgatcctcgatagggacaacaaacaattaattagaaaatgaattataacaaatataaaaaatctataaaactaaatatctaaattaaataataaacagttcttattcgaaacgccttgtaatcttcaaccaattctgtgcttcaatataattaccaggagtaagcgctattgcttgtttccaatactcggcggcttgatcgaaccaagcctccgcaatttcggaatctccttgttgaacggcctgttctccccggtcggaataggggggtaaattccttcccttagaaccgtacttgagagtttccgacctcatacggctcagcggtcaaattcttttggtgtcctattttttaattaccctatctaattgaatgagatttctcagagatatatcccatttttttttttctcgagttaaccaaaagaaagagtttaattgcataagtttcaaactcaaatttttct---taataatcagttttatcttttctcccaccttcagaaaactaaagcataagcattttcactatcattctaattttctgaaaggtaactatctcggtttcatatataaattgatatagaatctttgaaaaagaccttccttcataagaaggaaaagacttactatctttgggatctgatgctacaccgctgctcaataccttaggggatcaactctattacataagtggattcctaacttttatctcatatcatgacataagcaagcagttcttattgtatcggaccaaaacctcgcgaattgatctttacggcgcttcttctatcaattagatcctttatccatagaataaagtatctaggcatacctatttcttcatatttcgacttttatgaagtttatttctttgctacagctgataaaaatcgttgttttgaacgatacatatgtagaaagcctaccctttgtttctagtatttattaacggatttgttccttctttcctttttttatttctatagtggagatagtcgcacgtaatgacagatcacggccatattattaaaagcttgtggtaagaatgggtttcgctctagtgcccgaaaataatattctaaagctttcgtatgttctccgttacttgtgtggataaggcctatgttatagagtatataacttcgatcataaggatcaatttctaatcgcatagcttcataataattctgtaaagcttctgcataatttccttcggattgagctgacatccgttacggtcgtcattcgattcaaaaaatctccgtttcagaaccgtacatgagattttcatctcatacggctcctcctttatatgcataatgataagaatacgtggaatcaaaaaagattgaaatattctcattataaactaagcggggctggtgtttttacaagaaatctctagccaaccttcttgtaaaagatctttacttaacatcaagcatgttggtattagataaaaagttactccaacaatttctttgtcttcaacgccctttaatttgcaggaattagtcacttcaacagtcttcgatggttatacgggtatccaaaaaacgaacgagatggatgtttgttgtcccaaccattcttgttagtcccgatcctgataaggaaaagggataatttataacaaagttttcgtgtgttgattcctaggagtagtgcttcttcccctatgccctctattggtggagacctaacccataggtgtaacctcccgctcaatactctagaatcgacaattgaagcatctgaggctgcattaatcggggatacacgacagaagggtttgctttatttacaaacttcaccttcaacaagcgtagatttatttcaataatttttttcctatcccgaataatgttgtctttctcttaagactgagagcagtaaaaaatagaaaagaaaataaataaaaaaataatcaaatcgcaccatctctgtaataggtgaatgcctctttttctcccgaagttgtcggaattattcgtaataagatattggctacaattgaaaaggttttatcaataaaatttccatttatcccagatctagacataggtgtattaatccattctataatttattttaatttcatttcgtgagaaaatgatcccacaaacaaaggaattgtacagtacgaaataacataaaaacggattcattaaaataaaaaggaagaccttttactcatactcaaattgtttcgttttgacaggaatcaataaaaaaaaaaaaaaaatccgggggacggttcatgaatttgaaatcaatctatgggttaagaagttggagtaaggagttgttgttgaaaaatctaaaactggaaaggcattttagaatttttatgaaaattgaataatgatctaaagatatccattaaacacagtctaaaaaaatggatcaatcgttgaattcgtttcaattgagagattaaatccggtataaatattagaaagggcggaaaccccatcttcgcaaacatgaatagatatatctttattttacaatttttcacaaaaaagatttatgcggaaggatttgtctttgatgaaaagttttctatttttagagttcaattttttaataattttaattcaatgtagatacctatccaaaataatatgaatgactcactattaactcggttttttggccataatcattatgtaggagaggtggccgagtggttcaaggcgtagcattggaactgctatgtagacttttgtttaccgagggttcgaatccctctctttccgtactcttcacctaattcaccaatgttactgactgcaatgcatcaaataagaatgtatactccaacagttagacctttcttttctttgatatcgattatgtattcctaatccaaatcttctgtggtacgaaaaatactgggcaaaatggacaaggaatgaaaatcccctaccgatctatgatacatgaatgagatcaaaatccccagatcaaaccccttaccttacttaccccgggtccctttacttaagccaaaatggagaggtcaaaattgtccgaacccttgttattttagttggggttaagtctgacgagagtaatattctacaactagcaattcatttattttcaaaccgacccatttactatctattatttgattgacgaatccttcatattggaatgggtgaagagtcaaatggtttggcaactcctcgcggggggatgaatcaagataattttgaatcagagccctcgatttttgctcatccctcactgtaataatatctcggggtttacagcgataacttggtatatctactatacgaccattaactaaaatatgtctatggttaactaattggcgggcttgaggaatagtcgaagccatacccaatcgaaaaaggatgttatccaaacgcatttcaagtaattgtagtaaaacctgacctgttgatcctttggcttttccggcgatacgaacgtatttaagtaattgttgttctgtaagaccataatgaaagcgcaatttttgtttttcttctaaacgaatacgatattgagatttttttccggggcgcgattggtttctaagatcgcttccggctctaggctttttactagttagtcccggtaaagcccccagacgacgaatttttttgaaacgaggccctctgtaacgtgacataaagactccttattttttatgaaatttcataaaacaaaattaaaactaaactaaaatatgataaattaatcgaaatttactgaagtattgtattacaaagaataattagaggaattgtatcaatatccggaccttattgtatataaataattgtattatataaataaaaagaattttaaataataataaaaaaaattcagggttcttttcttgattgatttgttctacagagaccgaactcctccaatcccttttttattcataattggaagttcctacgagatgatagggtgacccttgggaaaagggaaagaagtttttcgctttgatttcacattatcaattatgtaaaaaatcaaaaatcaaacaaacggagaaaagccggctatcggaatcgaaccgatgaccatcgcattacaaatgcgatgctctaacctctgagctaagcgggctcacataacataaattgtacacgtatactaatttagtaaactactgagatattaactgttcattcttagctatttcataagaaatatgatatatagaaaaatagaaattcataagaaatatgatatatcgaaaaatagaaatatcaaaaataaggaagaatagaaaatagaattttagaatttccaaacatattggagatttgaatattatagaacatacctattaatatagcgatattattaaatatcgcgatataaaattttgatctatttctcaaatatatgtttatcaataataaatatcttaattagcttaattagatggtaagattttttttactattctatgtttactattttttattacataattttattatatttcatatatattttatatatggatcatatatattttatatatagaaatatatatatttcattttaatttgaaaatatattttaatatatcattttaaataaaatcgagtaaagtaatgtaattaagtttagaatcttattctatttctatatttattgtatattacaatcttataatattattatttattatatataattcgaaataatttcatatttaattaataaataattttattttgaattctcttctaattctaaattaacggaatggttagttatagccattttattagttttagttatggctattaattgaatttaaaattaataatactcaaatcttccttttcatttttttgttatgttataatgttttttttgttatgttatagaaggcctgccctaagaataacatgaaagataaaagcgcaatccagatcataatgaaacactcctctggtttcattcggaaaggtgaaagctaagacg-----aaaaaaaaaaaaaagaatcgaccgttcaagtatttaaaatttaacgctaaaaacggtagaaataggggcatatataagtataataaatatatattatataataaatatatattatactataatatatatgttatgcgatctatattgaattgatgatatagaaatgatagaatcatttctgattggaccaaatacgggtctccgatagagatgaaagaaaatatacaagaaatcaaatagtagaaaaaacttttcaatataggaaccggtatctaatgaattcaaccggtccagcataatagaaatgaaagaaaaggaggggggcggcatcatgatgtgatcttaatcacatcaaaaaaaagaggggatatggcgaaattggtagacgctacggacttaattggattgagccttggtatggaaacctaccaagtgagaactttcaaattcagagaaaccctggaattaaaaatgggcaatcctgagccaaatcctgttttatgaaaaaaaacaagggtttcataaaccgaaaataaaaaaggataggtgcagagactcaatggaagctgttctaacaaatggagttggctgcattgtgttagtaaaggaatccttccatcgaaacttcagaaaggatgaaggataaacctatatacatacgtatagtactgaaatactatctcaaaatgattaatgacgacccaaatctttctttt-ttttatttatatgaaaaatgaaagacttgttgtgaatcgattaaaaattgaaaaaagaatcgaatattcattgatcaaaccattcactccaccgtagtctgatagatctttttaataattgattaatcggacgagaataaagatagagtcccattatacatgttaatatcgacaacaatgaaatttatagtaagaggaaaatccgtcgactttagaaatcgtgagggttcaagtccctctatccccaaaacgacccggttgactccctaattatttattttcattttatcattttgttagcgattcaaataaaaattcgttatatttatcattcattctcattctactcttttctttcacaaatggatctgagcgaaaatttttttcttatcacaagacttgtgtgtgatatatatgatacgcgtacagtacaaatgatttgagcaaggaatccattaaatttgaataattaacaatacatatcattacttgtactgtactgaaactttgaaaattgatttttgaagatccaagaaattctattagatcctgtataatactttgtaatactttttcgtttttctaattgactaattgacatagacccaagtcctatattaaaataaaatgaggatgatgcgtcgtgaatggtcgggatagctcagctggtagagcagaggactgaaaatcctcgtgtcaccagttcaaatctggttcctggcacatgagtaatttgtatgagtatatattctaaaaattaattgatatgagtcgacatacatattcattaatagtataaatcatgatacatatttatccatctaaatgtcggagatataccccttatatatatcatatgtatataaagtatacaaaagaattccattttgtttcctcttgtttttttatttgtccatactgtgtctccttttgttcaaaaaaaacgttaatactttatacatattcgaaaggctaaattagttagttgaaagagaaaaagtatagtctagaggagttgagggatgggaatagccaaagttcatttcagatacagtacaaatagaatatgatcctctttcatttccttctatattttttttcagattctatttcttcatttcctcctatgttactttctatagcccatctaagtgatgtgcgcggtacatagttcataatgcggaactcttttagtttcatcctagtggctcggctcattcgaaaaagtatcttcaaaatttgagaatctcaatgaatcctctaa-ttttttttttagtatttattttatttagcccacccaataactaaaaaaaaaataatatgtgaatgaaacttcaattactatgtttgatctcgaagagaatgtacaaaaattctttgaatatctggagttgtagaagtgaagattagtttctgattattcaatgagcatcttgtatttcataaaaattaggggcaatataatccttacgtaaaggccatcctatccaactttcaggcattaagatacgtttcaggcgtggatgattatcataaaggattcccagcatatcataggattccctttcttgaaaatccgcacttttccaaacccagaaaacagacggaattctaggattcctccttgaggcaaatacttttatgcatacctcttccggttgatctataccatactctattctcgtaagatgatagacactagctaacagtccgcctggtgctacatcataagcacattgggaacgtagataattgtaaccatatacatataaaatgacagcaatcgaatgccaatcctcgggttttatttgtaaagtttctattccttggtaatcgaagcccaaagatctatgaactaacccatgtttgactaaccaagcagacaaacgaccctgcatcttttttatctctcccacatttttatttttattttatttgtataagtatttcacatttacgatgaaatttatgaaaattgactcgctctttgctttgttattctgtacatttgttattctgtacaaaaggatcctgcctaattcactaattcgggggaagctactgaacttttatatttgaaaaatatttcaggagggatctctgaagtagacggtggttgatagagtaatccttgatcataatttccagtatgagtactgcgtccaacacgaaacttatggctggtagtaaaacaccgattttcctgttgagatctaattcgatcttcatagatttctcgagaaattttcttacgaagttttgttatagcatctataacggcctccggtttaggtggacagcccggcaaatagacatccacaggaattagcttatcaactccccgaacagtactataagaatcggtactgaacatcccccctgtaattgtgcatgctcccatagcaataacatattttggttcaggcatttgttcatataatcttactaaagaaggagccattttcattgttactgtgcctgctgttaaaattaggtctgcctgtctaggactggatcgtggtaccagtccataacgatcaaagtcgaatcgtgagcctattaatgaagcaaattcaatgaagcaacaactggtaccatagagaagcggccataaactggagagtcttgaccaatttgaaagatcacttgatgtagttgaaataactgaattttgggttgttcgatcaagtaaaggaaattcaataatggaagtcataactgtctcaatctttttttttattgtttgatgactattcaagagctaagaccattccaatgctccttttcgccatgcataaattgaaccaacaattaggataagcacgaaaattaaagcttctataaatacggatactcccaatacatcgaaactcattgcccatggataaagaaaaaccgtttcaacatcaaaaacaacaaaaactagagcaaacatataataacggattctaaattgtaaccaagcatcccccattggttctattcccgattcataactcgaaagtttttctggtcctttgctaatcggggctaaaactccggaaattagaaatgccaaaataggaataacacttgatactatcagaaatgcccagaaaaaatcatattcgtaaagcagaaacatagacgtactcctattaatgtggaaaatataccgtactagtcgattcgaattagaataaattgtaaaataatccataactgtttagtcaaaacaacaatttattttgatcgaaccgcccagtttcatttgtttgctgcggtacatgtcttgtttcaagattgatccactctaattctattttatttagatataataaatataagtatatattgctcttatacaaacaagactctctcgttttcgccgcacttcagattacactaaagaaaacgaattacaaatcgaaaatcttatttttttgtttataatttcgaattctatagaattttattctatatattagaaatagaaattatatatattataaatagaaaatcgaaatcta--------------------taaaatatagattcgatatttctataatataatttagaatatattttctatatatatagaatttagaatatatagataattt-------attttctatatatatagaatttagaatatatagataatttagaatctaa----------------------------tttattagataatagataattttttatcttttttttttt-tatttatatactatatatataaatatatatatttatatactat-----atatataaatatatatataaaatatagcatattttcattt---ctttcatttt----atttaa--tttag------------ttaggttttagggctatacggactcgaaccgtagaccttctcggtaaaacagatcaaacttcttattatcaaaatgatttgaactgtttcaaagacccaacgtgcatttttttgcattgggctctttcattaactgatataaatatcggctagtctaccacatttttcttgacagaaagataaaaagatggttccatgtgctctgattcattatgtggattcactccaatccaggagcactaccaaagtgtttcaaagaagggttatcctgacgtaggtctgcttctggccgagatcaacttaagttaaatggagtttctatcgccctgcttgaatcaaaaatgaaacttcatacaccttaaagttcataagataggacgaaaagagagtttttttgaggtccttatactcattatgcctggcattgaatagacagggaattcaccttatcaatatctcaaatcaatgatgggttctggcacctaaatgggcaaccgaatgggaccaaaccctttgtcaggctattgttctcttgttttgttccctaaaagtcatagagtaagacatcaatttctcaataagatcaaatctttttttgattacatgatggagactcctctgaaaaacattggcgcgcgtgtaaacgagttgctctacctaactgagctatagcccttgtgatacatattttatcatgtagataatttcttgtcaagatgaatattacacgatccaacattatatctctttgatacgtttgattggtattgcttataagtaatattacatttataatccatcaatgtgataggtcccatttgtttctctttgtgatgataaatgacctacttaactcagtggttagagtattgctttcatacggcgggagtcattggttcaaatccaatagtaggtagaacttattagataccagagtcaatggtatctaataagtttttctactcatcttctttaatatttattttttatcgtttttgtttcattagaattttattccacttgattgtaattgattcttattcaatcggcaggaacaaaattagggacgaataagcaaaataagcaaaataaggtgtataaacagaacttctgtttatacaccttattttgcttattcggacggaccaactagactagttacgacatcacattaatagcctctactcgtgtcctagctcgtctgagagctaaatttgcctcaattgtttgtctcttgccttcagctttcctcaaattagcttccgctgtttcaagagtttgttgagcttcttgtggatcaatgtcactacccttctctgcatcatttactaaaaccgtgatctcattattgcctattctagcaaaaccacccattaaagccatcgttaaccattggtcgttaaggcgtattctcaaaataccgatatctacagctgtggcaataggcgcatgatttggtaatacgccaatttgtccactattagtagataaaataatttctttcacttccgaatcccaaacaattcgattcggggtcagtacacaaagatttaaggtcatttcttcaatttactctccatttctaagttcctaaggtcgtagctttcgcagtagcttcatcgatgttacctaccaaataaaaggcctgctcaggaaggccgtctaattctccagaaaggatcaatttaaaccctctaattgtttctgctagaccaacatattttcctggggaaccggtaaatacttctgctacgaaaaaaggttgtgataagaaacgctcaatttttcgtgctcttgctacggttaagcgatcgtcttcggataattcgtccaacccaaggatagctataatgtcttgaagttctttgtaacgttgtaaagtttctttaaccctttgcgcagtttcataatgttcttcaccgacgatacgaggttggagcatagttgatgttgaatctaaaggatctactgctggatagatacccttggcagctaatcctcttgatagtacggtagtagcatctaaatgtgcaaatgtcgtggccggagcaggatcggtcaaatcgtccgcaggtacataaactgcttgaatagaagttatagacccctctttggtagaagtaattctttcttgtaaagtacccatttcagtactaagggtgggttgataacccacagcggaaggcattctacccaataaagcggatacttcggatcctgcttggacaaaacggaagatattgtcgataaatagaagtacgtcttgttcattaacatctcggaaatattccgccatagttagggcggttaaacctactctcatacgagctcctggcggttcattcatctgaccgtagactagagctacttttgattctgcaatattttgttcattaattactccagattctttcatttccatgtaaagatcatttccttcacgagtacgttcacctactccgccaaatacggatacacccccatgagctttggcaatgttgttgatcaattccataatgagtactgttttacccactccagctcctccgaatagtcctatttttcctccacgacgataaggggctaaaaggtctactactttaattcctgtttcaaaaatagataattttgtatctaactgtataaaggcaggcgcagatctatgaataggagatgttgtgcgagtatctacaggacctaaattatcaaccggctctccaagcacgttgaaaattcgtcctagagtcgctccgccgactggaacacttagaggagctccggtgtcaatcacttccattcctctctttagaccctctgtagcactcatagctacagctctaactcgattatttcctaataattgctgtacttcacaagtcacattaatttgttgaccaacagcatctcgacccctaactaccagagcgttgtaaatattaggcatcttgcccggtggaaaagctacatccagtaccggaccaatgatttgagcgatacgccccaagtttttttttncaagtgcaggagccccaggaccagaagtagtaggatttattctcataataaaatatgtcgaaattttttgcgaaaattactgaaatcaaaaataaatgttcgatagcaaaacaagttaagttgatcggttaattcaataagaaataggccttagcgctcgatttcgttggtaccatccaactgaatccaattcaattgtttacttattcaatttcagtgaattgaaaaattcaaccaaaacccattttcaaaacatcaagtgtatgaataaaaattttgataaagtcttttatttgcctatcattatagacaataccttccatattatctatggaattcgaatccgaaccctataaattacgatttcttttttctatctcattggtccttatttacgatatcagcatatcgatttacgcttagcctattatttttagcctagtatttttcatgtttatggacgaattctgcatatttttatatttaggatttacatatacaacatatatcactgtcaagagcgaatttcttattatttagatatttcgattcaaaaaagtaagatattagaaacttgaaaaacaaagattgggttgcgccatacatatgaaagagtatacaataatgatgtatttggcgaatcaaataccacggtctaataacgaaccgttctgattagttgataatattagttgatagttttgtgaaagattcctgtgaaaggtttcattaacttcataatttatgtcgagtagaccttgttcttgtgagaattattaattgattagttgtagggagggacttatgtcaccacaaacagagactaaagcaagtgttggattcaaagctggtgttaaagattataaattgacttattatactcctgactatgaaaccaaagatactgatattttggcagcatttcgagtaactcctcaacctggagttccacctgaggaagcaggggccgcggtagctgctgaatcttctactggtacatggacaactgtatggactgacggtcttaccagtcttgatcgttacaaaggtcgatgctaccacatcgagcctgttgctggagaagaaagtcaatttattgcttatgtagcttaccccttagacctttttgaagaaggttctgttactaacatgtttacttccattgtaggtaatgtgtttgggttcaaggccctgcgcgctctacgtctggaggatttgcgaatccctactgcttatgttaaaactttccagggcccgcctcatggtatccaagttgagagagataaattgaacaagtatggccgccctctattgggatgtactataaaaccaaaattggggttatccgctaagaattacggtagagcagtttatgaatgtctacgcggtggacttgattttaccaaagatgatgagaatgttaattcccaaccatttatgcgttggagagaccgtttcttattttgtgccgaagcaatttataaagcacaggctgaaacaggtgaaatcaaagggcattacttaaacgctactgcaggtacagtagaagatatgatgaaaagagctgtatttgccagagaattgggggttccaatcgtaatgcatgattacttaacagggggattcactgcaaatactaccttggctcattattgccgagataatggtctacttcttcacatccaccgtgcaatgcatgcagttatcgatagacagaagaatcatggtatgcactttcgtgtactagctaaagcgttacgtatgtctggtggagatcatatacacgctggtaccgtagtaggtaaacttgagggggaaagagagattactttaggctttgttgatttactacgtgatgattttattgaaaaagatcgaagccgcggtatttatttcactcaagattgggtctctctgccaggtgttttgcctgtggcttcagggggtattcacgtttggcatatgcctgctctgaccgagatctttggagatgattctgtactacaatttggtggcggaactttaggacacccttggggaaatgcacctggtgccgtagctaatcgagtagctctagaagcatgtgtacaagctcgtaatgagggacgtgatcttgctcgtgagggtaatgaaattattcgtgaggctagtaaatggagtccggaactagctgctgcttgtgaagtatggaaggagatcaaattcgaattcgaagcaatggatactttgtaatccagtaattatttactgttagttctcttaattgaattgaaatttaaattgaaattaaactcggcccaatcttttactaaaaggattgagccgaatacaataaaaagatcctattgtatagatgtatagatttttgagagatacatacttatatagatatacaagatcttaaatacaaaaatataagacgaaacaacttaaacgcttttttttattgttgtgttggatccacaattaatcctatggatccctaggattggtgcattcttatactattttttttatatattattatctccggatcctgcgtttttggatcatgatcgagccaagtatcacaacttcttctacccatcctgtatattgtccttttcattctgtgttgaaatataaacttattatattagtaggcgagattttacgtaaaaggttactttatattcctttatattcatagcataggagtaactactatttttttttttttttttcaatatcccctcgttattagttactaaccctagtgattggatttatatgcttattctgatcggaatattcaaatgattttcatcgaatgactattcatctattgtattttcatgtaaatgaggggcaagaaagttctatggaaaaatggcggttcgattcgatgttgtttaacggggagttagaatacaggtgtaggctaagtaaatcaatggacagtcttggtccttttgaaaataccagtgtaagtgaagatccaattttaaatgatatggataaagacattttcaattttagcgacaagtctaattacagtaatgttgatcatttagtcggcgacagatacattcggaatttcatatctgatgacacttttttcgttagggatagtaatagggacagttattccatatattttgatattgaaaataaaaattttgagattgacaacaaccgttcttttctaagtgaactaaaaagttctttttatagttatcagacttctagttatataaataatgcaccccaaagtgacgatactcgccacgatcgttacatgtatgatactaattctcatcatagttggaataatcacattaatagttgtattgacagttatcttggttctcaaatttgtattgatagttatattttaagcaacagtaacaattacagtgacagctacatttatagttacatttgtggcgaaagcgtaaatagtagtaaaagcgagagttccagtataaaaactagcacagatgatagtgattttagtataagttctaataatttaaatgtaactcaaaaatacaggcatttgtggattcaatgcgaaaattgttatggattaaattataagaaatttttaaaatcaaaaatgaatatttgtgaacaatgtggatgtcatttgaaaatgagtagttttgatagaatcgaactttcgattgatcccggtacttgggatcctatgaacgaagacatggtctctctggatcccattgaatttcattcggaggaggaaccttataaagatcgtattgattcttatcaaaaaaatacaggattaactgaggctgttcaaacaggcacaggtcaactaaatggtattcccgtagcaattggtgttatggattttcagtttatgggtggtagtatgggatctgtagtgggcgaaaaaatcacacgtttggccgagtatgctaccaatcaatttttacctcttattctagtgtgtgcttccggaggagcacgcatgcaagaaggaagcttgagcttgatgcaaatggctaaaatatcttccgctttatatgattatcaattaaataaaaagttattttatgtagcaatccttacatcccctaccacaggcggggtgacggctagttttggtatgttgggagatatcattattgccgaacccaatgcttatattgcatttgcaggtaaaagagtaattgaacaaacattgaataagacagtacctgaggattcacaagtggctgaatatttattccataagggcttattcgatccaatcgtaccacgtaatcctttaaagggcgttctgagtgagttatttcggctacatgctttctttcctttgaatgaaaattagattagagccttagagtcttaattgaatatttaataagagtattaatttaataaaacttaataaatttttttatgtgtggtgatcaagtagttatttaatttataggaatcaaagtcaaaatccgaagaatggattttgactttggtaacataagattgaattgtagaaagaaccatccggatcgtttttttattgatattcctggttactaatactaactaggaaatctctattaaacaaaagagtgaattctttcaaaata-aaagagtgaattctttcgctttcttccgtaga--aagatgaattagaaacatgtagaaagatgaataggtccatttatttatatatttattgtattatttatatatttattgtattttattaattaatatatatttcttaaattaatatatatttcttaaaacatatacttatagactccctatccctattaagtatatatatactcacttaggtatacttagtataatataacaattatatatgaattataagatatctttataacaatataaggttcaaatataaaacaataaatataacaataaataacaggtacaaatattaaatcgaggtacccattctatgataactctcaacagtctcccctccatttttgtgcctttagtgggcttagtatttccggcaattgcaatggcttctttatctctttatgttcaaaaaaacaagattttttagatacaacaaggacaaatcttatatatatatatatttttttttcaagacttacttggatcataacacggatatctatttagtaaaatatggtataatatgcggcttccttcgggcataagctcttatgtatgtgtaaacatgataaatgaattataactattttcaaatagatcgggatcggggagaatttctgaaatgtaaagtaaatatatctatatgtattaggaaatcatatgaaagggatgttattattttagtttggatctaagaaattcgatgaattatccctaaaggttcacatcataatagtgctggttgatgagagttacttcggaaacaaaaaaaagt--aaaaaaaaattatttttgttattctcccaattccaataaaatgaaactaggtctagttagagtatgagttggcgatcagaacgtatatgggtagaacttatagcggggtctcgaaaaacaagtaatttctgttgggcctttattctttttttaggttcattagggtttttattggttggaacgtccagttattttggtaggaattttatatctttatttccttctcagcaaatcattttttttccacaaggtatcgtgatgtctttctatgggatcgcaggtctttttattagctcctatttgtggtgcacaatttcgtggaatgtaggtagtggttatgatcgattcgatataaaagagggcatagtgtgtatttttcgttggggatttcctggaaaaaatcgtcgcatattcctccgattccttatgaaagacattcagtccatcagaatagaaattaaagagggtatttatgctcgtcgtgtcctttatatggaaataaaaggacaaggagccattcccttgactcgtactgatgagaattttactccacgagagattgagcaaaaagctgctgaattggcctatttcttgcgtgtaccaattgaagtattttgaaaaaaggaactgaagaatgaatactttgcaagagataaaaaactcaagaatcatctttttttctatagcataacttaactgaagtttcttcagaacgcttactcgagccaaagcaaacgtatatgaaacaattctaaaactaaattgtttatgtccacaattttttttatgcgtatgtaaatccacttaactcaattcagtaacaaatctaaatgatagattcatcatatatcaaaacaaaacatttcatcataaagtaaagaattttttttctaaatatttgatattttgatagaacgggagttctttcgtctcgaaatccgactactataaatttgaagagggctctttcttattctatattctttctaaattcaaggactaaccgctgtactgaatcacaaaaaaatccggaaatacatcgatgacttgtaatagaacttatgcttgatagaaatattagtatcatatagagtcgacgaatgaggtgcgttcattaaaaattttaaaattcacagacgaaaaaatggcaaaaaagaaagtattaatttcccttctatatcttgcatctatagtatttttgccttggtggatctctctctcatttaataaaagtctagaatcttggtttactaattggtggaatactaggcaatccgaaatttttttgaatgatattcaagaaaagagtattctaaaagaattcatagacttagaggaactcttacgtttggacgaaatgataaaggaatacccggaaacacatttacaaaagcctcgcatcgaaatctacaaagaaacgatccaattgatcaagatgcacaacgaggatcgcatccatacaattttacacttctcgacaaatataatctgtttcggtattctaagtggttattctattctaggtaatgaagaacttgttattcttaactcttggtttcaagaattcctatacaacttaagcgacacaataaaagctttttctattcttttattaacggatttatgtataggattccattcgccccacggttgggaattaatgattggctctgtctacaaagattttggatttgctcataatgatcaaattatatccggtcttgtttctacttttccagtcattttagatacaatttttaaatattggatctttcgttatttaaatcgtgtatctccttcacttgtagtgatttatcattcaatgaatgactgaaaagtgatcgaacgatccaattataatatttgttactttgtacataagcaaaacattcaaaattgtacttactacccatccaagggattcctccaatattccagtaaaattatttatatttaatatttaagtaaatagcaaaattatagatagggaactatactagcgacctacctaattttattgtagaaattttcgggatcaatgattggaccatgcaaactaaaaataccttttcttggataaagaaagagattactcgatccatttccgtatcgctcatgatatatatactaacccaggcacccctttcaaatgcatatcccatttttgcacagcagggttatgaaaatccacgagaagcgactggccgtattgtatgtgccaattgccatttagctaataaacccgtggatatcgaggttccacaagcggtacttcctgatactgtatttgaagcagttgttcgaattccttatgatctgcaactgaaacaagttcttgctaatggtaaaaaaggagctttgaatgtcggggctgttctgattttacccgaggggtttgaattagcccctcccgatcgtatttcgcccgagattaaagaaaagataggaaatctgtcttttcagagctatcgtcccactaaaaaaaatattcttgtgataggtccggttcctggtcagaaatatagtgaaatcacctttcctattctttccccggaccccgctactaagaaagatgtgcacttcttaaaatatcccatatatgtaggcgggaacaggggaaggggtcagatttatcccgacgggagcaagagtaacaataatgtttataatgctacagcagcaggtatagtaagcaaaataatacgaaaagaaaaaggggggtacgaaataaccatagcggatgcatcggatggacgtcaagtggttgatattatccctccaggaccggaacttcttgtttcagagggcgaatccatcaaacttgatcaaccattaacgagtaatcctaatgtgggtggatttggtcagggagatgcggaaatagtacttcaagatccattacgtgtccaaggtcttttgctcttcttggcatctgttattttggcacaaatctttttggttcttaaaaagaaacagtttgagaaggttcaattgtccgaaatgaatttctagatctgcggatttatcaacatcaagctctaaaaataaacaaatttttgttgggaattatgtatgatcaaaaaaattttgcttatttctattctttattctaccggatttcgggaattacttaataccgcattcctggtcatagtatattgtgaaggcgactgttttacttaactcttctttatttatttgttttttcaatccaaattgaaacggtatgatatagaatgaatcaatagttttatatttgactaaaatcaaaacaaaagataaataaaatcaaaacaaaagataaataagcggagaatagaaaccaaagtataaatgagaggaacaaaggattttaggggagattgttcgtctcctagtccttgacacaagaaacggaattttacccaaccctttcttgtgtcgaattaataaagattctcgatcccgttcgtaaaaaatggatatttgtagttttca----------------------ttatataggtttattttatcataacccttttttagatttcttacgtaacatagtggtagtggacaaataaatataggtcaatttattgagcaatatagaacttcttcaatttcaacgaacttataaaaaaaaaatttcacttttatgagattaaatatttattagattaaatggagtaaggttctattctattagtatagtaaagtagtatagtaaagggtttgcatgatatctgattgatagaaatatattctatttatatataattgtgagtcatccaaaaagggtaaatcgagtgattccttctttgttttaagtattgacagatactattgagtaacagatgttctgaatcaattaacgaagttcattttttaaaaacatcatcagaaaaggtggaggtttttgaaacatctctaaaaaaaaaaatattatgattattaagaactcaacgggacttaccccctctttccttgtctgattcgagggggatcccgttgagttcttatgctttcatgtctacaactcagttcatccgattattacagggatgaacctaatccggaatatgaaccataaaagaaaataccgattaaaccgatcacaagaataccggctacagtacctattatccaaagaggaatccttccagtagtatcggccatttgtcctactttcctccacattttatcaagtggtcatgctagagacataaacagccatagataattatgagatgatatctttccgaatgggataagagaattcctactatctattctttttttattttaattaaagaaataattggaaaataaaacagcaagtacaaaaatgagtaataacccccagtagagactggtacgattcaattcaacactttgttcgttcgggtttgattgtgtcgtagctctatgattcggattaggtttatcgttggatgaactgcattgctgatattgaccctaaaaaagaaacggtaggtacagctagtccgtgaacagctaaccatcgcactgtaaaaattggataggttctatctatagtcattttggcctcctaaaaagatctactaaattcatcgagttgttccaaaggatcaaaacggccagttattaatggaattccttgtcggctttctgtaaaatactcgtttgggcgagggcttccaaatacatcgtaagctaaacccgtgctgacgaataaccaacccgcaataaataaggaaggtatagtaatgctatgaatgacccagtatcgaatactggtaataatatccgcaaaagaacgttctcctgtgcttccagacatgttgagctccgcatattcttgtacagtcaggggggggggccgattccgtaaaagattaaatcagtaaatggaaatttactgaaaccaatctttgtgagatcgtcaatattgtaccaagggtgtttttagagtataccgaatcagtatagctatccttcttctgacacagcaatgcaatttcacaatcaatatcgaaatgaagtgttagataatttctttcttcttttcttgttgcttgtcgatgtagaattttgtaccatttaatataaaattcctcaaattcctgtagtataaggattttcttcagtagaaactgaagatcaagtaaaatgtgaattcgacaggttggtttccaataatttatgaaggagattctcatattcttacgattcaattagacgttacatctaaaaacatacgttttgtggttgtataagatgttttttgttggaatc--tttttttttttaggaattggttggccacccagtaacaagtaataatagtagatattattcaatgaaagaacgaggaacaacgaataaataaaaaacaataaatattcgtgatgcacgcattattctattagccccccaagggggtccttcgtgacctaattacaaagatgggtctttgtaatatggaaagataaaatgtaaaacccagtttcgattgatcttatcgtgcgatacttttttcttttcaatcgcgagattatgtgaatgaactactactgagttcgctttaaagt-aaaaaaaaagtgcattagaagtgtcgttcg----aaaaaaaaaaaatggattcgatatttcgatacaataaaaaaaaatcaaacttattttccaattttattccagagtgattcaaagagagtttcattttgtgaatgaagttataaaaaacgttcttattattactttatttataatttctaatattctatatatacatatagttagttatatacatatattagttcagtcaactcaagagttgaccgatgaatctattgattcaaaagcgtgggatgggtaaatgtcacagatgattaattgatttcttacttatgttactctatttttattagtatcgtctataataattgatgaatcaaatattttcaattgaatttatcctttcaattggttggtatttttgtttatcctcgtatctttcaaaaattgaaacttagggaagtgctttagaaacatatgtataaaaagaacatatttcatttagccttttcatgcctactataactagttatttcggttttctactagcatctttgactataacctcagctctatttatcggtctgagcaagatacgacttatttgaaattaatttaatgaacaatttataaaaaaatctttctatggtagttcatatattctccagtcccttaccaattcttggtcattgagatgtatagtcaatacagattaatatttaaggataaatattacctctcccttccccctttcaaacaaattgaaatgattgaagtttttctatttggaatcgtcttaggtctaattcctattactttggctggattattcgtaactgcctatttacaatacagacgtggtgatcagttggatctttgattaattaacatctcgttttttattgacctcctacttcctttaatccgcgggaggtcaaatttaggttgctgctcaattattttagtgtaattttgacctcccgcgattaacaagaacacagaatcacgccctgtaggatttgaacctacgacatcgggttttggagacccacgttctaccgaactgaactaagagcgctttattatcacaataaatattttgtaaccccaatttatcttgcatatatatatactataaaaaataaaaattaaatatttatttaattatgtatgtacaattttattaattgatctcaattgatccctcgttactgctcagaagataagtaataggtagggatgacaggatttgaacccgtgacattttgtacccaaaacaaacgcgctaccaaactgcgctacatccctttcaattggtctacagtgtcattgtagagaatccctgccttgttttccacatctttatttcctacattgatatacacaaactatcttatcatttcttccttcttccttttggtctcatatatcatataacaaacatataatatggtaaaagacttatataaagtatgaaattaatatgaaatctaccacaaaaaattaatattttttaggaatttaaggcggaaatggacgtatttttttcttttaataaatatctattttgtacatttcaatttgaattaggaactccgcgtacaagtggtaagtcattaactacatatacacatccggtcatatatgtattaccattaggtattacaaattacaataaaattacaataacgaatacagaaagaggagtttttaaaatgcgagatctaaaaacatatctctccgtggcaccggtagtaagtactctatggttcgggtctttagcaggtttattgatagagatcaatcgtttttttccggatgcgttgatattcccctttttttcattctagctattgatatgggaagggggaagaagattagagatacaatcaaatatctgtaactaatccctacccctcccttctttttttctttgttttttctttttttctttttttacttattctttctaaaaaaaaaaaaaaaacaaagaaaaagcggtttcaccctcagtgaaactatgacctcgggctcaggctcaaattaaattaataatagaacggaaatgcggtggttggggcaacaatatcatacaagatacttaactgaaaatgaaatactgwacggcaattaaaaattataaatatagttagaaatcattatattacttattatttattactatattgattgcaacaaaatatttctttcataatttgatttcgagttacctgcttctatttttgtgtcctttcttcttccttgcttcgggtcggaaaattaaagaaaagaattgagtgaatcaaaaaccaaaggaggttcatggctaagggtaaagatgtccgagtaacggttattttggaatgtaccagttgtgttcgaaatcgtgttaataaggaatcaatgggcatttccagatatattactcaaaagaatcgacacaatacgcctagtcgattggaattgagaaaattctgtccctgttgttacaaacatacgattcatggggagataaagaaatagatcgaaccgatcgctcgtgtgtcagtcttccaaggaagatgaaaaattacatattatatataaca----atatatataatttattttaatttattttttaatttatttaaatataaacaaataaatagaaacaaaccaaatcctatttcgatcggatcaaagatgatgtagaattaagaaataggattgggattttcaggataaggaataaacaaaccatggataaatccaagcgaatctttcttaaatctaagcgatcttttcgtaggcgtttgcctccgatccaatcgggggatcgaattgattatagaaacatgagtttaattagtcgatttattagcgaacaaggaaaaatattatctagacgggtgaatagattgaccttaaaacaacaacgattaattactattgctataaaacaagctcgtattttatctccgttaccttttcttaataatgagaaacaatttgaaagaagcgagtcaaccgctagagctgctggtcttagaaccagaaaaaaataggttgactcttc-----aattgaattgaatcaaaataaaattccaatccaaactcaaatgcggattgacgtttttttttttgttcgaaaaatcgtaaaatcgaaatgtcctgtcgtaagaaaaaaaatgggagaagaggaataaatattttatatttaacgtctttcttcattttgatgactttatcatattttatcatactaatttctactctaccttcccagagttcattctccagggaactccatttaaactattccaacggattccttccaatctctttattttatgatctcattggaaatcatataaagacaactcttatttaatatagctatttgtgcaagtattttacgattaagaagtaactgtctcttgtacagattgtgtataaatttactataactagagtatactttattctcgcgaattactgcatttatccgagtgatccacaaccgacgaaaatctctcttttgtctacctctatcccgatgagccgaaaccaaagctcttattttctgttgagtaatagtacgagtaagtcttgaatgagcccctcgaaaggttgatgcaaataaacgaatttttgttctacgtcttcgagctatataccctcgtttaattctggtcattgaataaatgaaactttgatgaataactaatcgatttcctttctttcagttattcccttcccgtatcctagtctattaataacaaaacggattcttccaatgtataaaattttaattccaatggcttttgctactataaccttcccgaccacga--------ttttttttttctaggtgaaatgcctagaaaaaattgtattgatattaggtatcaaaaccacataaaagttgtaaatataaatggatatagtgggttccatcgtttctatggttacttcttaaacggtgaggtcctctctatacaccggagcccttctttcatttaatcaatgttattgttaacttgtacagttcacactctttggctctacccataattatccagtacgaggtctttcacaatgagatctacttatacagtaacggtatttaattatgaagattagctgagtagctgaccctgttagtccgttcttgcaagagtaaggcataatttttctgctttttaaaatagtatttcccctgcttaatggatatcatttgctatcaatggagaattctttctcatcttaaatttaaaacggagttgattggatttgcaccaacggaaaccatacatttgataccacaatagaaggatagatctttttgatttttagatattgaatggagttcttccattctagtctattcactggtactgatcgttgatactggatcaattgttttctttcttttgtcctagcccatgatctgaacgagtcgcacatacaccctagtacatgttcctcgtcgctgaggacatcccccaagagcgggggatttcgtgacatttctgattggctgtcttgtgtttctaataagctgtttaatagttggcatattgaatcatatacataatgggctggtttagatcgatcttaaccggatgattatgaattattttatttctatattaatagattaatgaatagaatcttaaatcagattaatgaatagaatattaaatccggtaagaagataaaatctcaaatcaccaattcgtctgaaatttttgttattttttcttttttattcagtcgctacaagatcaacaattccatgagcttgggcttctgttgctgacataaaaacatctctttccatatcttcggatacaacccataagggtttgcctgtcctttgtacataaacccttgtgacggtttcgcgcagcttcaaaagttcttccgcttccaagataaattctcccgtctgtgcctcataaaaagaactagcaggttgatggatcattaccctgatgatataacataataaatgtttattctatctcgcatgatgataaggtgaagagataaagaataataaaatatataattgaacaaccgtacaggcatcttttacgcattgcatacggctctataatggaattcgtttttaccttacttaaatatcaaataaattaaatttaaattaaatatagggtctatcagactcgggttggtaaatgatccaataaccacccttctttttgtttttggagtagttcaaaaatactatgatggctccgttgctttatatatttatttcgtctgttatttagcaatcccaaagtttcttttttttttttttcaaataaaaaaacaagattttttttattttcatattctttcataacctaaatattgttaagagcctcccggcgtgaaaacaaaaaagtttgtgacgctgaaataggcctcccgatagattagataaaatcggaaataccttttatctcatactactctttcgatacataatttaagggttaaaaaaatttatcatatcgaattcgaagtgccatgctattattacttaatattaatatttcatatagcgcgaaggcatagtcttcttttttctctcaaatcaaataaaaaactcattggcgccaagcgtgagggaatgctagacgtttggtaatttctcctccgaccagaataaaagatcccattgaagcggctaatcccatgcatattgtctgtatatctggtcgcacaaattgcatagtatcataaatagctactccgggtattacccatccgccaggagaatttataaacaaatatagatctttggtatcatcctctatactgagatataccataagaccaataagttgattcgagatctcgctatcaaccccttggcctaaaaaaagtaatcgttctcgataaagtcggttgattgggataaagttgtatcccttagaaaccgtacatgcaccttttgatgcatacggttcaacaaaaataacgaaaaaaaaaaa--gaatacaatagtgtagatgtagattctagcgctttc-----------------------ttttctataccaggtcttttaaacttataaaaaggggcttttctttacatttttcaaaaaaagatgggttttggcctgttt-g-ttatctat--aaaaaaaaattactaaatttatctaactaacttttcattgatgtattgtttcatcgagatacaatctcaatcgcgatgtaattttcttgttcctgaatgggcttcttcaatttttttaggtttatgctctactccgagtaaagatccgcccgatttggatttgcacatatatgacaaatgccccaataccacgtccttttgctacgacttcctttttacaatttatttcatgtcttacaacagatattcaatgcattcatcatattactcgatttattaacagtttgagatcacttctattataaatatataaagaaatagaatatgatagaactagtaatcataaatagattttttaccggtttttttctaaacggagcctggatacttcattttattggcctaaccaagataaccataaattattctaattgataatattaatctgtataccctcccgaaaaaatggatctaattgaacttcacgctccaaatttttgataattcaatcaatctttcttgggcgaaggggaggatatctcgatcggggaagagaatggggaaataccatatgacccaatatatctgacaagtcgcactatatgtcaatccacaatgcatcttcctctccaggacttcgaaaaggtactcttggaacaccaataggcattaaataaaagaaaaattaagtactatatctcactttgatgtgaaagcgtaacaatggatttagtgtcctactaatattggcctttatcatattttatccatagattgactaagtttataaaaaaagataaagaagacaaaatgaataaaggaaaattattacaaataagtcctttgaatgatgaacaaatatatatatgcattcactcatataaaatggtatcaactcccctaccattgcgtattggtccttatcgggtgtagaatagatctgcttctttttgttcctacgaacaaaatagtttcattattactaaaagtaattgaaaagaatcaaacaaatcaaacaaatattaattctttccccaagataatccactaaaaagagggtccacagcatagttttttccaatgcaataaagttacattgtgtctatttttcattgataaaggggtatttccatgggtttgccttggtatcgtgttcataccgtcgtattgaatgatcccggtcgtttgatttctgtccatataatgcatacagctctggttgctggttgggccggttcgatggctctatacgaattagcagtttttgatccttctgatcctgttcttgatccaatgtggagacagggtatgttcgttatacccttcatgactcgtttaggaataaccaattcatggggcggttggagtatcacagggggtactgtaacgaatccgggtatttggagttacgaaggtgtggccggggcacatattgtgttttcgggcttgtgctttttggcagctatctggcattgggtgtattgggatctagaaatatttactgatgaacgtacaggaaaaccctctttggatttgcctaagatctttggaattcatttatttctatcaggggtggcttgctttggttttggtgcatttcatgtaacaggattgtatggtcctggaatatgggtgtccgatccttatggactaactggaagggtacaatccgtaaatccagcgtggggtgtggagggttttgatccttttgttccgggaggaatagcctctcatcatattgcagcagggaccttgggcatattggcgggtctattccatcttagtgtacgtccacctcaacgcctatacaaaggattacgtatgggaaatattgaaaccgtcctttccagtagtattgctgctgtcttttttgccgcttttgtagttgctggaactatgtggtatggttcagcaactaccccgattgaattatttggtcccactcgttatcaatgggatcaaggatacttccaacaagaaatatatcgaagaattggtgctgggttggctgaaaatcaaagtttatctgaagcttggtctaaaattcccgaaaaactagctttttatgattacatcggcaataatccggcaaagggggggttattcagagcgggctcaatggacaacggggatggaatagctgttgggtggttaggacatcctatctttagagataaagaggggcgcgaactttttgtacgtcgtatgcctactttttttgaaacatttccggttgttttggtagacggagacggaattgttagagccgatgttccttttagaagggcggaatctaaatatagtgtcgaacaagtaggtgtaactgtcgagttctatggcggcgaactcaacggagtcagttatagcgatcccgctactgtgaaaaaatatgctagacgtgctcaattgggtgagatttttgaattagatcgtgctactttgaaatccgatggtgtttttcgtagcagtccacggggttggtttacttttggacatgcttcgtttgctttgctcttcttcttcggacacatttggcatggtgctagaaccttgtttcgagatgtttttgctggtattgatccagatttagatgctcaagtggaatttggagcattccaaaaacttggagatccaactacaagaagacaagtagtctgatacaatatgctttgttacttgttacttttcatttttattttctttttgtgatttt--agtggggtaccagataaatcttgattt---------------------------------------------gacaatcccaaataaacaggtatggaagctataattgtaaaccacgatcgaatctatggaagcattggtttatacattccttttagtctcaactctaggaataatttttttcgctatcttttttcgagacccgcctaaagttccaactaaaaaggtgaaatgatttgtcattatctcaattgaagtacggatcctcccaatattgggaggatccgtacttcaactagtccccgtgttcctcgaatggatctcttagttgttgagagggttgcccaaaagcagtatataaggcgtacccagtaaaacttacaagtaaaccagataaaaagatggcaactagggttgctgtttccatgattatatagttttaagacattataaagttttaagacctcaatggatctatgataagatcatttatttacaacggaatggtatacaaagtcaacagatcttactgaatataaaatattatggctacacaaaccgttgaaggtagttctagatctggccgcccaaaacgaactaatgcggggagtttattgaaaccattgaattcagaatatggtaaagtagctcctgggtggggaactactcctttgatgggtctcgcaatggctctattcgcgatattcctatctattattttggagatttataattcttccattttactggatggaatttcaatgaattagattcccaagaaccattaactggc-ttttcaatacaaagtgaagcgtttaggtttctgatttttatcccatttctattttggtagtttgaccgtggaatttctttgtttctgtatttccggaatatgagtgtgtgacttggtataaatgatcctatggatagtacagagaatgggtctgtcatcttgatagagatggttttacttcgtcggatattcattctagtatctggagcacggaatatatgaaatagattactattagaactatgattcatacttaatagtcagacctcgtgtccggacttcaaaaaattttttcaaagagttagaagttataaatagaaatatttttattctttcaaactttcgtttatgcttattttgatcaaaggacaaaacaaaggtttctttggtttggatttttagtcattatatctattcattgaataagtgatgatccaatggttcttactcagggaattttgggacttagacttagtttgaaagggttttattgaatcatcgtggttttagtatgaatctgaggttttaatcaattctatagggtcttaacaagagaattcctatcaataataaagaaaacagcagtaaagccgcattacacataaataacaccaaagaaaataggtaaatagaagattcaagaggcctataacgatcaatatatagacgaatgagccgacttgattttttggcattataaccacaaagaagagctttcggatttttattctttagtatcttcaaaaaaaaaattgaatcataaatcatagaattaataaacttcaaactttatattacacacatccgttagaactagtatttgggtgtttctgtttgagccgtacgagatgaaattttcatatacggttctccgggggggtccccttgatttacctatctcaataaaatctatgattggttcgaagaacgtcttgagattcaggcaattgccgatgatataactagtaaatatgttcctcctcacgtcaacatattttattgtctagggggaattacgcttacttgttttttagtacaagtagctaccgggtttgctatgactttttattatcgtccgaccgttacggaggcctttgcttctgttcaatatataatgactgaagctaattttggttggttaatccgatcagttcatcgatggtcggcaagtatgatggtcctaatgatgatcctgcacgtatttcgcgtgtatctcaccggcggctttaaaaaacctcgtgaattgacttgggttacaggtgtggttttgggtgtattgaccgcatcttttggtgtaactggttattccttacctcgggaccaaattggttattgggcagtaaaaattgtaacaggcgtaccagacgctattcctgtaataggctcgcctctggtagagttattacgcggaagtgctagtgtaggacaatccactttgactcgtttttatagtttacacacttttgtattacctcttcttaccgccgtatttatgttaatgcacttcccaatgatacgtaagcaaggtatttctggtcctttataaagaatatataccatcttgtaatcaatcatctatcacttggggtaggaacactagtatttcattgctacaaatatggattattgaaaaaaaaataagacatgtattgggatatttctcttcaactctacaaaaatgtattatttttttgacactcatagttgaagtgaattttccgaagataaaatggattatgggagtgtgtgacttgaactattgatcgggccttgcagatatatgtccttatctatctgccacatttgaattcacaacaaaaaaatgtgtctttgttccaaccaccgcgtaagccccatacagaagataggccggttcgtttgaagagaatcttttctatgatcagacccgatcatgtcgtgtatgatatgaacaggctccgtaagatccagtagaataagtgattggcataatccggattatgttttatatatttcacttactaaatagtatagaaatgtattcatttcctctgcattgactcgatttatgatactatcggagtgaaacaagggatctaaagaagaacagaggctagactatattagtaacaagtaaatcctttgctttgtatgtaaacagtctcgatatttaggggataaaggccaattgcaagatctgagacgacccataaagcatttgatcatgatcaattttgtaagcctacttgggtattgagcatttatctgtaagaactgaattccttgcaatggttagttgttgcaactgcgaaaaagggaatccgttttcttacatagaatcattcatatatgtgtggatatggataacatatcaatttttttatatggatccatttgattcgtttgattcgtgctcgagctggatgatgaaaaattatcatgtccggttctttcgggggatggatctagaataattcacctatcctaataacaaaaaaacctgacttgaacgatcctgtgttaagagctaaattggctaaagggatgggtcataattattacggagagcccgcatggccaaatgatcttttatatatttttccagtagtaattttaggtactattgcatgtaacgtaggcttagcggttctagaaccatcaatgattggtgaacccgcggatccatttgcaactcctttggaaatattgcctgaatggtatttctttcccgtatttcaaatacttcgtacagtgccaaataagttattgggcgttcttttaatggtttcagtacctgcgggattattaacagtaccttttttggagaatgttaataaattccaaaatccatttcgtcgtcccgtagcgacaaccgtctttttgattggtactgtagtagccctttggttgggtattggagcaacactacctattgataagtccttaactttaggtcttttttaaatcgattcaactgtgaaataaaaaaangtatattatgacgtgtgtatctagggaatagtcgcttcaaagtgaattttccctagatacatctattcaatttaattttggacctattcggaatatatggattgtgctaaagattcaagattcaaaacgcatttttatctgtttagacaaaactttagaaaaaaaaaaaaagaaaaaaagtaaataactcataaaaatttattcgaaatgcttttttatttctagaatgttcaatatatgtttgacatcttctatgcgaaaatgtttcattttcataagatcttcttgactgttattcaaaaggtccaataatgtatgtatattggaccttttgaggcaattatagaccctggggagcaattctgattggtcaataaaaatatatttcaatgcgatttcttttttatttttcctttgtttagccaatctatcatgataagtaaagaggggtaaagtcactttgtgttgattattttctaaatgtaagttttcttcttctgcatgtaaaaaaggaataaataaattaatcaaattccgggaggcttcatgaagtgcttctttaggagttaaacttccatttgtccatatttcgagaaaaagtatctcttgtttttcattcccattcacataagaatgaatactatgattcgcatttcgaacaggcatgaatacagcatctataggataacttccgtcttgaaagttatttggcgtttttatacgatatccgcgattcctctcgatttgtaattcaatacacaaattaattggttctgttaggttagctatatactgtgtattatcaacaatttccacagaaggtggtaagataatgtcttgagcagttacatatccaggacccttgacacaaatagacgcgttacgagttccatacagattacttttcaagacaatttctttcaaattcattaaaatttcatgtacggattcttgaatacctactatggtagaatattcatgtggtattttctcagattttgcgcgtgtgatacatgtaccttctatttctccgagcaaagctcttcgcattgcaatgcctattgtatcggcttgacctttcataagtggggccagaataaagcgtccataataaagacgcttactgtctgctcttgattcaacacacttccactgtagtgtccgagtagatactgttactttctctcgaaccatagtatattatttgatcaaatcattgaattatttatttctcttgaaatctcttcaatgtttatttttacacacgtctttttttaggaggcctacagccattatgtggcataggagttacatcccgtatgaaacttaatagtataccacttctacgaatagctcttaatgccgcatctcttccgagacccgggccttttatcataacttctgctcgttgcataccttgatccactactgtccgaatagcatttcctgctgcggtttgagcggcaaatggtgtaccccttcttgtacccttgaatccacaagccccggcagaggaccaagaaattactcgaccccgtacatctgtaacagtcacaatggtattgttgaaacttgcttgaacatgaataactcccttggggattctacgtgtattcttacgtgaaccaatacgtctatttctacgcgaaccaatttttggtataggttttgccatattttatcatctcataaatataagtcagagatatatggatatatccatttcatgtcaaaacagatccttattctttttttt----------------ttttatttatttatttgtacatctgtacatcgggtcctttagatttcgagagtctttttgttttagaaagattatccttgtctttgtttatgtctcgggttagaacaaattactataattcgtccccgcctacggatcaatcgacatttttcacaaattttacgaacggaggcccttattttcatatttgtcattcctttttttaattccgaatctacttattggaagaaaataagtttcttgaaatttttaatttcgaattgtatcctcacgaaagaatgttgaaattgaaaaaaccgcctaatcattcaagtctttgctttggagtctctaaattatacgccctttggttgaatcataaggacttacctcaatttttagtctatttcctggtagtatacgtataaaactacatgaaatcctttacgaaacaaaaacctgaataatttttttgttatctaaacgaatccggaagatacataccatcggtaagttgttcagtaattaaaccctcatgaatccatttttgttgtttcattccaggtaaaaccgctttgaagtatcaactaatgtaagagggataatattctaaacttgtcctttctcttttttcacaaatatgaccgtgtcggctattagaaagattaccatatataacacaaaacttctccgccgattccttctagtcgagcctttcggtctgtcattatacctcgagaagtagaaagaattacaacccccattccgcctaaaattctaggaattcgttgatagttagaatatattcgtagaccgggtcgactgatccgttttaaatttaaaacagttctatatggtcctttcctatttcttctatgtcgtagggttaaaaccaaaaaatatttattgctttcttgatgttttctcacgttttcaataaaaccttcttggaaaaggattttaacaatattttcagtgatgttagtagatggtattcgaactgttctttttttattcatgtcagcatttcgtatagaggttattatgtcagcaatagtgtctttactcatgataaactaagatttttgtttcccccgaattttgatataatcaacatgctctttttctttttttctgaattttttaatatttatgaattcttttttttttttttatttatgaattattaaagatatatacgtgatagataaacaatttactaattaattaaataaatttaatcaatttcattcaaatactatattaaggtcttcccctataatacttcaggtgctaatgaaactattttagtgaaatttaactgtcttaattcccgggcgatcgcgccgaaaattcgggttccttttggatttccttcttgatcaataacaaccgcagcgttgtcatcatatcgtattatcataccgttgtcgcgtttgagttctttacaagtacgtacaatgacagctcggaccacttctgatctttctagaggtgtatttggtactgcttccttgattacagcaacaataatgtcaccaatatgagcatatcgtcgattactagctcctatgattcgaatacacatcaattttcgggccccgctgttatccgctacattcaaatgggtttgaggttgaatcatatca--tttttttatcggttttttctttttcaatgcaaaggtataaataaaaaaaagaaatattatttgttcaaaacaaaaaaagaaacctgcaattgttttttttttatcccaaaaacccctttcgtttgtttctacattcctatccagaaagaatgaattgagttcgtataggcattttagatgccgctattgaaatagcccttctagctatattttctgctactccgctcatttcataaagtattctaccgggtttaacgacagctacccaatattcgggagatcctttccccgaacccatacgtgtttctgtaggtcttactgtaacaggtttgtctggaaatatgcgtacccatatttttccaccgcggcgtgcatttcgtgtcattgctcgccgccctgcttctatttgtctagatgtgatccaagcgggttcaagcgcttgaagagcatatctaccgaagcaaatacgattacctcgataagatattcctttcattcttcctctgtgttgtttacggaatctggttcttttggggttatagttgatggttgtttagcaattccatccatctctactacagaaccggacacgagagtttcttctcatccagctcctcgcgaattaaacaattaaaaaaaaattaaacaaaaaaaatacacggttaataatctatggaatcgtgggattctttgaaatttgatctaatcgattataaattagaaattttttgtgttttaatatataatttaacacgtatttatataatttaacacgtattctatttatagataatgtcgttttggtagaacgctataatgaatctttattttgtttttccttttatttcgaatcgactaaaatttagaaaaaaaaaaaaaaattcgcgggcgaatatttactctttcaacattcagttgtaagattagtctatgacatgacctctcagaataaatgaataggtttccggttcgttccgccatcctactcaatgaatcattaggattcgttttcaatagaatcttatgcattcacaggttctgtcgttcccaccacttctcgattaatgattaggtcttaattttacaacggagcctccaattaaatttcttcttgagtcaaccttctcagtctttattggctcggggctcttgattttttgttctatgcacggatttgtctaattatggatcaatcagtattgatgctttattacattccctttatatgagatgactcatagaccttacatattggaattatatatcattaatattatttttctatctttctctcacccttccatttatctgtatacttgatattgctttacaacccataatcagattttttttgtttgtttatgtaaaaaagatttcagttgctacaatgatatgacttatatatcatatcttgactggttctttctatccagataacacgaagtgatgagttggttattagttctatagttatcagtttgtactatgggctgtccatttttttgaatcccaaccctaaaaaaaccaacgagtcacacactaagcatagcaattatatcaaatgattaatcgaatttttattcaaccttatagaattgttctttttttttattatttaccagaaaaagaatgaaagagtttgccattttttgttttatcaccagatagaactaaatataagtcaagtaagttcttattattcctcgtctacaaatatccaaattttgatgcctaataccccatagatagttcgaactgcataggaacaataatcaattttagctcgaatggtttgtagaggaactctaccttctcggatccattcaacacgtgcaatttcttttccgtcgatacgccctgcaatttgtacttgaatcccttttgtacctgcctgttcagttaattcaatagcttttttcattgctttgcgaaatgaaactctattctttaattgtccggctataaattctgcaagaatattggggtgcccgtaaggatttgcaattcttgtaatagcaatgttgagttttcggtttacacaattgagttctttttgtacatgcgtctgtaattcttctattcttcgagtcctgtcttctattaataacttggggaatcccatatagattatgacctgaatcaaatcgattcttttttgaatctctatacgtgcaattccctctacattagaggatattttcatattattttgcacataatttttgatacaatctcgtattttttgatcttcttgtagatcctttgaataattttttggttgtgcaaaccaaagagaatgatgatcttgggttgcaccaagtctgaaaccaagtggatttattttttgtcccataatcccccactactatatatatcgtgaaacgtgacatctgtttgtattttttttttattcattcgattttttttaagcataacataatatagcgtatttgtattttttataatataaaatattcttcctttaagtattcctcagctctaatttatagaatttccttttatctatttcttcctcttcatctaaagatatatctttcaatacaatagttatatgacaagtggatctttttataggataacctcgtcctcgagcccggggctttaattttttcacagttgtgccctcgtttacttcggctttactaatgattaaacttgtttcgttcaaacccttattgtgattagcatttgctgctgcagaataaaccaattttaaaatggcataacatgctcgataaggcataagttctagtatcataagtgtttcttcataggaccgcccacgaatttgatcgattactcttctcgctttgtgagcagacatacatatatgttgacctaaagtgtatacttctgtatatttcttcacctttctcttctgtatcataagattcacctctcattaatgaacgataagcatctatattttattattttgtaattaattattattattaacgacgggatctattatcatttttcgcatgcccccggaaatttagagtaggtgcaaattctcccaatttatgtcctaccatacgatccgttatataaataggcaaatgctcctttccattatggatagcgatagtatgcccgatcattgtaggtataatggtagacgctcgggaccaggttactattatttctttttctgcttttgtgttaagtgtatttatttttcttaataaatgatttgctacaaaaggatttttttttagtgaacgtgtcacaattaattactcctatttttgtttttatttattttttgtaaagacgaagaaacaaattctattttctcgcctatttactacggcgacgaagaatcaaattatcactatatttattcctttttctacttcttcttccaagtgcaggataaccccaaggggttgcgggtttttttctaccaattggggccctcccttcaccacccccatggggatggtctacagggttcataactackcctcttactacaggacgcttacccagccracatttagatccggctttacccaaacttttctggttcaccccaacattccccacttgtccractgttgctgagcagtttttggatatcaaacggacctccccagaaggtaattttaatgtggccgatttcccctcttttgcaatcagtttcgctacagcacctgctgctckagctaattgtccaccctttccaagtgtgatttctatgttatgtatggccgtgcctaagggcatatcggttgaagtagattcttctttttgatcaatcaaaaccccttcccaaactgtacaagcttcttccaaagcatacggctttctggatgtagatgatgatatctatacagatggatcttatatatatcgtataattcttatatatatcatataatgaagtaccacatgagtggatatataggaatcaaaatatgccgaataactcatgttatgctcttctacatcctaggtcttcccgttccttcatctggcttatgttcttcatgtagcattcagaccgaatgactctatgaaattacgtcgatacttccacatattacgggtaacgtaggagacatctctatttttccccggggggaatccttagaattaccactgcttagctttcaattcgcctctgaccatcaaatgaaatgtgaataacccgtcctcctctctttgaaacaaggggcgcttctggttctgtaggtgcttgaaacaattttgtcttctccatattactatatctctagagtcaataattttatatgaggaactactgaactcaatcacttgctgccgttactcttcagttttctgttgaggtctatcctgtagaggtactcaaattggatcagtgatcgatttctaggtttcgtcgtaaacctaattggttacttccaattacgtaaatcaatagttcaaaccgcactcaaaggtagggcatttcccatttttataggaacttctgtaccagaaacaatggtatctccaattatagcccctctgggatgtaaaatatatcttttctcaccatccccatagtgtatgagacaaatgtatgcatttcgattagggtcgtattctatagttacgattctaccatatatgtctttttcattccgtcgaaaatcgattttacggtatagacgcttatgacctccccctctatgccctgcggtaatgattcctctggcattacgacctttaccacaacgatgctgtccatagatcaaattatttcgtggattggatttcacttgactgtctacggctccattgcgtgtgctcggggtagaagttttgtataaatgtatcgccatgctattaagtattttgatttaagttcttttctttctaagaggtggaatagaataacccggttgaagcgtaatgatcatacgtctgtaatgcattgtatgtcccataatagttcccattcttctaccctttcccgggagtcgatgactattcatagctattaccttgacaccaaagaagagttcgacccaatgctttatttctgtcctagttgatcctgattcgacattagaagtatattgatttttccccaataaccgaatacttttgtctgtaaatactgcatatttgattccatccataaatctattttcttccctatgagttctagtctcaataagaatgctagttcttactgttcatatgttatgatatgaatataccacaccaattcgttatgtatggatgatgagattccattgatacagagccaattccaatagacttattggagggtcccattggcgtgcatccagtaggaattgaacctacgaattcgccaattatgagttgggcgctttaaccattcagccatggatgcttagcggggatcctcgtacatggtgaataaccaaattccaattgaaatgaaatctttaggataaatcaatgcaatttaggaggactcaatgaaaggacatcaattcaaatcctggattttcgaattgagagagatattgagagagatccagaattctcactatttcttagattcatggaccaaattcaattcagtgggatcttttattcacatttttttccatcaagaacgttttataaaactcttggactcccgaatttggagtatcctactttcacgcaattcacatttacagggttcaacaagcaatcgatatttcacgatcaagggtgtagtactatttgtagtagcggtccttatatatcgtattaacaatcgaaagatggtcgaaagaaaaaatctctatttgacagggcttcttcctatacctatgaatttcattggacccagaaatgatacattggaagaatcttttgggtcttccaatatcaataggttgattgtttcgctcctgtatcttccaaaaggaaaaaagatctctgagagctgtttcctggatccgaaagagagtacttgggttctcccaataactaaaaagtgtatcatgcctgaatctaactggggttcgcggtggtggaggaactggatcggaaaaaagagggcttctagttgtaagatatctaatgaaaccgtcgctggaattgagatctcattcaaagagaaagatatcaaatatctggagtttctttttgtatattatatggatgatccgatccgcaaggaccatgattgggaattgtttgatcgtctttctccgaggaagaggcgaaacataatcaacttgaattcgggacagctattcgaaatcttagtgaaagactggatttgttatctcatgtttgcttttcgtgaaaaaataccaattgaagcggagggtttcttcaaacaacaaggagctgggtcaactattcaatcaaatgaaattgagcatgtttcccatctcttctcgagaaacaagtgggctatgcaaaattgtgctcaatttcatatgcggcaattccgccaagatctcttctttagttgggggaagaatccgcacgaatcggattttttgaggaacatatcgagagagaattggttagacaatgtgtggttgttaaacaaggatcggttttttagcaaggtacggaatgcatcgtcaaatattcaatatgattccacaagatctagtttcgttcaagtaacggattctagccaattgaaaggatcctctgatcaatccagagatcatttcgattccattagtaatgaggattcagaatatcacacattgatcaatcaaagagagattcaacaactaaaagaaagatcgattctttgggatccttcttttcttcaaacggaacgaacagagatagaatcagaccgattccctaaatgcctttctggatattcctcaatgtcccggctattcacggaacgtgagaagcagatgaataagcatctgcttccggaagaaatcgaagaatttcttgggaatcctacaagatccattcgttcttttttctctgacagatggtcagaacttcatctgggttcgaatcctactgagaggtccactagagatcagaaattgttgaagaaagaacaagatgtttcttttgtcccttccaggcgatcggaaaataaagaaatagttaatatattcaagataattacgtatttacaaaataccgtctcaattcatcctatttcatcagatccgggatgtgatatggttccgaaggatgaattggatatggacagttccaataagatttcattcttgaacaaaaatccattttttgatttatttcatctattccatgaccggaacagggggggatacacgttacaccacgattttgaatcagaagagagatttcaagaaatggcagatctattcactctatcaataaccgagccggatctggtgtatcataagggatttgccttttctattggattggatcaaaaacaattcttgaatgaggtattcaactccagggatgaatcgaaaaagaaatctttattggttctacctcctattttttatgaagagaatgaatctttttatcgaaggatcagaaaaaaatgggtccggacctcctgcgggaatgatttggaagatccaaaatcaaaaatagtggtatttgctagcaacaacataatggaggcagtcaatcaatatagattgatccgaaatctgattcaaatccaatatagcacctatgggtacataagaaatgtattgaatcgattctttttaatgaatagatccgatcgcaacttcgaatatggaattcaaagggatcaaataggaaatgatactctgaatcatagaactataatgaaatatacgatcaaccaacatttatcaaatttgaaaaagagtcagaagaaatggttcgatcctcttatttttatttctcgaaccgagagatccatgaatcgggatcctaatgcatatagatacaaatggtccaatgggagcaagaatttacaggaacatttggaacatttcatttctgagcagaagagccgttttcattttcaagtagtgttcgatcgattacgtattaatcaatattcgattga------tattgattttgattggtctgaggttatcgacaaaaaagatttgtctaagtcacttcctttctttttgtccaagttacttctttttttgtccaagtttcttctctttttgtctaactcacttccttttttctttgtgagttttgggaatatccccattcataggtccgagatccacatctatgaattgaaaggtccgaatgatcaactctgcaatcagttgttagaatcaataggtcttcaaatcgttcatttgaaaaaattgaaacccttcttattggatgatcatgatacttcccaaaaatcaaaattcttgatcaatggaggaacaatatcaccatttttgttcaataagataccaaagtggatgattgactcattccatactagaaataatcgcaggaaatcttttgataacatggattcctatttctcaatgatatcccacgatcaagacaattggctgaatcccgtgaaaccatttcatagaagttcattgatatcttctttttataaagcaaatcgacttcgattcttgaataatccacatcacttctgcttctattgtaacaaaggattccctttttatgtggaaaaggctcgtatcaataattatgattttacgtatggacaattcctcaatatcttgttcattcgcaacaaaatattttctttgtgcggcggtaaaaaaaaatatgcttttttggagagagatactatttcaccaatcgagttacaggtgtctaacatattcatacctaacgattttccacaaaatggtgacgaaagggataacttgtacaaatctttacattttccaattcgatccgatccattcgttcgtagagctatttactcgatcgcagacatttctggaacacttctaacagagggacagatagtcaattttgaaagaacttattgtcaacctctttcagatatgaatctgtctgattcagaagggaagaacttgcatcagtatctcaatttcaattcaaacatgggtttgattcacactccatgttctgagaaatatttaccatccgaaaagaggaaaaaacggggtctttgtctaaagaaatgccttgagaaagggcggatgtatagaacctttcaacgagatagtgctttttcaactctctcaaaatggaatatattccaaacatatatgccatggttccttacttcgacaggatacaaatatctaaatttgatatttttagatactttttcagacctattgccgatactaagtagcagccaaaaatttgtatccatttttcatgatattatgcatggatcagatatatcatggcgaattcttcagaaaaaattgtgtcttccacaatggaatctgataagtgatatttcgagtaagtgtttacataatcttcttctgtccgaagaaatgattcatcgaaataatgagtcaccattgatatcgacacatctgagatcgccaaatgttcgggagttcctctattcaatccttttccttcttcttgttgctggatatctcgttcgtacacatcttctctttgtttctcgagcctatagtgagttacagacagagttcgaaagggtcaaatctttgatgattccatcatacatgattgagttgcgaaaacttctggataggtatcctacatctgaactgaattctttctggttaaagaatctctttctagttgctcgggaacaattaggagattctctagaagaaatacgggcttctggcggcaacatgctatggggtggtggtcccgcttatggggtcaaatcaatacgttctaagaagaaatatttgaatatcaatctcatcgatatcatcgatttcataagtatcataccaaatcccatcaatcgaatcgctttttcgagaaatacgagacatctaagtcatacaagtaaagagatccattcattgataagaaaaagaaaaaacgtgaacggtgattggattgatgataaaatagaatcctgggtctcgaacagtgattcgattgatgataaagaaagagaattcttggttcagttctccaccttaacgacagaaaaaaggattgatcaaattctattgagtctgactcatagtgatcatttatcaaagaatgattctggttatcaaatgattgaacaaccgggagcaatttacttacgatacttagttgacattcataaaaagtatctaatgaattatgagttcaatacatcctgtttagcagaaagacggatattccttgctcattatcagacaatcacttattcacaaacctcctgtggggctaatagttttcatttcccatctcatggaaaacccttttcgctccgcttagccctatccctctctaggggtattttagtgataggttctataggaactggacgatcctatttggtcaaatacctagcgacaaactcctatgttcctttcattacagtatttctgaacaagttcctggctaacaagcccaagggttttcttgttgatgatagtgacgatattgatgatagcgacgatattgatgatagtgacgaccgtgactttgatacggagctggcgcttctaactatgatgaatgcgctaactatggatatgatgccggaaatagaccgattttatatcacccttcaattcgaattagcaaaagcaatgtctccttgcataatatggattccaaacattcatgatctggatgtgaatgagtcgaattacttatccctcggtctattagtgaactatctctccagggattgtgaaagatgttccactagaaatattcttgttattgcttcgactcatattccccaaaaagtggatcccgctctaatagctccgaataaattaaatacatgcattaagatacgaaggcttcttattccacaacaacgaaagcactttttcactctttcatatactaggggatttcacttggaaaagaaaatgttccatactaatggattcgggtccataaccatgggttccaatgtacgagatcttgtagcacttaccaatgaggccctatcgattagtattacacagaagaaatcaattatagacactaatataattagatctgctcttcatagacaaacttgggatttgcgatcccaagtaagatcggttcaggatcatgggatccttttctatcagataggaagggctgttgcacaaaatgtacttctaagtaattgctccatagatcctatatctatctatatgaagaagaaatcatgtaacgaaggggattcttatttgtacaaatggtacttcgaacttggaacgagcatgaagaaattaacgatacttctttatcttttgagttgttctgccggatcggtcgctcaagacctttggtctctaccccgacccgatgaaaaaaatgggatcacttcttatggactcgttgagaatgattctgatctagttcatggcctattagaagcagaaggcgctccggtgggatcctcacggacagaaaaagattgcagtcagtttgataatgatcgagtgacattgcttcttcggcccgaaccaaggaatcccttagatatgatgcaaaatggatcttgttctatcgttgatcagagatttctctatgaacaatacgaatcggagtttgaagaaggggaaggagtcctcgacccgcaacggatagaggaggatttattcaatcacatagtttgggctcctagaatatggcgcccttggggctttctatttgattgtatcgaaaggcccaatgaattgggatttccctattgggtcaggtcatttcggggcaagcggatcatttatgatgaagaggatgggcttcaagagaatgattcggagttcttgcagagtggaaccatgcagtaccagacacgagatagatcttccaaagaacaaggcttttttcgaataagccaattcatttgggaccctgcggatccactctttttcctattcaaagatcagcctgtgttttcacatcgagaattctttgcagatgaagagatgtcaaaggggcttcttacttcccaaacggatcttcctacatctatatataaacgctggtttatcaagaatacgcaagaaaggtacttcgaattgttaattcatcgccagagatggcttagaaccaatagttcattatctaatggattttttcgttctaatactccatccgagagttatcagtatttatcaaagctgttcctatctaacggaacgctattggatcaaatgacaaagacattgttgagaaaaagatggcttttcccggatgaaatgaaaattggattcatgtaacaagagaaaggtttcccattccttagccggaaagatatgtggccatgaaacagggattaagtggaacagaattgactgggcggtagagtcgtggaaacacctgtttcttccatattttggaccttagctccatggaacaatatactaactactgctgaaacatggaagaattgaaatcttagatcaaaacattatgtatggatggtatgaactgcctaaacaagaattcttgaacagcgaacaaccagagctattactcactacatcaaaaaatttccattaatgaaagatgtaaatccattggaaaataaaaaatacgcatgtcggatgaaatggttgttgctatctgctacaataacgactcattggtttaactgaataactaaataaaatagatagacatttctcttcgtctcaggtcgacggatcttctcaattcaaagatcccctatatggataatacacattccagttgaccgactaattcgaattgttttgttccgaagcaaagatatccacggggcggttcgtcctattcagatattcacgaccaagaagtactggattctctttcggataggccctgaaaggagaaggaaggctggaatgccaacaggcgtctattattgaattcaattcacccgacccgatagtacccatttttggaacgtccagtgccaaagtcactgaatgggtaagtcgccaatccctaaaacggactatgtaatgtactttatctgctggattacgggtgggcattttaccagaggtttctattgtatcaatctacccttgtgtgattcctgttgaagcatatactcggggggtgggtgcagggcggacgatttcaaagcagactccccattcattagatagagaagatcaccaagatttcgtgatccgctgccgaacttattccaagtcaatgagcattctcaatattcaatattatgccttgaagaggactcgaacctccacgctctttagcacgagattttgagtctcgcgtgtctaccatttcaccaccaaggcatcttgaaagtgaatcgtattccatgaatatgatacctatccagtgcgatgtatggaatatatgacaaaggtggagtgttagagtatttctattgatcagtcatgtcatataggcccgagtcggacatccaattgcttcgatttgaattatccggaggatgccttatatatattatatcaaaaatatatattattatatcaaaaatatatattattatatcaaaaagatggacaatcaaaccgatttctcgattcaatagaagcccaaagaggtgaggtgaatagggtcccatcccaaataacgagagatatgtaaaaagcaggtccgattacgcctattcctaatcctaaatggaatgtaacgacgtagggatccatatgtaaacatagtacctatttagatacgctcgaatgaccccttctcataattagaatgtatataaccctattccggtctggtccggtatggaatgaacttataatcatggaatcgactcgatcatcagattatagattataagttcataaccctagcccattcccattttgggcggaacagatctacaaattctttgattccagttagtaagagggatcttgaactaagaaatagattctagaagctaaaaaagggtatcctgagcaatttcaataatcgggttcattgatattcctggtatagtagatgctatcacacatacaatcatactcaattcgatggaattgtttgatcttaaaggggatcttctataatttcgcacgtgaggggttatttcttggtttcgtccagtcattaataacttgattatttttagataatagtagatagaaacaacgctcgtaaggagtcctattgaaaccaagaaatataggcctgcctgccatccacaccagaataaatgaagttttccgaaaaaacctgctagtggaggaagacctcctaaggataagagacatagggctaaagagagagccaaaaaaggatcctttgtgtataatcctgcataatctcgaatgttatcagttccggtacgtagaccaaatgatacaatgcaagcaaaagttcctagattcatggagatatagaacagcatataagttatcatgcttgcatatccaccatttgagtctccaacaattattccaataattacatatccaatttgacctatggacgaatacgcaagcatacgtttcatgcttgtttgagtaatagcaatgagattccccaatatcatgctaagaatagctaggatttccagaagaagatgccattcgtttgatgagaaataaaaaggaatatcaaaaattcgagtggctgaagctgaagcagctactttcgaagtaacagaaagaaaagcaacaactggagtgggagagtcagagtcgaaaagaggattcctcacttctttctctcattcaaaaccgtgcatgagactttcatctcgcacggctcctaagtgataaaagaaagaagaactcatcttctttcttttttgattaccttcctcgcgtatgtataagaccgaatccattcgatttctaaaaaggattactaatccttaacttttcgaggaatccttcatcagtggttgtgaatgactctcaatcttttcgaccttggttccgtaggagcaagtcagaaagattgagaaatagaaccatctgatttgattcgttctcaatagccatgagatgatcatcttagggtgatccttttgtcgacggatgctcctattacactcgtagtctctgaaggatgagaaccaactatgtagcatctacatcgagaattcaagtattgtatacgtcattagtccgatcctttgtaggaactacccgtaataacgaacttgcaaaatgaatctctttatcataaagagattcgttgttcctgaccctgcttcaccttaattgttatttgaacaagtaaaagttatgtcttggtccgagtggggatagcatttctcttctgcatgtccatggagttttgaaaaatccaaacatctcagagatagagaggtaggaatttatcgaacgaaccgcactccttcgtatacgtcaggagtccattgatgagaaggggctggggaaagcttgaacccaattcctacagtgatgaatataagcgcaattgaaattcctggggagttatacatttgtgtattgataagaccattcactatttcttgaagctcgatctctcccccggatgaaccatatagccaagagaaaccgtgaaccagaatagaagagcttgccccacccatgagtaaatacttcgtagtagcctcattagaccgtacatctttcttggtatatccagataataggtaggagcataaactgaaacattctggagctacaaagatagttattaaatcgttagcaccgcataaaaacattcctcctagagtagctgttaatacgaataacagaaactctgttatagccatttctgtacattcaatgtactctacggatagaggaatacatagagttgaacatagtaaaataagaaattgaaagatttcgttgaaattgttcgtttggaaatttcccgaaaagctaatcgtaggttcttctctccatcggaacaatagggccgttatgctcattactaaacttgttgaagagatgaaatataaccaaggtatatctttttgatcagaggttgaatcgatcatcagaagaagaattaggccaaaaattaggatacattctgggaaaataaaacttccatcgaagagaagcaaatgaaaggctttcataaaaattctcgtagaatcgagaatgaagttttcattctgtacatgccagatcatgaattagtaactgcatccaatctccaaaaaatcccaattctttcgaactttctctttttggaatggaatttttacggaatccccatgaataggatcaaaccctattccatggtatttacatgagattcctctttcttattcttaaacaagtccccgagagggcttagttgatccacgatttatgtttcgtctttcgtttccttttcgtttgtttcgagaaatatatcgatcaattccgattctttcttttctattgattcttttccgatcgagatgtatggatccatgggtctatgtgtctatatagatcctgttcatggattaacgaaaatgtgcaaaagctctatttgcctctgccattctatgagtctcttcctttttgcgtatggcatcgccactcccgttggcagcatccactaattcggaacttaatttgaaaaccatatttcgacctggacgttttcgagatgcccctaataaccaacgaatggcaagtgcttttccttgtgtggatcctatttcaatgggaacttgatgagtcgatccgcctacacgtcttgcttttactgctatatcgggagttactccacgtattgcttgacgtaaaacagatagtggatttgtttctgtcttttgttgaatctttttcatggctcgatagataatttgataagccaatgatttttttccgtgtttcagaatacggttaaccaacatgttaactaatcgattacgataaattggatcggattttgcagttttttcttctgcagtacctcggcgtgacatgagcgtgaaggggttcaagaatcagttttctttttataagggctaaaatcatttattttggctttttgaccccatattgtagggtggatctcgaaagatatgaaagatctccctccaagccgtacatacgactttcatcgaatacggctttccacagaattctatatgtatctatgagatcgagtatggaattctgtttactcactttaaattgagtatccgtttccctccttttcctgctaggattggaaatcctgtattttacatatccatacgattgagtccttgggtttccgaaatagtgtataaaataaagaagtgcttcgaatcattgctatttgactcggacctgttctaaaaaagtcgaggcatttcgaattgtttgttgacacggacaaagtcaaggaaaacctctgaaattatttcaatattggaccttggacatataatagttccgaatagaatctctttagaaagaagatcttttgtctcatggtagcctgctccggttcccttacgaaactttcgttattgggttagccatacactttacatgtttctagcgattcacatggcatcatcaaatgatacaagtcttggataagaatctacaacgcactagaacgcccttgttgacgatcctttactccgacagcatctagggttcctcgaacaatgtgatatctcacaccgggtaaatccttaacccttccccctcttactaagactacagaatgttcttgtaaattatggccaataccaggtatataagcagtgatttcaaatccagaggttaagcgtactctggcaactttacgtaaggcagagtttggttttttgggggtgatagtggaaaagttgacagataagtcacccttactgccactctacagaaccgtacatgagattttcacctcatacggctcctcgttcaattcttttgaagtcattggatccttttcctcgttcgagaatctcttcccttcttccactccgttccgaagagtaactaggaccaattcagtcacgttttcattcatttggaatctgggctcttctacttcatttttatttacttcattttttttattatttttccctttctttttttatttctttttttattcccttccatcattccttaagtcccataggtttgatcctgtagaatctgacccattttatcattgagcgaaaggtacgaaataaatcagattgatttttcgatcaaaagtaatatgtgaaatctttggttttttcctctttctctatccctatcccgtaggtacagcgtttgaatcaatagagaacctttttttctgtatctgtataaatgtatctatataaatcgatattattacattccaattccttcccgatacctcccaaggaaaattccgaattgtatctcaaattgacgggttagtgtgagcttatccatgcggttatgcactcttcgaataggaatccattttctgaaagatcctggctttcgtgctttggtgggtctccgagatcctttcaatgacctatgttgtgttgaagggatatctatatgatccgatcgattgcgtaaagcccgcggtagcaacggaaccggggaaagtatacagaaaagacagttcttttcttttctattatattagcattttcattagtattagattagtattagttagtgatctcggctcagtgagtcctttcttccgtgatgaactgttggcaccagtcctacattttgtctctgtggactgaggagaaaggggggctcagcgggaagaggattgtaacatgagagaagcaagggggtcaacctctttcaaatatacaacatggattctggcaatgcaatgtagttggactctcacgtcgatccgaatgaattatcctttccacgaaggtaaatctttgcctgctaggcaagagaatagcaagttacaaattctgtctcggtaggacatgtatttctattactatgaaattcataaatgaagtagttaatggtggggttaccattatcctttttgtagtgacgaatcttgtatgtgttcctaagaaaaggaagttgtccatttttcggggtctcgaaggggcgtggaaacacataagaactcttgaatggaaatggaaaagagatgtaactccagtttcttcggaaatggcaagatctttggcgcaagaagaaggagttgacccgtatcatcttgacttggttctgatttctcta-tttttttttaagaataccgagtcgggctcttcccctacccgtatagaatagaacatgctgagccaaatcttcttcatgtaaaacctactttatttagatcgggaaaatcgtacggttttctgaaaccatgtgctatggctcgaatccatagtcaatcctatttccgattccgataggaacagttgacaattgaatccaatttttcccattattttcgtatccgtaatagtgcgaaaagaaggcccgactccaagttgttcaagaatagtggcgttgagtttctcgaccctttgccttaggattagtcagttctatttctcgatggggggcaaggcaagggaagggatataactcagcggtagagtgtcaccttgacgtggtggaagtcatcagttcgagcctgattatccctaaccccaatgtgagtttttctatttttacttgcttccccgccgtgatcgaatgagaatggataagaggctcgtgggattgacgtgagggggtagggatggctatatttctgggagcgaactccaggcgaatatgaagcgcatggatacaagttatgccttggaatgaaagacaattccgaatccgctttgtctacgaacaaggaagctataagtaatgcaactatgaatctcatggagagttcgatcctggctcaggatgaacgctggcggcatgcttaacacatgcaagtcggacgggaagtggtgtttccagtggcggacgggtgagtaacgcgtaagaacctgcccttgggaggggaacaacagctggaaacggctgctaataccccgtaggctgaggagcaaaaggaggaatccgcccgaggaggggctcgcgtctgattagctagttggtgaggcaatagcttaccaaggcgatgatcagtagctggtccgagaggatgatcagccacactgggactgagacacggcccagactcctacgggaggcagcagtggggaattttccgcaatgggcgaaagcctgacggagcaatgccgcgtggaggtagaaggcctacgggtcgtgaacttcttttcccggagaagaagcaatgacggtatctggggaataagcatcggctaactctgtgccagcagccgcggtaatacagaggatgcaagcgttatccggaatgattgggcgtaaagcgtctgtaggtggctttttaagtccgccgtcaaatcccagggctcaaccctggacaggcggtggaaactaccaagctggagtacggtaggggcagagggaatttccggtggagcggtgaaatgcgtagagatcggaaagaacaccaacggcgaaagcactctgctgggccgacactgacactgagagacgaaagctaggggagcaaatgggattagataccccagtagtcctagccgtaaacgatggatactaggcgctgtgcgtatcgacccgtgcagtgctgtagctaacgcgttaagtatcccgcctggggagtacgttcgcaagaatgaaactcaaaggaattgacgggggcccgcacaagcggtggagcatgtggtttaattcgatgcaaagcgaagaaccttaccagggcttgacatgccgcgaatcctcttgaaagagaggggtgccttcgggaacgcggacacaggtggtgcatggctgtcgtcagctcgtgccgtaaggtgttgggttaagtcccgcaacgagcgcaaccctcgtgtttagttgccaccgttgagtttggaaccctgagcagactgccggtgataagccggaggaaggtgaggatgacgtcaagtcatcatgccccttatgccctgggcgacacacgtgctacaatggccgggacaaagggtcgcgatcccgcgagggtgagctaactccaaaaacccgtcctcagttcggattgtaggctgcaactcgcctacatgaagccggaatcgctagtaatcgccggtcagccatacggcggtgaattcgttcccgggccttgtacacaccgcccgtcacactatgggagctggccatgcccgaagtcgttaccttaaccgcaaggggggggatgccgaaggcagggctagtgactggagtgaagtcgtaacaaggtagccgtactggaaggtgcggctggatcacctccttttcagggagagctaatgcttgttgggtattttggtttgacactgcttcacacccaaaaagaagcgagctacgtctgagttaaacttggagatggaagtcttctttcgtttctcgacggtgaagtaagactaagctcatgagcttattatcctaggtcggaacaagttgataggatccccttttttacgtccccatgtccctcccgtgtggcgacgtgggggcgtaaaaaaggaaagagagggatggggtttctctcgcttttggcatagcgggcccccagcgggaggcccgcacggcgggctattagctcagtggtagagcgcgcccctgataattgcgtcgttgtgcctgggctgtgagggctctcagccacatggatagttcaatgtgctcatcagcgcctgaccctgagatgtggatcatccaaggcacattagcatggcgtacttctcctgttcgaaccggggtttgaaaccaaacttctactcaggaggatagatggggcgattcaggtgagatccaatgtagatccaactttctattcactcgtgggatccaggcggtccgggagggaccaccacggctcctctcttctcgagaatccatacatcccttatcagtatatggacagctatctctcgagcacaggtttaggttcggcctcaatgggaaaataaaacggagcacctaacaacgtatcttcacagaccaagaactacgagatcgcccctttcattctggggtgacggagggatcgtaccattcgagccttttttttcatgcttttcccggaggtctggagaaagctgcaatcaataggattttcctaatcctcccttcccgaaaggaagaacgtgaaattctttttcctttccgcagggaccaggagattggatctagccgtaagaagaatgcttggctaataaataacccacttcttggtcttcgaccccctcagtcactacgaacgcccccgatcagtgcaatgggatgtgtctatttatctatctcttgactcgaaatgggagcaggtttgaaaaaggatcttagagtgtctagggttgggccaggagggtctcttaacgccttcttttttcttctcatcggagttatttcacaaagacttgccatggtaaggaagaagggaggaacaagcacacttggagagcgcagtacaacggagagttgtatgctgcgttcgggaaggatgaatcgctcccgaaaaggaatctattgattctctcccaattggttggaccgtaggtgcgatgatttacttcacgggcgaggtctctggttcaagtccaggatggcccagctgcgccaaggaaaagaatagaagaagcatttgactccttcatgcatgctccacttggctcggggggatatagctcagttggtagagctccgctcttgcaattgggtcgttgcgattacgggttggatgtctaattgtccaggcggtaatgatagtatcttgtacctgaaccggtggctcactttttctaagtaatggggaagaggaccgaaacatgccactgaaagactctactgagacaaagatgggctgtcaagaacgtagaggaggtaggatgggcagttggtcagatctagtatggatcgtacatggacggtagttggagtcggcggctctcctagggttccctcatctgggatccctggggaagaggatcaagttggcccttgcgaacagcttgatgcactatctcccttcaaccctttgagcgaaatgcggcaaaaggaagaaaaatccatggaccgaccccatcgtctccaccccgtaggaactacgagatcaccccaaggacgccttcggcatccaggggtcgcggaccgaccatagaaccctgttcaataagtggaccgcattagctgtccgctttcaggttgggcagtaagggtcggagaagggcaatcactcattcttaaaaccagcattcttaagaccaaagagtcgggtggaaaaggggggaaagctctccgttcctggttctcctgtagctagatcctccggaaccacaagaatccttagttagaatgggattccaactcagcacctttccttttgagattttgagaagagttgctctttggagagcacagtacgatgaaagttgtaagctgtgttcgggggggagttattgtctatcgttggcctctatggtagaatcagtcgggggcctgagaggcggtagtttaccctgtggcggatgtcagcggttcgagtccgcttatctccaactcgcgaatttagccgatacaaagctatatgatagcacccaatttttccgattcggcagttcgatctatgctatgatttatcattcatggacgttgataagatccttccatttagcagcaccttaggggatggcatagccttaaataaagttaagggcgaggttcaaacgaggaaaggcttacggtggatacctaggcacccagagacgaggaagggcgtagtaagcgacgaaatgcttcggggagttgaaaataagcgtagatccggagattcccgaataggttaacctttcgaactgctgcttaatccatgggcaggcaagagacaacctggcgaactgaaacatcttagtagccagaggaaaagaaagcaaaagcgattcccgtagtagcggcgagcgaaatgggagcagcctaaaccgtgaaaacggggttgtgggagagcaatacaagcgtcgtgctgctaggcgaagcggtggagtgccgcaccctagatggcgagagtccagtagccgaaagcatcactagcttgcgctctgacccgagtagcatgggacacgtggaatcccgtgtgaatcagcaaggaccaccttgcaaggctaaatactcctgggtgaccgatagtgaagtagtaccgtgagggaagggtgaaaagaacccccatcggggagtgaaatagaacatgaaaccgtaagctcccaagcagtgggaggagcccagggctctgaccgcgtgcctgttgaagaatgagccggcgactcataggcagtggcttggttaagggaacccaccggagccgtagcgaaagcgagtcttcatagggcaattgtcactgcttatggacccgaacctgggtgatctatccatgaccaggatgaagcttgggtgaaactaagtggaggtccgaaccgactgatgttgaagaatcagcggatgagttgtggttaggggtgaaatgccactcgaacccagagctagctggttctccccgaaatgcgttgaggcgcagcagttgactggacatctaggggtaaagcactgtttcggtgcgggccgcgagagcggtaccaaatcgaggcaaactctgaatactagatatgacctcaaaataacaggggtcaaggtcggccagtgagacgatgggggataagcttcatcgtcgagagggaaacagcccggatcaccagctaaggcccctaaatgaccgctcagtgataaaggaggtaggggtgcagagacagccaggaggtttgcctagaagcagccacccttgaaagagtgcgtaatagctcactgatcgagcgctcttgcgccgaagatgaacggggctaagcgatctgccgaagctgtgggatgtaaaaatgcatcggtaggggagcgttccgcctagagggaagcacccgcgcgagcggcggtggacgaagcggaagcgagaatgtcggcttgagtaacgcaaacattggtgagaatccaatgccccgaaaacctaagggttcctccgcaaggttcgtccacggagggtgagtcagggcctaagatcaggccgaaaggcgtagtcgatggacaacaggtgaatattcctgtactaccccttgttggtcccgagggacggaggaggctaggttagccgaaagatggttatcggttcaaggacgcggggtgcccctgatttttcagggtaagaaggggtagagaaaatgcctcgagccaatgttcgagtaccaggcgccacggcgctgaagtaacccatgccatactcccaggaaaagctcgaacgaccttcaacaaaagggtacctgtacccgaaaccgacacaggtgggtaggtagagaatacctaggggcgcgagacaactctctctaaggaactcggcaaaatagccccgtaacttcgggagaaggggtgccccctcacaaagggggtcgcagtgaccaggcccgggcgactgtttaccaaaaacacaggtctccgcaaagtcgtaagaccatgtatgggggctgacgcctgcccagtgccggaaggtcaaggaagttggtgacctgatgacaggggagccggcgaccgaagccccggtgaacggcggccgtaactataacggtcctaaggtagcgaaattccttgtcgggtaagttccgacccgcacgaaaggcgtaacgatctgggcactgtctcggagagaggctcggtgaaatagacatgtctgtgaagatgcggactacctgcacctggacagaaagaccctatgaagcttcactgttccctgggattggctttgggcctttcctgcgcagcttaggtggaaggcgaagaaggcccccttccgggggggcccgagccatcagtgagataccactctggaagagctagaattctaaccttgtgtcaggacctacgggccaagggacagtctcaggtagacagtttctatggggcgtaggcctcccaaaaggtaacggaggcgtgcaaaggtttcctcgggccagacggagattggccctcgagtgcaaaggcagaagggagcttgactgcaagacccacccgtcgagcagggacgaaagtcggccttagtgatccgacggtgccgagtggaagggccgtcgctcaacggataaaagttactctagggataacaggctgatcttccccaagagctcacatcgacgggaaggtttggcacctcgatgtcggctcttcgccacctggggctgtagtatgttccaagggttgggctgttcgcccattaaagcggtacgtgagctgggttcagaacgtcgtgagacagttcggtccatatccggtgtgggcgttagagcattgcgaggacctttccctagtacgagaggaccgggaaggacgcacctctggtgtaccagttatcgtgcccacggtaaacgctgggtagccaagtgcggagcggataactgctgaaagcatctaagtagtaagcccaccccaagatgagtgctctcctattcctacttccccagagcctccggtagcacagccaagacagcgatgggttttctgcccctgcgggggtggagcgacagaagttttgagaattcaagagaaggtcacggcgagacgagccgtttatcattacgataggtgtcaagtggaagtgcagtgatgtatgcagctgaggcatcctaacagaccggtagacttgaaccttgttcctacatgacccgatcaattcgatcaggcactcgccatctattttcattgttcaactctttgacaacacgaaaaaccattgttcaactctttgacaacatgacaaaccaaaagctctgccctcccctctatctatccaagggatggaagggcagaggcctttggtgtcccctccagtcaagaatttgggcctcacaatcactagccaatatgcttttctctcatgcctttcttcgttcatggttcgatattctggtgtcctaggcgtagaggaaccacaccaatccatcccgaacttggtggttaaactctactgcggtgacgatactgtaggggaggtcctgcggaaaaatagctcgacgccaggatgataaaaagcttaacacctctcattcttattactttttcaatatgaaaaaaaaattgaaaatgaaaaggtcgtcttattcaaaaccccaatccaattatgaaatcccttctctcccacttcacacctcggaacgcaccgttcttatatagagagaggcgctttcacatcttcttaaccggaaacggctggggagaggaaaggttccttttttttagggtactcccgggaacagatccagtggagacggggtggggcctgtagctcagaggattagagcacgtggctacgaaccacggtgtcgggggttcgaatccctcctcgcccacaaccggccaaaaagggaaggacctttccctttgggggtaggaaaatcatgatcgggatagcggacccaaagctatggaatttgggcgtgggtcttttgtcgaaatggaatggccttactttttctttttatttatttatttattatttatcgttaattcgttaatggcgagttaattaagtatagtatgcccggccctaatcagcatatttttttgttttacgccccgtaattcttcctcagccaggctggggcagaatagcagagcaagtacaagtattagtaacatagcaaaaatgcgttcctcgtcattaatatgtttgctcgcggtaattgtggcctctcgggcgaatcgatgactgcatctttgatgcacttgctagtacatctgagaattcttaattggatagttgtaaatagccccagactgtggaacaaaggattatcccggacctacgccgaggtattgacggtgattctcaaatatcgcagaacagaatgtgatacgatgagatagaatccaatagaaacaaagacacagggaacgggttatctactcttaacggtcaaagcgaaccctttcattccgaattaaagaattcggaatgaatcaaatctccccaggtaggattcgaacctacgaccagtcagttaacagccgaccgctctaccactgagctactgaggaacaacaggagattagatctcatagagttcaattcccgttctcaacccatgaccaatatgagctcgaagtttcctttgtaacccccggaacttcttcgtagtggctccgctccatgcctcatttcatagggaacctcaaaacggctctatttcattatattccatccatatcccaattccattcatttaatatccctttggtgtcattgagataagagatgtcgtttctagtctatctctttctatttctatatatatatggaaagttaaaaaatcatcatataataatccagaaattgcaatagaaaagaaaaaagggaggtttgtgatgattttaaaatcttttatactaggtaatctagtatccttatgcatgaagataatcaattcggtcgttgtggtcggactctattatggatttctgaccacattctccatagggccctcttatctcttccttctccgagctcgggttatggaagaaggagaagaaggaaccgagaagaaagtatcagcaacaaccggttttattacgggacagctcatgatgttcatatcgatctattatgtgcctctgcatctagcattgggtagacctcatacaataactgtcctagctttaccgtatcttttgtttcatttcttctggaacaatcacaaacacttttttgattatggatctactaccagaaattcaatgcgtaatcttagcattcaatggttattcctgaataatctcatttttcaattattcaaccatttcattttaccaagttcaatgttagtcagattagtcaacatttatatgtttcgatgcaacaacaagatgttatttgtaacaagtagttttgttggttggttaattggtcacattttattcatgaaatgggttgggttggtattaggctggatacagcaaaataattctattagatctaatgtacttattagatctaataagtaccttgtgtcagaattgagaaattctatggctcgaatctttagtattctcttatttattacctgtgtctactatttaggcagaataccgtcacccattgttactaagaaactgaaagaaacctcagaaacggaagaaaggggggaaagtgaggaagaaacagatgtagaaatagaaacaacttccgaaacgaaggggactaaacaggaacaagagggatccaccgaagaagatccttccccttcccttttttcggaagaaaaggaggatacggacaaaatcgatgaaacgaaagagatccgagtgaatggaaaggaaaaaacaaaggatcaattccactttaaagaaacacggtataaaaaaagacccgtttatgaaacttattatctggatgggaatcaagaacaagaaaattcaaagttagaaatattaaaaaaaagaaaaaattaataaaaaaatgaatacataagatacatacactaaaagataagaagaaattcgaccgccccctacatatttgataccctctcctacgaaaaaactcgcaataccgactccatttgtaattccatcaattattcgtctatcaaaaaaatgagttagttcagccaatcttcttatacctttagttaagaatagtacataaaaaccatctatgtaaccacgattatatgaccaatcatatattacatttattattttatcccccaaaatttgaattttattaggaacgctgttaacaaatgaattaaataaattcaaattttgtaaagatgaataaacaggcttatataaaaaagacgatataaggattccgaaagaagctatactaactgaaaaaattgcatttgtgataaattcataccaatccaccgaattttttttattttgatgtaaaagatttatggatgaacttaacaatttggataatatatccaaatctattccttcctgattgaagaaaggaattcctatgactccaacgaacaacgtaaataaaactaatacaagcatcggaaataacatagtattgtctgactcatggggatatgagaaagtgcttttagtgccaaaacgagtaatactaataaaaggctgcaccgtgcttcttacattttcattactattttcattactattaattcgatatgtgtttaaaaaataagttttttcattgtttttcgtcgttaataaatataataaacgcaaattttttttaataatttcgggtccttctttatctttaccccatagagacattgaatagaacgaactgctttttttgccactgtaagtttgaaaataaacgtttaaatgtccttcaaaagcaagtaaataaatccgaaacatataaaatgcagttaatcctgctgtggaccaagctattattgcaaaaataggtgaatacaaccaactatcattaagaatttcatctttggaccaaaaacaagcaaggggtggaataccagaaagagaaagtgtacccaataaaaaagcagtttttgtaattggtacatgttttcttaaaccgcccataagaaccatattctgacttttatctggagaatatccaacaatagcttccatcgcatgaataattgatccagatcctaagaacaacaatgccttcgaataagcatgagtaatcaaatgaaataaagcagctcgataagaccccatacctagagctaacatcatataacccaattgagacattgtagaataagctaagcttttcttaatatctttttgagcaagagctaaagtggctcctaaaaataatgttattatacctatcaaagctattagatttagaatgtaaggtataactatgaaaagaggaagaagccgagctacaagaaaaattcctgctgctaccatagtagcggcatgtataagagccgaaatgggggtaggcccttccatggcatcaggtaaccatacatgaaggggaaattgggcggatttagcaacagcgccggtaaataatagggaggcgcataaagtaacaaataaaaaattaacttcattattataaaccaagttattgaatatttcaaacaaatcccgaaattcgaaagtacctgttatccaataaaaacccaaaattcctaataataaaccaaaatccccgacacgattagttacaaacgctttttgacaagcattagcggcactgggtcgtgtgaaccaaaaacctattaatagataagaacacactccaactaattcccaaaaaatataaatttgtatcaaattagaactagtaactaatcccaacattgaagtattggaaaaactcatataagcaaaaaatctcaaatatccccgatcatgagacatataattgtcactataaataagaaccataattccaacagtagtgattaatatcgacataatagaagtaagtggatcaaccaagcagccaaattctaaagaaaaatcattattgatggtccaagaccatacatattgatagacagaattattatttatttgctgaatagaaaaaagggctgaaaaaaccataactatacttaataataaaacactaggaaaagcccacatacggcgaagattttttgttgccgttggaaaaagtagaagtcctgttccaattaagataggaactggaagtggaatgaaaggtataatccatgaatattgatatgtatattccataaaaaaaaaaaaaaaaaaaa---tttatcttaattaattgtttctgagtcaccggttcttatttcttttcttttgaaaggggtcggttaataa-aaaaaaattaagatatataaaataaaacttaaatagaattttctagccttaattattctgaatctttccaaactacttcaaatatttaaaatcaagaggttctaattggtcaaatgatataaataagtcactagtgaaaaataaatacgtatttaattttattaatactgaattgttaatattaaattcaaatttttaaataaaattttatgaagataaaaaatgaaaattagaattttcattttaattattacgtattacaataatttttttatatctatagaacaaggataaataattataccaaaaacagtatttgatatgaatcataaagcccataactaaaactatttattgtaattcggttatttagaatcattaaccaatttgttttgtaactaattctttgtcttccattacaataaaagctatttgtaggaaatgctatgatatccaacactttaattttacggaaaaaaaaaa---gggggcaaataaaatgcctttaaattatgtattttgtatcctttaacagattaactactagtctcatttgataattcaaattttgtggactctttcttcgagcttgaacaattaaattaatattaaattaattaatataatagaaaaaattattaaagtttttttttttttaattaagcgggagaagggttggtttattaaacttttagatttttttattacatgtataaatggaacacgacgaaaatagaaagaaaacgaaacggacaatcttttcttttttttgtatktatttttttttwttttatcaacttcaatctatttggcatagtgtaccttatcattcttattaatattttatgtgatttttaaccccccc--tttttttttgagtctaatttagagaaaaaatagatagagaatagtaaagaacaattgattttgaacaatagatgtctttcacatccaaccgaaaaacctattataactttttaatggcagttccaaaaaagcgcacctctatttcaaaaaaacgtattcgtaaaaatatttggaaaaggaagggatatagggcagcattgaaagctttttcgttagcgaaatctctttctaccgggagttcaaaaagttttttttgtgtaacaaataaataatctgaatcgttctaataactaataaagtgatataattttgtttatagtttatttataagatttataagttataaaaatgataaataatatttatcaattataattaatattaacatcatatatagtatagtaaaagaataaatattaatatataagataaattacaatataaacaatatacattaaaaaaaaaataaataaaaaagaattagtctcataatgttttaatttaaaacgaatataaaattgaatttgttttactttaatttgaagccaaatgtttctttcgtttctgatatagataagaattctgttgtctactgaattctaaaaatgaatggtacttttttgtttgaaaaaagggtaaacgcaagcgcaaggtttcgcctttcattttagtatgttttatcattttccggatggggattatcactttccccatcgcccttactcaatctcaataataaaaagaatttttttttagttatatttttgattttatattataaagaagaggtcgttgaaactaattgattaagtttaaaatgttttttataatcttttaaaccattattttgggttttagaaattattatcactatataaattccttaaacccaattaaattaataaaagccccgtttacatttttaggtagttatatgatttaggtagttatatgacgaatgcgccaattttgagtgatctattttagatcctatgtttcga-ttggaagatcgatcaagatata--atatatatattaattaaaaaatttagaaaatattttgaagtacggtacaatttctatacgaaatttttttatatgattgatacgaccatcccaaatacctaacttaatgggtttgctaaatcttaacgcaaattctctacacaacaaaaaatcctaacgcaacctaactatgcaaatatttacataaatcttttgagtgtatcgctgaaattgtgttatataaaaattctatttttttattaatcgataaaatgaattttttattttagattaataaaataaatgataaaagaaattaatcattaaaaaatgcaaacgaggcagaacattttttttacttatatccagggattgaagtaaaaattatctagttacaactgttacattttagttttaggagagcataaagtaatagcctacgaaaaaatacattgttagttcagttaaataaaattgacatcctaaaatactaaataactaaataaaaagataataataaga----------------------aaaatcaatattattaacgttaacgaaaacgttttaatccctaatttttaaacaagtttttattcatcaatttgaatggtttcctaaaaaaaaatattggattgaattaactccttcaagctcgacgattgaataaaaataggttattatgatttcgaataagccgctatggtgaaatcggtagacacgctgctcttaggaagcagtgctagagcatctcggttcgagtccgagtggcggcatggcatcttctaaaagagtaagtcctataatgaattcaattcccgatttcaattcctataattgagggacgcccttattaatttaataatttttatgatattttcaactttagagcatatattaactcatatatccttttcgatcgtttcaattgtaattacaattcatttgataattttattagtcgatgaaatcgtaggactagatgattcgtcagaaaaggggatgatagctacttttttctgcataacaggattattagttactcgttggatgtatttgaggcatttaccattaagtgatttatatgaatcattaatttttctttcgtggagtttttccattattcatattattccgtattttaaaaaacataaaaaccatttaagcgcaataaccgcgccaagtgctatttttactcaaggttttgctacttcgggtcttttaactgaaatgcatcaatccgcgatattagtacccgctctccaatcccattggttaatgatgcacgtaagtatgatggtattgagctatgcagctcttttgtgtggatcattattatcactagctcttctagtcattacatttcgaaaattcataaggatttttagtaaaagcaataatttagaaaatgagtcagtttactttagtgagattcaatacgtgaacgaaagaaacaatgtcttacgaaacacttcttttatttcgtctcaaaattattacaggtatcaattgattcaacaattggatcgttggagttatcgtattattagtctagggtttatccttttaaccgtaggtattctttcgggagcagtatgggctaatgaagcatggggatcatattggaattgggatccaaaggagacttgggcatttattacttggaccatattcgctatttatttacatattagaacaaataaaaattttgaaagtgtaaattctgcaattgtggcttcaatgggctttcttataatttggatatgctattttggggttaatctattaggaatagggttgcatagttatggttcatttacattaacatctaattgaataaaagacttgacgaatataaacataggacggcatacaggtatatatacgaaaacttcatgtaaacaatcaagaaccatttgaatcatttccattacttgattcaaatggttctcacaaattcaaaagatatctagttataatagaattccaatttttttattttacttaaaagaaaagaatataaaagactcatttttttattgtacaatcaaccatttttaaaatcatgggatttcagtttcattttttggtttactcacaaaaactatcgaaaaaaataattggatataatagcttcgaccttgtcaactgataatgataaaacgaaatcgggataaacaccaatacctattacaggtaaaaggatagagatcgaaacaaataattctcgcggtccagaatcaaaaaaataagagtttggggcattaaaaagcttgtatccatagaacatctggcgtaacatagataatgaataaataggagttaatatcattccaattgccattacaaaagtaattaatatttttgtcattaaaagatatttttgactagtaagtattccaaaaaaaactaacaattcggcaacaaaaccgctcatgcccggtaatgcaagagaagccattgataagatactgaaagtcgtgaatatttttggaattgcgatagccattccgcccatttcgtcgagataaacaagacgtattctatcataactcgttccggccaagaaaaaaagcgcagcgccaataaatccgtgagagattatttgtaaaatggctccgttgagtcctgtatcgcttatagaaccaattcctataattatgaaacccatatgagatacagaagagtaggctattcttttttttaaattacgctgaccgagagatgttgaagctgcatagattatttgaattgtgcctactataatcaaccagggagagaatatagaatgggcgtggggtaataattccatattgatccgaaccaatccatacgctcccatttttaataagattccggctaaaagcatacaagtactgtaatgtgcctctccatgggtgtctggtaaccatgtatgtaagggtatgatcggtgatttgacagcaaaagcaataagaaatccaatatagaatattatttccagtgctacaggatacgattgattagctgatgtttcaaaatttaatgttggttcattggaaccatataaaccaatacccaaaactcccattaataaaaaaacggaacttcctgcagtgtacaaaataaattttgtagctgaatacaaacgtttctttcccccccacatggatagaagtagataaactggaattaattctaactcccacatgatgaaaaaaagtaaaaggtctcgagaagaaaatggtcctatttgaccgctatacattgctaacatcagaaaatggaatagtcgggaatctcgagtaatcggccgagccgctaaagtagctaaagttgtgataaatcctgtcagtaaaatgggtcctatagaaattccatctattcccaatctccagtaaaaatcaaaaaaatcgatccatttataatcctctgtcagttgcattaatggatcatccaattggaaacgataaccgaatgcataggttgttagaaggagttctattatgcatatacctatagtataccaccgaattatcttatttcctctatgagggagaaagaaaattaaggaacccgcgaatattggcaaaactacaactagcgttaaccaaggaaaattattcatggtaaaaacaagataaacttggaccagaaaaacccgtgctcaaaataaatagtttttgagcgcgggtttttgtcggtaaaggtaaaaaaatcaaatgtattcaagtagggttttctggaacgtattaataagccagacccatacttcgagttgtttcatgccataaataaactcgaacactcaagaaatctgtcggacaggcggattcacatctcttacaaccgacacagtcctctgttcttggagcagaagcaatttgcttagctttacacccgtcccaaggtatcatttctaatacatccgttgggcaggcgcgcacgcattgagtacaccctatacacgtatcataaatctttactgaatgtgacatttggatctataaatttttgaatgtcagaaagtttcgatctagtaaacttgtaaatgaatcatatatttagacaccagatgaatcaataatttatcataatttttctaatcaatctacttctggattgactcatgcgatagagccaagatactttaatttcttacatttttgaaaacatgtattattacggaatgtatggtcatggtaattctaatttatgaatattagaatttatatgattaatactacttattcaacaaattcgattgattgatacgagttgattttctgttacgataaattgatgaaacaatagccgggccaatagctgcttcagcggctgcaatagctataacaaaaattgagaaaatatttccttttaattggcgactatcaaaaaaatcagaaaatgttacgaaattcatattaaccgcattcagtataagttcaagacacataagggctctaaccatattccggctcgtgatcaatccatagataccgatagaaaataagtaggcactcaaaacaagtacatgttcgagcatcattgaccaactccttatcaatttcgattcatttcaatatgaactgaacaacaattcaacagattcaattgactagaataaaaaaaagtacggaacaaaggcagattttctattgttaatagaatagattgaataatttctattttagacataaacaatctttaattaaagggaaataaatgtaatgtaataaaaccgaacagagtttaacgtgcattgctaattctataaattttttactgtcgcgccacggcaattgcacctatcaaagcggctaaaagaattatcgaaacgaattcaaatggaagaaaaaaatctgttgataaatgaattccaatttgttgactattacttatcaaatcttgctctataatctggtttgatcttgtagtccaaataattccgtaccatgacgtatccgtaataataatcatgagtaaaacaaaaatacttgtacaaactggcaaagtaaccacatccccaatggtccaaagattcaaatctttgtaatattctgaaccattcatgaacatcacagcaaatacgattaaaacatttatagctcccacgtaaataaggagttgtgcagcagctacaaaataagagtttaatagaatatagaataaggatatacaaacaagaaccagtcccaatgaaaaggcagaataaatggggttggtaaataataccacccccatacctcctagtataagaaccgatcccagaaagactaaaagaaaatcatgtattggtccgggcaaatccattatatgtaaaataagagataaataaatagaaatgtttttcatgaccttattgagacccgaccataaattttttttttatgatttttgagcaattcctaatttaatcctaagtaaataaatactaagggatatgaataaatgtgagtactattattggactaatttcattctttatctgaaagagtcgttctaattctaaacgatatattttaaaacaattatggatatattaattaatggattttcaatccaaattaagacgcgtttcttaccaaccaatcaatagttggtatttgtagttattgaccaaacaacacgaaagaaacctaaattccttctatattagttattagtaaagtaattctaaattattcgttaataagagatttacttatttatttgaggcgaattcaaaattgttcgaattgtataatcgtcaattactgacattggtaaacgacccaaagcaatttgattataattcaattcgtgacgatcataagtagaaagttcatattcttcagtcattgataaacaattcgttggacaatactcaacgcaattaccacaaaatatacagactccgaaatcaatactgtaattaagcagccgtttcttgcgaatatcagtttccaatttccaatcaacaacgggtagatctataggacatacacgaacgcatacttcacaagcaatacatttatcaaattcaaaatggattcgaccgcggaaacgctccgcggtgattgatttttcataaggatattgaatagttacgggtaaacgatttgcgtgggataaagtaatcatgaaactttgaccaatgtaccttgcagctcgtactgtttgttgaccataattcatgaacccagttaccatagagaacatatcgttaatatatatatgaatagttttatgtttgtttatttctcttgtttgagacacattgtgaatatagaatgttactttacagtgaaaagagttggaaagaagttgttaataatagattaccgagagaaataggtaaaagaaatttccatccaagattcaatagttggtccattcttagcctcggtaaagtccatcttgttgtgataggaatgaacaagaacaaataagttttagctaatgtaataaagataccaattatcgctccaaaaactccacatgttttatttatttcaaaaagctcagaaacatatatgtccggaatagatatattccaacctcccaagtaaagaactgttacaaataatgaagaaaccaataggtttagataggaagcaacataaaataacccaaattttatacccgagtattcggtttgataacctgctactaactcttcttctgcttctggtaaatcaaaaggtaatctctcacattctgctagggaagaaataataaaaatgataaaccctataggctgacgccacaaattccatccccaaaaaccatattttgattgcgcctcaacaatatcaattgtacttgaactgttagataattatagtcggtgataccatcactgttaccatcgctattacagaaccgtacatgagattttcacctcatacggctccttgaaggccagaaataaatatagggaccgcatcagtattcttttttgaatcttgatatgtttgtaggatggataactatcggccggtcccaaattagaccaattgaattctgtctgttataattattttaattcaaaattaaataaaaaaagtacttctgaattgatctcatcctttctttaatttaataatttcaataataatttcaattcttctttgttcagtaataacttaactgttcaataaaatacttcttgtaaaaatatcaataacccgttggtttcacgtacg---aaaaaaaaattctatattaattaatgaattatgacacaaattatatatctattaatatgtatatggg-----------------------aaagaataaaagtaacaaagaataaataaagtatatcttttttttttttttttcgttcctattcttctttctatttctgagaaaaagagggctttcaaaataaagtaaaggattatttcgtttcgaatagttatttattaaatcggtggataggagtatactctggattggaatcgtgtcatggggagtactgcctgatcatttctaccaacttaaagccccaattagtattctttgtttgtatattatgtaaaaatgtccttttggagaatttacataatctccattactaatcctttacatatgttcgtgtttctaaccatccactcgtttttgctcaatcccccgttatgctaatacataaaaatgatagtgaaaactcaatacggttgatcttttgaacccgcttcaagtcaggatgactaatcaaccaatcttgggggaaacggtctcttctgtttatgtttatttccgcttaactctctaactcttatacatagaaaatgagaatcaatctttttactgcgaatttatatataagctgttttctttcactcatataactatttgatttagttcatcaacccgaataatgaataaaaaaaaaattaagatatctactcaatccattccaaccctttccttgaaaggaaggaatagagaaaagtttctgtctatgtatcaacgaatcgcacgtagagatattgataacacacataaagttaatggtatttcataactaatcgattgagcagcagctcgtagaccgcctaaaaaggaatatttattatttgacccgtatcccgacataagaagtccaattggagcaatactggaaatggcaatccataaaaaaacaccgatattgagatccgctaaaacaaggtgatatccaaaaggaactactgaatagcttactaaaattgatatgactgctatggatggcccgatactgaataaacgagtatcccccctagatggaaaaagattttctttgaaaagtagttttgtcccatctgctagagcttgaagaactcccaaagggccggcgtattcaggtccaatacgttgttgtatccctgccgatatttctctttctaaccatacaattaccagtacgcctattgtgattcccactacaagagtcaaaataggaacaagaacccatagaattccataaacctctttaaaaaattctaatctagaaaaagaatcgatatcttgtacttccggtgtatcaattatcatttcaacgatcaacttctcccataatgatatctatactacctagtatcgtcataatatcagccaatttcattcttttaactaaccgcggaagaatttgcaaattgataaaacccggcgggcggattttccatctccaaggaaaaccactctgatcccctatgagaaaaattcccaattctccctttggggcttctactctcacataaagttcttgtttcggcaattcaaatgtaggagacggctttttactaataaatcgatattcaaaatcattccattccggattcctttctctatcaaagtatcgtatttctaaattctcatagggtccccctggaattccttccagggcctgttgaataatttttacggattctatcatttcaccaattcggactagataacgagccaatgaatctccttctttttgccactgtacttcccaatcaaattcgtcgtaacattcataatgatcaactttacgaagatcccattgtattccggaagctcgcagcattggtcccgataaaccccaatttattacttcctctctaccaataatgcctactccctcgactcgttctaaaaaaataggatttcgtgtaataagtttttgatattcagcaactcttgttaaaaaataatcgcagaaatccaaacatttatctatccagccatgaggtagatcggccgctactcctccgatacgaaaataattatgcatcattctcataccggtggcagcttcgaatagatcatatactaattctctttctctgaaaatatagaaaaagggagtttgtgcaccaatatccgccataaaaggaccgagccataacagatgagaagctatacgactcaactccaacataattattctgatatagctggctcttttaggtacttgaatatttcccaactgttccggtccgtttacagttattgcttctgtgaacatagtagctaaataatcccaccgtgttacataaggcaaatattgtataattgttcgattttccgcaattttttccattcctcggtgtaaataacccaatattggttcacagtcaataacatcttcaccatctagagtaatgatgagtcgaagaacaccatgcattgatgggtggtgggggcccatattgactatcatgaggtcttttcttgtagccggtatattcataggtttttcctcgattcattctttcatgaattgctgaaaacgaaaaaaagttcattaaaattcaagatctaataaatcaaataattcaaaatgcctttataaaaataaaattaacgagtttttgactcccgaatatccaaccgattaattaattctttataacatattctatttttctttgacaaataagacagtaatcgttggcgttttcccagaattttacgtaaacctctctgagataaatagtcttttttgtgtaattgtaaatgtgaagtaagtcttcgtatcctattggtgaaactaactatttgaaattcaacagatcctctgttttcgtctttttcttcttgtgaaataactgagatgaatgaattttttaccataaactgaaatcttctctccccccctctttttattttaagatattttttattgatagatatctttattgatcagtaataataatgcccctaatttttatttggtatatacaaaaatttgtatttcgttattaatttctaattttttttatttaataaaacttactcaatcctattttcattttaaaattggatttgaaaggggatacaaaagtatggttggtttcttcactcacaaaagataaaagtttagacctaaaataagaaaattttgttcattctagatctaattgatatgtcattgaattagtatcatgtatcagaatggaatgtaagacaatgtatgcgtgcatctctttgtcgtcatagaccagatatggtatgggaaatataggaaaaatgtactattaatgaattttcaatcgcggatacatatgtatccttaccatactgaaacaactgccattattggtattaaaccaataacgattcatacaagctaaatcttctaatcgataattgggccaaagaaatagctttaattttataagtttttttttatattttttgcttttatccacaacttgactgtttacctcattcccattacaaaaagatgcctttctatgtctattcttagaatttaaacaaattagaattcgcaattctctacgacgtctaggcgataaaatattttcaggaacaaacaaatcataattttttttatatcgatttccagtcatcttttgatgttttgtaatgacttcatcagaattcttatcaacatgttttttttctcggtatctttgatttatttgatgtttacttttatgaactaatgaaataccgagggtttgatacataataaattttccatcattttttatagctagacgaattggttcaataatcaaaaatccccttttaataaattctgtaagagttacatctttctgaatcgtcaaaatatccagactcatttcgcccctttgaatagaggatatagtaatttctcttggatttatcagtctaagcaggagacaatatacgttgatgttattgattatttttttatttaaagaatcatcccatctcaattgaaaatacaaatacctttttaggaagaaatcaaactccgcttttgtattgatcttgtattgctttttatttctatgttttttcatgtccgatcccgtataatcttcttcaacatctttttcttggtttgaaagagctgatttaagatctgcttggcccatggattctttttctccttgatttcggttttctaattcaagagattttttttcattcgacgatattgatataaaaggatctctttttttatttccagtgatgcttttgttttcactagcatttttttttatattagaattaaaaagtagtaatttaattggtataacccacggtttcattttatacgtattataaagtctcacaaattctggcaagaaccaaagttccagatttgatatgggacgacttagtatttcttcattcattcccatccaatccaaaaggggtttttgattggataggttgattttttggtcttgctgaagtgtgagataaaaaagacccttattattgattttttcaattatttgatacttattaaccctagtcttagtatatttattactgttagtgtcagtatcaatattgatccaggcctcaatatcgaccttcgttttaagacaaaaatagagaattctccaatcaaaaaattttctatccgtatttttatccatatctcgaatatcatcttctaccatattaaatgatttttgtttatgtgtgttgtaattataaaaaatatcttggttagtttttacttgtaatggtgatccataaattgaagagtacttcttagtttcagaatttatggatttatatgctaaaagatcatatctatattgttttttaaaattatccttttgattcaataataaatccgtttccatttttgtttttttttcgtagtgaattaattcatctttttcatataaatcacacaaatctttatataaatctttattttgagctatacagttcaatatatttcgccatttttgtggtactactctagaccatttaatttgagatacatcacattgatattcataatgactccttaaccaatttgtccattgattcattccagaattgcgaagattcttaggtcttaattcggaatgaaatagttcttgtcttacaacaaaaaaatcctttatttcattcttaagaaaaaggggggttccattatattgaaatacggatttcaatttctctaacttaataagttgggtttgtgataatttgtaaaatacatatgcttgtgaaaagtaagataagtcaaaaaaagtctttgaatttttttgactaagactaatattagtattagaaagtgactcttttataatcgaaataaatttaattaaactttgatttgttttattaattctttcttgatttgcttcattactgttaatgtttttattaataattttttttggtgattcaagaaaaagttgtgtattgatactaggaatattaatcatagatagaaagatatctatgtatatcttttcaatgaaaaatattataaaataatgggatttacggattaatcgagcagttcttctttttaatatctgccaaatatttttttgtgattccaatcttttatcatcataacttattttgttagaactcaaatttctatctgaagttataaatccctttttcttgtcttttgtaattttttctatttgctttatgattgtgtttattctatcagtcagatcttgcatttttttttctgttaatgaataatttgtccaatcctgagatctaatttgaatggacgattcctgaatcatccgattactgattattgaatcttttttaatttcactcaattcatatacttctatttctctcaatccaaataatataattgggtttatttttgagagttcttttattatttcttttataaacagaatgtttttaatgatccatttttttggtttttttgagacatttagaaacaattttgtttgttctttaaaaattcctagaattataaaacatttcttttgcaattttttaattttttttttgagttcttttaaaatcggttcaaaaaatgaaagtttttttctgggagaaccaaaaggtagttcagcttccattccaaaaattgttaaaaaacaaaaatcatttttttgaccttgctttttcattggatcgttataaggggctcgtaacttagatctgtgccaaggtttaasacgaaaaggaaataggatcttgatctgaatgccgtctgttaaccagttttttggaaattctttttctgataattgaacgccgttataggtacatttaacatgcatttctctattccaatcctttaagtcctcataccattccggaaattgaaataatagtatacggacaatatttttagctattatcaatgaaggtaatataatatattttctaagaattgattgggttactaataaaaaacctctcattacttgagcaagtaaaatactatcccaggcttccgctatttgtatacgcactttctcctttcttttgtcttcttcttttttgtcctcctctttttttttcgcgctttcttttgtctttttctctgtataattcgaaattgtgaattctgtgtttttccacatccaatttctaaaaatttttttcatccgttcagaaatatcaaaaaaaaaaaaaaaagatttgtctattcggtccaaaaaaagaggggaatgcgcatttgcttcaaagagtttccaagtaactgttttacgtctttgagcacgcatggagcctttgattatgtctcgacgaaaatccgattgttgggaataacgtatcaaagcaacttcgcctgtttgatcagtattattagtttcgttggtattagtataagcatccgtattttgttggttatcagtaaaaatcactacacgtttggattttcttgaacgaatctgatgatcctctaccacagtttcttcggtttccccctcctgttgttcaaaatcgttgattaatttgtatgaccatcgaggaacttttttattaatttcttttattccaatagatttttttttaatcattttatcgttgggaacagttctaattgcatcaaataataattttaaaattttgattcgatcctctgaatcaattcttacttgttcgtgttctgtaactaaaaaaagtcttttaaaatttaaatttgatgtgtattttacaaccaattcattgattaaatttaataaataaaaaatttctgttgttaatgattttctatcaaatgaatttattttttgttcaaattctaagtaattaataataagaaggataccatgaattttatttatccaaatcttgtaattttttacagaagcttcatttatgcttgagagtgtaaacaattttttgattcgtccgcggtagggtccattgacgaaaggatcatatatttttggtaagtattctttttgagtcttatcagtacacaatctagttcttttttcgagtacattcataacaagggcttccttatctagaattttgtcgatagtttttactctattaaaaatttttttgcttaggtttttctttttatgttcgttggtataactccaatgattataaaattcattagaggggaatgtttcttttgtgaacagagacatctttctttgtatcatttcaaaaaaagttgctaaactgggtgggtacgtaaaagatattctttcttttccatcactttggcatgtagaaaaaaaatattgtgacatttcatttcttacagacttttcaaatcgactgttttttatatatcgtaacggacggttccaacgtttatagtcgaaaagaatagtcacaataggtttttcaaaccagaagata
>Pyrus pyrifolia_NC_015996_LSCstart
taatattaaaattagttaatattaaattaaaattagttaatattaaattaaaattagttaatattaaattaaaatta---------------------------------------------------------------------------gttaatattaaattaattaatattatgggcgaacgacgggaattgaacccgcgcatggtggattcacaatccactgccttgatccacttggctacatccgccccctgtagtattacaaattaaaaatttttccgccatttatcattacttgtaagataaaatacaacttaaattgaaaactttattctttttttttttttttactaaaaaaaaaaaaaaagaataaaacaaatagttaagtaataactaaaactaaaaaaatactaaaactaaatagtaaaggagcaataacaaacctcttgatataacaagaaattttttattactcctttactttcaagaactcatatatactaagaccaaagtcttatccatttatagatggaacttcaacagcagctaggtctagagggaaattatgagcattacgttcatgcataacttccataccaaggttagcgcggttaataatatcagcccaagtattaattacacgaccttgactatcaactacagattgattgaaattaaaaccatttaagttgaaagccatagtgctgatacctaaagcggtgaaccagatacctactacaggccaagcagctaggaagaagtgtaaagaacgagaattgttgaaactagcatattggaagatcaatcggccaaaataaccatgagcggctacgatattgtaggtttcttcctcttgaccgaatctgtaaccttcattagcagattcattttctgtggtttccctgatcaaactagaggttaccaaagacccatgcatagcactgaatagggagccaccgaatacaccagctacgcctaacatgtgaaatgggtgcataaggatgttgtgctcagcttggaatacaatcatgaaattgaaagtaccggagattcctagaggcataccgtcagaaaagcttccttgaccaattggatatatcaagaaaacagcagtagcagctgcaacaggagctgaatatgcaacagcaatccaagggcgcatacccagacggaaactaagttcccactcacgacccatgtagcaagctacaccaagtaagaagtgtagaacaattagctcataaggaccaccattgtataaccattcatcaacggaagccgcttcccatatagggtaaaagtgcaaacctatagctgcagaagtaggaataatggcaccagaaataatattgtttccataaagtaaagatccagaaacaggttcacgaataccatcaatatctaccggaggtgcagcaatgaaagcaataataaatacagaagttgcggtcaataaagtagggatcatcaaaacaccaaaccatccaatgtaaagacggttttcagtgctggttatccagttacaaaagcgaccccataggctttcgctttcgcgtctctctaaaattgcagtcatggtaaaatcttgtttatttaataattaatcatcagggactcccaagcacacgaattctctataaatagataaatagaaataatagataattgagggcttgttattcaacagtataacatgacttatatacccatgtcaaccaataccgatagatatctatgttattatatatctatatttattgaaatg-aatttttttttttagaataaatgaaatgaatttaaaggatttatatacacatgatttcgatatactaattataatgggttgcccgggactcgaacccggaactagtcggatggagtagataatttccttgattatcaaatttgaaattaggtaaaaaatccctccccaaaccgtgcttgcatttttcattgcacacggctttccctatgtatacatctaaaatgaagttccttccctatacacgactttaagaaagttgaatactcagttgatcaacccttaatcttactggatgaacatttcataatagaaataaattaattttttgttatctcttcattatttaaatagaatttccatttctacgatcgcataaccaattattcatgattgactagatcattgatgcaaaaaatatccaaataccaaattcgacctctataaaacttcttcaaagtataagaagctcttgggaagattaaagaaagaatccgttcttcttccgtaaagaattcgtccaataatttataacctaatcttttcaaaaaagttcgtacagtacttttgtgtttacgagccaaagttttaacacaagaaagtcgaagtatatattttattcgatacaaactcttttttcttgaggatccactgtaataatgagaaagatttctgcatatatgcacaaatcggtcgataatatcaaaatccgacgaatctgcccaggtggacttactaataggatgccctaatgcgttacaaaatttcactttagccaatgatccaatcaaaggaataattggaactaatgtatcaagcttcttcatagcattatccattataaatgaattttctagcatttgaccccgtaccaccgaaaggtttggtcgcatacttgaaaaataacccaaaaaatcaagggaatgcttggataattggtttatataaatccttcctggttgagaccacacataagaatgacattgccataaattgacaagataatatttccacttattcatcagaagaggggtatccttcgaagacagaatagattttccttgatatctaacataatgcataaaaggatccttgaagaaccataagatggcggccggaaaatcattaatgaagacttcttccacaggatatttttttttttcatagaaatgtattcgctcaaaaaagataccagaagaggttaatcgtaaatgagaagattgattacgaagaaaaagtaaaatggattcgtattcacatacatgagaattatataggagcaagaataatcgtgtattactttttgaaaaaataattttttttggagtaataagactattccaattataatactcgtgaagaaagagtcgtaataaatgtaaagaagagggatctttcacccaatagcgaagggtttgaaccaagatttccagatgaatggggtagggtattagtacatctgatacataatttaaatgtgggaatttgtcctctaaaaaaggaaatattgaatgaattgatcgtaaattataagattttacgatttctgtcgcctctaagcaagatactaatcgtagggaaaacggaatttccacaatgactgcaaatccctccgacatcatttgagaatacaaatttttgttgtacccaaaaaattttttttggttagaatcattagcggaaattatcaaatgattctgttgatacattcgactaattaaacgttttataattagtaaactatatttagtgtcataacctacattatccaacaaaatcgatctatttaaaccatgatcatgagcaagtgcataaatatactcccgaaagataagtgggtataggaagtcatgttgctgatatctatctagttctaaatatccttgaaattcttccatttttaatgtgaacaagaaaagaaataggtgatttattgggttatcaaatgatacatagtacgatacagtcaaaacaaggtattatagtaagaaaatacctcggaacaagtaagactcatcaacggactctctagcctctctttttccatctaattgatttatgttcgttctagggtaacaagatggttagaagtcctttattttttcaatccaatcgctcttttgattttgaaaaatctttatcaatatactgccttcttctacacatttatctctaccccataatgggtaatagctaataattaggactcataagaaatttataatccactcatgggaaaagtttttcccgtattaagcactaatatatttttaacgtctaattagatcgggtaatcattcaaaaattaagaacagaagctcattactttttgtttccctataattggaaccgtagttagggctctacccatttattcactcgaccaaattcattttttttattacacgacaagaattcaaacaattttaataaggttttggacctattcggtaagaatgaaatattcttagaattatccattgatacgacatgctgctttttccattcattcctttcaggatcagtcgtggtcttacaaactctaccgatggtatggacgaatcttttgcttcatacaaatgtgtaaaagatgctagccgcacttaaaagccgagtactctaccgttgagttagcaacccaaataaaataattagaatgtgtagatacaatcggaatctcaataaaaaaaagattgaattgcacaacgcaatccaaaccaatcaaaacattaaaatagcacaaattttaaaaattctaattgattagattctgaacataataaaaatgaacagatccgatgaaaaaattctcagataaaaatagggataaagtaaaatatttagaaatagctccttgtctcttatgtcatccattaattctatagtatatatagattttattgagtttaatcttaatcaaaaaaagacttcttgtatcacagaaaatacaagaacccattatttgaatgaaataaaagctatgggacggagatagaaatggatccttttatccacgatcggattatatttatttgatacactgttgtcaatatgaatgttgagaaaagaatacaaaagaaaaaacaatttataaatataactaacaattccaatttcaatcaattagacaattagaattctaagaaaaaataag-aaaaaaaaaaaaaaaaactaaggacttgtgttggattggcactatatataatatttctatacaacacaacattgatacaatattggtggaaaaaaaaatttaagtaaaaaaaatgaggtttattcactaaaataagcaagtgaaatcctttgtgtttttttatttgttccttaactcattgacagtaatctcaaaattttatatttatagacccgattacttcatttatttattcacttaatctttttctatctattttctatatatcaataaaatttatatcaataaaatttaaatagatttttgtcgttataaaagacactcttttatagtaacaataataaatttagtatgat----ataaatagaacaaaagaggaaatagcaaagaaacaaaaaggttatacaaggctatatacaaatcatccacattttttttatttcattaattgaattttatttgttgattagggcgaagttccgtaaaaacccccgccctttttgaaatatcatgaacagttcctgtaggttgagcacctttttcaaggaaatatagaatagcaggaacatttaaatagatttgattctttatcgggtcataaaaacccactttacgaagatctcttccctctcgtcgggatcgaacatcaattgcaacgattcgataaatggctcattgggatagatgaacaatactcccccccccctagaaacgtataagaagttttctcctcgtacggctcgagaaaattctaaattatgtctatgtctaaattatgtctatgtatagaatcataatatcaaatagatccataaaatcatcaaattcattatattattgattttag-attcattatattattgattttagtttaaatactttttcgtagtctcccccccccc----aaaaaaaaaaaaattatttgtatcctcataactcaagttgaataactctcaaataattcaaaagaaaccttttaggtattaaatttattgagtggtctctaaccctttttgtctgtctcctttagaatctattttgattcttaaatatgatctagttgttgagacaattgaaaacggtatttccttgttccaggatctttatctttgccttgaatcattgggtttagacattacttcggtgatctttaaatcgtttcaaaacggcagcaacataccattttttgtgatttctttctatcaaagaatcgtatgaatggttgattcctacgtaatacactttacttttgatttgatcaaaagagttttaccaattccaacaaaattaacttttaaattttatcgaattggatcctttagatttatatatctaaaatatacttacgaagttgttccaatttattgatcgatactaaccttagattcttgcccttgagaaattaatcaatacgttctactcgagctccatcgtgtactatttacatggcaacactctcaaaaatgagggttccagtggaacagaacaaatgatgtcgagccaagagcactttcgttcctatataatataaaaaagtggtggatgtaagaatccacagctgatcatgtccttcaagtcgcacgttgctttctgccacatcgttttaaacgaagttttaccataacattccttccgtttggaaccagtatgtaattgattcaattatggaatcgtgaataatcatcggttcggtcggtacataataatctatacttttttcttctatatgaagaatggataatgtatgacgaagtctcaacaagaattcaatcaatttaaccccattgtttataattttttttttaattataactaacataacatgaataaataaacacgaataaacaagttattttgaatctctatcttcaagtaacgtgataggataaattatcttcaagtaacgtgataggataaattcaacaatttcacacttcttagagtaccaagaactcataagaaatcattaaaaagatttaattgattgaatagtttcctaccctatatcattatttgcataaggttttacagtaagtaccattcgctttttatcatcattaagagaaagataaatccatattggattaaaccatgaatgattaataaaaaaaaagactgatgtaagtaaagattgaagatttaggttgttattttttcatatttcatattgtaaaatcagtaatatttaacaaatcaaaattt-cgtttcatatgcgtgttatttgaactcgattaaatttgtgaaaaagatatgattaaaaaaaaaaaaaaaaaaaaagaaataagaatcacattctataaagaaataagaatcacattctataacaatattatactcttaaacggaagactggtcgaaaagacaatctttattttgatctattttatatctttattttgatctattttattatgatatagattatgatatagatatatattttattttttattatagattaataaaattatagattaataaaatgatcgtgggtcaggtatgttctgggacggaaggattcgaacctccgaatagcgggaccaaaacccgttgccttaccacttggccacgccccatttctagtcgacactaataaacactaatattggtactggttgttcgtcaactcaagtctaaatatctattatctataaaatagattactagaatttttatacatgtaggcgtagaattaaacagaatttattgatcattacatataattcaattaagatattgtatgaaagtatggtttattctattctcttttgatttgagaattgaaggatttttgattgggtgagttcaaatcaaagaaagttttttggtctatcttattttctttttattcatttttcttttctatgaataataacatatttataata------------ataaaataataaaaaactcaatttattaataactcaatcaaaataaataaaatacaattatcctcaagaacaaaatgtttgttatgcttaatatattaagtttgatctgtatctgtcttaattctgctctttattcaagtagttttttcgtcgccaaattgcccgaggcctacgcttttttaaatccaatcgtagatgttatgccagtaatacccctgtttttttttctcttagcctttgtttggcaagctgctgtaagttttcgatgatatctttaatttaataatgtctagacaaattcatgatttattgaaaaaaaaaaaattcaaagaaaagaattgataagatcagataagtcttacaccctcaattcaaatattgaaattcttgtacaaccgcgaaaaatctggatcaccccactttatttcttggtgtcaaaataaaaaaaaaaaatagtagggtatgcggtataaaaacggagaatctattctcttttttactaaaaaaaatcttggagattatgtaatgcttactctcaaactatttgtttacacggtagtgatattctttgtttctctctttattttcggattcctgtctaatgatccaggacgtaatcctggacgtgaagaataaaagagaaggtttttgttttccttgcttgatttttaaatgttcttagtaggattttatctattacacatttttaactattaaatat-------------taaaaagagctcgcgaaaaattcgaaagaaaataccaagtcatcaacaaaaacggaaagagagggattcgaaccctcggtacgaaaaactcgtacaacggattagcaatccgacgctttagtccactcagccatctctcctcccaattgaaaaaggataatactatgttacattataaaaaataaggattgaaagagcccttcataatattttttttcatccgagagtgctttttagttccacggcccggctaagtactgaccaggccgggcccgccatttattgttccaacgaatcataaataatttttttttatttgaaaactaaaatacttgcttgttattacgattgtaaaaataaaaactcttttgatttctatgatatagaatcaaatgatatcgaatcaaagtgtcgtttcttatcttaattttttatatttattctttattttctttattcctttttttttagtaaagtaaataaataacaaaaagggagctgtggattcttgcacaatacattttcatgtatgttatggcttaagtagttttgtcgagacgtctaggtcaaaaacctccggcaaaaaaacacttgttatttagttttagttattgaaatttaatgaattatcttttccgaatctcattgggttctctgatacaacacgtaaacgctctaattttcatgattattttatgatcctatcctttctttttactcttttaactttttattacgacccattttcttgttcgacaaaaggttcatttatatacaataatcggattgtagcgggtatagtttagtggtaaaagtgtgattcgttctataatcctttatatagttaaggggtctttcggtttgattaatatttcattccgaccaaaaactttatttcttaaaaggatttaatcctttacctctcaatgaaaaattcgaggaagaatatacattctcgtgatttgtatccaagaatcaattaaaaattgaaaaattggattatgagattacgaaacataattttttttttttattagatcaatacttctaattgaataagtatgagtaaaggatccatggataaagatagaaagtggctttctaatcgtaactaaatctttaatttggaatttgtattacggaaattgaagcaaaatggctattaaacaatgactttggtttactagagacatcgacaaattgttttagctcggtagaaacaaaatgcttttcctaaggattatctcacatagaaatagagaacgaagtaactagaaaggttgttataatataatccccctcttttctatagggatcgtctagaaagcgggttgttctgaatacattcagacagaaaagctgacatagatgttatgggtggaattttttttttcgttcatgtcttaatataggaatttatacatcttccataaaggagccgaatgaaaccaaagtttcacgttcagttttgaattagagacgttaaaaatgatgaatcaacgtcgactataacccctagccttccaagctaacgatgcgggttcgattcccgctacccgcttttactttatttttttattaaattaataagaaataagaaaaaaataataagaaataataaaaaaatagaattaaatattttgagatttttattattttataaaaaattttatgaatataattaatgtaatgcatcattgacttgaatacggaattcccggaattggttcaactttttttccgaacaagaaataggaaaattggaatgaaaagcgtccattgtctaatggataggacagaggtcttctaaacctttggtataggttcaaatcctattggacgcaatttatttccatatgtatacatattttttttagatttctat-gtcaagaaagatattttgaatgacttgaataagagacgctcttattacatattacgtaaattacatattaattatttatata---ataaataattaatatgtaaattttgaaaatgtaaatttttaaaaattttaatatttaataaataataaaataaatatatataaataatataaataaatataatatatatataaataaatatatatataattaatatataattaatataaaatataaaataaatataaaataataaatatctatatatattaaatatatatctatatatattaaatatataataaatatattttatattctaatatattctaaagattttagtttatataaagatattttagtttatataaagatattataaattaaaaagttattatattattaattaataagttatttaattaataagttatttaattaataagttatttaataaattcaaaaatttaattttaaatttttaaaaatggaattcttttataagaaaattttttgaattccattaaattttaatagaaactataatattcaagtgatattactataatatcaagtcaagttatgatataaaatatattataaagattataatatattataaagattatataatctttataatgtataataataatgattatacaatatttaaaattgtaaaggtttatagaattaatagaattaaattaagattgatgaagattcaaagtaattactttgtttatacttgttcctgaagtagaaaacgttccatctgttcctgaatagcttctttcaaaagggcttccgcttcgtcggtaaatgtcttggtagaagatattatttcttgaaactgaggtttattcgtttttaaataagtacgtaactcaacaagaaatttccttacctgtccaatttctaatgaatcaagataaccgttcgttccggtataaatagtcagtatctgttcttccaccgaaagcggggatgattgagattgtttaagcaactcacgtaatcgttgacctcttgccaattgattctgagtagctttatcgagatcagaagcgaattgtgcaaaggcttctaattctgcaaattgtgccaattccaattttgatttgccagctacttgtttcatggctttaatttgagctgcggatcctaccctggaaaccgaaatacccacattaatggccggtctgattccagaattgaataaatcggcagataagaatatttgtccatctgtaatggaaattacattagtaggaatataagccgaaacatctcccgattgggtctcaactattggtaaagcagtcatacttccttcacctaaacgagaacttgatttagcggctctttccaaaaggcgtgaatgtaaataaaaaacatctcccggataagcttcgcggcccggtggtcttcgtaatagaagagacatttgtcgatacgcctgcgcttgtttggagagatcgtcataaatgattgaagtgtgttgttcacggtacataaaatattcagccagagctgctcctgtataaggagcaaggtattgtaatgtagcgggggagtccgcagtttcagctaccacaatagtgtattccattgctcccctttcctgtaaagcagtcaccacctgagccacagaagatgctttttgaccaatagctacataaacgcatattacattttgcccttgttgattgagaatagtatctgtggctactgctgttttaccggtctgtctgtccccaataattaattctcgctgaccacgccctataggaatcatcgaatcaatagcaataagtcctgtttgaagaggctcgtatacggaacgtctcgaaataataccaggagcgggagactcaattaatcgagattcagaagatgaaatttcaccccgaccatcaataggtttagccagtgcatttataacacgacctaaaaaagcctcacttactggtatctgagcaattcttcctgttgcttttacagaactcccctcttgtatcatcaaaccgtcacccattaatacaacaccaacattatttgattccaaattcagagcaatgcctatggtaccctcttcaaattctactaattcacctgccattacttcatcaagaccataaatacgagcaatgccatcgcctacttgaagtacagtaccggtatttaaaatctttacttctctattatattgctcaatacgctcgcggataatattactaatttcatctgctcgaatggttaccatgagtatttcttatttttttttttggaagaaaaaaataatgcctgcagtagaaggactaatccgttatttctttcaccgttccaaacataccaatattagtacttatggtacgtaaatgtaactcgttgttcaaacaactattcagagttcctagagctccttgtaaggcttgctgaaaaacccgttgtctaacttgattaatcgccctttgttgttcaaaatgaatggtttcgtttttgtaattttctaattgttccaaagtcttataagtggaattaatcaaattcaatttttctcgttctatttcagaatatccagtcattcgaaactgatccgcttccgtttctactttccgtaagcgggcccgggctttttccagctggtctagggccccctcgcgcagctcttctgaatttcgaatagtcttcaagatcctttgttttcgattatctaataaatcacttaatgaaagtagattatctttccattcatttcaaaacttccacgatcccttcccgaaccaaacatgaatctttcgattcatttggctctcacgctcaatttattgaattccttttgagaattcacatattcttttttaatgtaaaatgtaatgagcctatcctctcttctatattcatattc-aaaatatataaactgatcactaatccaagaacataatattcggaggactcttctgaccaaacaaataattgtcagcaaggttgtttctttttttttttttttcaaagaattcttcttactttaatacataatacataggtcatcgattcagcattggataaaaaagataaaacgtgggatgaaataccccttttttccaatcaaataacggattcaaatcattttatcgacatgagtgttttatatcgaaaaaaaattccaactatttgttttgaaaccatttctgtcttaacttattaactaacatagtagtagaaagaataccatgctgcatctgaacttcaaacggtttagctttaaccctgttaatggtttacattattggttgatagagaatcaaagtagatttaccaatgaatcgcgaaatgctatggttcttcaatttttttttttcagaagaaattcgcggaatcatgcacctttttttccgagttataacgaaaaaatgcagttggtcgtatccagcctattcttgaaataaacaactcgcacacactccctttccaaaaaaaatcaacacaccaagcactacgcttagatttattggatttgttgctaaaatatcggtattaaacccgaaactcccggcggatggccaataacccaaggaaaggaaagaatcggttacatttttcatatgatatcctctttcttatagatagacgaattattttatttatattatttttgtattatttttattatgaatttccctatttctaaatagaatatactaaatagagtcaaaaaatatattgatttagaaatggattttttttcaattggaaatttccaataagtggaaatttccaataagaatgatacttattagaattaggtacccgatcttatgtcaggtcagttgcgaaatatctcgtttgttgaaatacttcctaaaaaaaagtttttccattggactaagaa-ggtaaaggaagaaagcgggttggagtgcgaattcctcatcctcaaatcagctctttccgggggttgttgtccctaagtaatgtaattgtaggagttaaatcttaatataattcgaaaaaacaagagcagcaaatccaagaaaatagaaatatgtatttttggattaaacaaagggattcgcaaataaaagagctaatgcgacaaccagtccataaattgttaaagcttccataaacgccagactaagcaataaagtacctcggatttttccctccgcctctggttgtctcgcgatcccttctacagcctgtcccgcagcagtaccttgaccaaccccaggtccaatagaagcaagcccgacagccaacccagcagcaataacggaagcggcagaaatcagtggattcatgttaagttcctcgcaccccccaaaaaaaaaaagaaatagttaatgatacaatcaaccaatgaattatgacttaattattccatcgctaagattcatccagttaaactaactagaaccccgaattgaaatatttcaatattgaaataataattaataatattattgaatccgcagaacgacttcgatatctctttttgagttcctacccacggagtttttgtgaatctgtatgacttttgttcttttcttacatttcatttcttttttttcgaaccattctttgttctttttcgtgatttaaattcagtcaatattcaattcacaattacagacgaaacggaaggacttccattggaatccctatctaaattaggacaaattagatatatctttcgttcatatatacctagttaatatctaatatcacatatacatgcctttcccccatactgtaaaccaaatattgtatcttagattcaatgggattcaagaatccagtcttcgaaacatggacaagagttgtcttatagcgattagattacatacacctagttcgaccccccccttttttttctccgctaaccaatcttttttttataaatctcgttttttgtaaatccttaatcttccatttttattatcccacaaggataggtacaatcaatttaaatggaagaatttgttaggccaaatcattacatagaaatatcagtatttgattgatctaaattcatgtaatttagtatttattcaatttaccgattgaccaaaaaaaaaaaatggactaaaatcgactgaaatgagaatcattctctataccataaaaatcgcacgtcgtaaacagatacagtaaaaattcttactgggaggattatgactcctaatatttaatatatctcctaatactttatattggatattggaattgaataaacaaaacactataaagagaatattcattggagggaggtataaatgggccaaacaacaattttaggaaaaagatcttttagatctctttcctttttttttttttttttttttcaattccctaatatcgta-----atcttttttactatagatcgtatatacctttatttataccttatttatcttccctaagtggattaccttgagtcgcgcatacattgcgtcaggctaagactatgtaactagtcaatgatgaccttccatggattcgcctatataagccgcagctaaggttgcaaaaataagagcttgaataccgcttgtaaataatccaaggaacatgacaggtataggaactactgaaggtactaaagaaacaagaacaaccactactaattcatcagctaaaatatttccgaaaagtcgaaaactaagcgataagggttttgtgaaatcttctaagatgttaatgggtaaaaggattggagttggttgaatgtatttaccgaaataacctaatcccttttttgtaaggcccgcatagaaatatgctactgaagtgagtaaagctaaagcaaccgtagtatttatatcatttgtgggtgcggctaactccccatgaggtaactgtatgattttccaaggtaaaagagcccctgaccaattcgaaacaaaaataaatagaaacatagttccaataaagggaacccatggaccatattcttctccaatctgagttttgctcacgtcccgaatgaattcaaggacatattcaaagaaattctgaccgtcagtaggaatggtttgtggattacgaacggctataatggctgaccctaataaaatagcaattacgacccaagaagtaataagtacttgggcatggacttggaaacttcctatttgccaatagaaatgttggcctacctccacaccggatatatcgtacaacccttttagtgttttgatcgaacataataaaacattcatattaccctctgaaagaaatagaacttttaaaggaattattttgattcaaccatcgttttttgacttgcctacttgaattgtatattttgaatatcaactaatcacataatatccccacagttatttttatctcttttgtactattcaagaatagtaaccgatgcaataaatctattctatggagttcccccaaaaatttacttatcttattattaatcaagaatttcgtatatagctagaacgaccctcacaaattgcaaatactaatttgttaagaattaatcggattgaagctatagcgtcatcattcgctggaatcgaaatatctgcgagatccgggtcacaatttgtatcgattaaacaaatcgttggaattcccaaagtgatacattctcgaagagccgtatattcttcttgctgatcaacgattattacaatatcgggtaaccccgtcatatatttaattccgccgagatatgtttgcaagtgaaataattgtctcttcaacacagccgcatcccttttcggaagacggttgagtctccccgtcttttgttctgttctcaagtccctgaacttatgaagtctcgtttctgtagtataccaattcgttaacataccaccgagccattttttattaacataatgacaccgagcctttattgcagcccgtgctactgaatcagctgctttatttttggtaccaacaattaagaattgttttcccctacttgctgcatcaaaaactaaatcacaagcttctgataaaaaccgagcagttctagtaagatttataatatgaatgcctttacgctttgcagagatataaggtgccattctaggattccatttccgagtaccatgaccaaaatgaactcctgcttccatcatctcttccaaattgatgttccaatatcttcttgtcatttctccccacacttcttttcttctctttttttttttctt-aaaaaaaatgagatgaagtaccctgaaaatagaaataaataattgttcccatggaaccttctcttctaacggaaattggccgttgatacagatccaaaccgttcatttctttccattcgttagtatctttattactattaccaaatcaaatgaccgtaaaaggatgaattctctctttcgaatcattaaatcccataaaggataaattaactcttaggaatcctaaaaatgattgttctgatgtatcatgtaaattcttttaaatgcaaaaatcaaaaaattctctgtggtggaacaaaatatctctcatttccccctcgaataaattcttctttttggtttccaaaggaatgttgttatgttgccttgaacggtgcactaatcctttgaatccggtaccaacaggtatcatcccccctagaacaacgttctctttcaaacctttcaaccaatcgatacgaccccggagagcggcttttgctaaaactcgagcagtttcttgaaaactcgcttcggatatgaaactttgagtatttagagatgctttcgttattcctaataatatggctcggtaacaaattgcttcttccaaagcgcgccccgttcgttcagctcgcagcaatccaattagttctccgggtgaaaaaacattagacattccatcttctgaaaccaacacttttgatgttatttgacgtacaataatttctatatgtctattatggatctgcaccccctgggatctataaaccttttggatcttattaaccaaagagatacgactttgcactatagttagctcagcaccaatcataaatccccaaggaattccaagaattcttgttatacactcgttccaaccctcaactctcttttctaggttcatcgatattgaatcaatcgaacgcacctctaaaacctgttcaacttttggaaggccctgcgttatatcaccagatctagatttttcatatataaatgtaacgaatgtatctccttcggaaaggatttctccataatgtccatgaacagttgctcctggagtggctaaatagggcttcgccgatcttattactacagagtcaatttgaacaattataacttgccccgattttaggtgtgatccttttttggctatacatagattttcacaaataaactgcccgaggctaattattgtggatgtttcatcacaataattatgattataattatgatggagaaaatgccaattcaaattgaatgaattcaaaagtatgttcgtatcggaattagaaattctttcgttttcatccattaaataatattgaaatacttgagaagtctgttttaaattggcgagttgcaaatatttagttaacgaaatctgattatgagttattaaatggtaaaatgaataaaaattatcaatttgagaggctgttccgaaagggcctaacgaattcgtaattggaattagaagatctcttttaattgattcttttatcccattgtaatattttagatcgttgaatggactcatttgaaaacaattgtatgatgacaaaattatcaaagattgggattctttacttctattcaacaacgtacgaaaagttccttgattttggctatggctaaatggttgttgaatccttgccttggaataaatagaatcaaatggattgatattggtacgatccgacctattatcagaggttaatcccgaacctaacggatcattcctttttcggatatacgaagtatgggatttcactaagttgattcttaggaaatcttgaatcagaccatttgcacttacttcaataaaggaagagcgggcctcctcgatagaagaattttttttatcttggtcccagttcaatagtaaacaggtccgaactaattgaatacttgtgccagaaatcccccgaattggtttaccatttccataaagtatataatttacaactctaagttctagattatccctttcccgcaatggatcctgggggaaaagtgttgctaaatttataccgtccgctatttcatatatgattacgggtcgaaccaaaacaaaatactttttcttggtgggtgtgatccattggacataaatccaatttttcaatttttttgattccttagaatttttttttaccgttcccggtggtatcaagatgccgctgtgtcggaatatcttatccatctctccaggaaaatggatatctccagaaaatatttttagttcaatcctttttttttttctctccattcgaaccaatccgcctactcggcttcgtgtatttaaagtgattcgtgtatctatcccaatgatactattgttccgtaccattatggacgaagactcgggtaaaatatgcacttcctcgggaatgaaaaaaaatcgatctactttcgtttgatattttggcttaaattctttgactccccgatactcaattaaatcctcttttttgaggattgaatgcaaccctatggttccatatttagtaattcccgaactctttcttctgtattgaggatcatcgaaataagcaagaatactatttctacgaaaaataccatttatgggtatttcaatcgaaataccgggacggggcattagttctttctctcgttcttgaatcgattggaatggaatgatgaatctatttcttcgcctctttgtcaataaaaaaacatcagaattatcatggagaatagtaggaagtatgagattacaatgactcgtatatatgattcgattaaattctgaataatcaggaatactactttcttttttaccagaaagattcaaactgttgtgtttcacttgatcattatttactgtatttactgaaaggctagaaaaatatcttccttcagcagaaagagaatgaacgttcgtttgatcttgatccttgtggagtgaaaaagggactgcactggatctgcacgaacctcctgataatatccacaaatgacttgtttttggtaaaagatgtacattactatacgtaaattccggcgcatggtatacatcagtactccagtgcatttctccctctgaatcagaataaatatgttttcgaaccctctctttaaaatttaaagtatatgctcccgcgcgaatctcagcaatcacttgttctgattctatgtattgatcattttgaactaaaatcaaacttttgggtggaatagtcacgttatgtataagattttcactctcaatagttacatacaagtctatataacatagaaaagcagggtgcccatgacgtgtacgtgtgggatgaaccaaatcctcgttgaattttatttttccattagaaggggctcgtacatgttctgcagtaccccctgtgaacactccaccggtatgaaaagttcttaatgttagttgagtgcccggttctccaatagattgacccgcaataatacctacagcttctcccaattcgaccaggtcgccatgagtggggctcctgccataacataatcggcagatccaagatgtactcttacaagtaaagggggttcggatagatattggttgtgtttgaaaggttatgaatcgagtgacaagtccaatcccaatatcttgatttcgaacggcaatgcatcgtgggcctatatatatatcgtctgctaatacacggccaatcaatgtttgtataaaaattctttccggcatcatcccattttgaggactcacagaaatgcctcgtatggtgccgcaatctgttctacgtacaacaatgtgttgaactacttcaacaagtctgcgtgtaagatatccagcatccgatgttcgtacagcagtatccacaaccccttttcgggctccgtaacaagaaatgatatattctgttaaagacagtccttcacgtaaattactttgaataggtaaatcaatcatttgtccttgtggatccgacattaatcctctcatacctactaattggtgtacttgggatgcatttcctctagctcccgaaaaggacatcatatggactggattaaaggggtcggtcatcctaaaattaggattcatttcttgtcgcaaatattcacttgtagcataccatatctcaatagattggcgtaatttttctaccgcgtgtacatttccataatgatggtgtttttccaaaataaaactttgttgttcagcatcttggactagccaccccttagaaggtattgttaaaagatcatcaattcctaatgaaatggatgtagcagtggcttgtcggaaccccagagtttttacttgatccaggatgtgtgatgtatatgccattccgaagtgatctattaatctactaataagtcgtttaatagcagttccatctatcactttattgtgaaagaccagattggcccgttctgccataagtacctccctattccgctgagtggggttcgacaatgggtttgagtcaatgattggaaaacttccttttctcgatcttgattcgcatagaaattcaggaactatagtcctaggtgaactggagaaacccaaaatgacacgggtgtcatagaattacttagtttagataccatatgattaggtaccatatgagtaggctcggcaaaacccttggatagcttcttcgatttctcgataaagagaaatatgaccaactgtggttcgaacgtatatacaaataatttctttttttatacttcttactattagatagtgcccataaatctcatgataggtacccaaagattcatagtgaacttcgatgggagtttctcttgaagtaataacgcgttgatctagtcgccaccggagccacaaagggctatctaaattgattcttttctgccgataagctccaattgcatcataggaattacaaaaaaaaggttctttcgtatacttatagttattatcatcaattcttttattttgataatttctgcgattacatggattatacctatttgcacaaatacctcgacgatttccactcgttaatacatagagcccaataagcatatcttgagttggtacggaaataggatccccaatagctggagacaagaggttcatatgagaaaacataagtaaacgggcctccgcttgagcctccaaagataaaggtacatgaacagccatttgatcaccatcaaagtctgcattgaatcccttacaaactaatggatgtaaacaaatagcatgtccttctactaaaatgggttggaacgcctgtatgcctaatctatgcagagtaggcgccctattcagtaatacgggatgcccttgcataacttcctgaagtatttcccatacaaccggctctttttcccgaattttactcttagcaactcctatattcgaagcaaagtgttgtctaattaaaccacgaattacaaatgtctggaaaagctctattgctatttcgcgaggcaatccacatcgatgtaatgaaagtgagggacctacgacaatcacagaacgccccgaataatcgacccgtttgccaagcagagtctcacgaaatcttccctcttttccttcaattacatctgaaaacgacttgtaaaccttattatgaccgtccctcattggttgtccgcggattccattatcaagaagtgtatccacagcctcttgtaccaatttctcctgacacattactaattcccctggcgtagatctacttgttgttaagagatcgataagagtattgttccgataaataactcttctatagagttcattaatatctgagctcattagtttacccccatctatctgaatgatcggtctcaactcgggaggaagaactggtaatagacataaaaccatccattctggttctatatttgttcgaataaaatgcttagccaattccatgcgcctaaccaaaaaatcccttcttcttccaacttttcgatcttcccattcattacccgtgggcccctcttcccctaattctttccattctaccaacgaataatctataataattcgcaaatccaaatcggctaattgttctcggatagcacctgctccagtagaaatttctctatttcgaaatgtatcgaagccctgggtagtaaaaaaaagtgggatgctgtatttccaggattggatttcatattcgaatgaacctcgtaatcgtaagaaagtaggttttttagctatgggcctagcaaaagaaaaatttggataggatcctataggatctccccctttcaaaaccggacgtgaaagtttcctctcatccggctcaagtagttacaccaaataaagataaagagaggggttcccactttaaaattctataaaaccacaactactccttactcaagttcccaaagaagatcaagcaacatttcattgattcattcttcgttttattagattttctgaattctttattcaatttttaaatgaaatgtgaaattcttgagtagtctacttcccttcgaatgatgaatccccttacattaaagtaaaggaggcctttaaaattcataagggatttacttgtctatgtatcgttccattcgatcttttaggtctctacttcgcctcgacggttatgtcacgatatccttaaagcctatatgcgatggatagactcctgtaaccatgacatatttggacataaacataattaaattaaatttctttctaaacgaaagggaatgtttaattccacaaaagaagtcttttttttttttacgaggtacaactataaattcctatttatttgttactgaatcgaccatagaccaattccctttttacttgggagtactgaatacgcccataattctgagtttcatgttactcctaccaagagacatgtcagatccagggcatcccaattcgattgaatgggatgacagtttctcattcggaatctgtaaaaacaaaattttgatcaaatcacacatcgcaatatactaggccttctaattctttaagaggtttatctaaaagattcgcgatataactaggaagacgtttcaaataccacacatgggttactgggcatgccagtttgatgtagcccatttgatatcttcgtatccgagaatcaacaaattcgactccacactgttcacaaaatctcgggtcttttttttcatctccgattactcgataatttccacaagcacaaatcccactttttataggcccgaaaattctttcacaaaataatccatctttttcgggtttattggttttgtaatgaaaagtatagggttttgtcacctctccaactacctctccattaggtagggtttttttggcccaagcacttatttggtgaggagaaactaatccaattcgaagttgttgatgtttataccgatcgatcatagaagaaaaattctgattcatttcattccgattaagcttccttcctattaatctggaagttcttctcagatacaaggaaatggttcagttccagagccaaagatcgtagttctcgaacgagcaatcgaaaagattctggagcatcctcgggtttaggtattgttcctccaatgattgtagtaccaagtacttcttggcgagctctaatatgatcagatttataagtaagcatctcttgtaaaatatgagcaacaccaaatccctctagagcccaaacttccatttctcctacccgttgtcccccttgcttggcccttcctctaaggggttgttgtgtaacaagtgcataatgtccactggaacgtccatgtattttatcatcaacttgatgaattaatttcaagatataaggctttcctattataacaggttgttcaaaaggatctcccgttcttccatcaaatattctgcttttgcccggatactcaggttcaaatacccatggattcgctgtttgcttactggcttcatataattcagaaaacactagttttctcgaagcctcttgttcatatctctcatcaaaaggtgctattcgataatgtctatctagcagaccccccgctaacccgagcgagcattcaaatatctgtcctacattcattcgtgaaggcactcctaatgggttgaagaccatatcaacaggtcttccatcttgcaaataaggcatatcttgtctagataaaatttttgaaacaatgcccttatttccatgtcttccagcaactttatcacctactttgatttcacgtttttgtgaaatatatacacgaatcgtttctggattataactagaacccccttttttctggatccatctcacatcaataactcgacctctaccacctataggtaattttagacaagtttcctttgaagtggatacctgaatgccaagtatggctcgtaataatctatcttccggagcatacgacgattctttcgccatctgaggcgttaatttgcctactaaaatatcacccgtctttacccaagatcccagcctcacaattccatttttgtctaaattgcggagtaaatgggcttctagatgcggtatttcgttagtgattctttcagggccattgcttgtcacatgagtctgaatttcatatttccgtatatgaaaagaagtataaatatctccatataccagacgctcactaatgagtaccgcatcttcagaattgtaaccttcccatggcatataagctactaatacgttttttcccaaagcgagttcgccgccaaccgtagcagcaccatctgctaaaatttgtccctttttaatacatttacctcgccgaacctggggtttttggtgcatacaagtatttttgttggaacgttgatatataactaatggaatgtttagagtagccccatttcccgataaaatgatcttgtcagtatcggtataaatgacctttccctcatgttcggctatagcagtaactccggaatctaaagccacttggcgttccaatccagttccaacaatgcacttttcagaccgagaaagcggaactgcttgacgttgcatattagaactcattaaagcccgattcgcatcattatgctcgataaaaggaattagggaagctccaatagaaaaatattggaagggaaaaatacttcgaagatgaacctgttcccattcaatagtcaggaattcttgacggtatcgagctggaacaacctgttcttcctgaatacctcgattcaacgccaaagaatttcctgccgctaccatatagtattcatctttacttggtgataaataaagcatcctttttgatctctcagaaatttcataaaacggactttctagagacccccaataaccaatcttcgcatgaattgctaaggatccaataagtccaacgttgattccttcagacgtgtcaatggggcaaatgcgtccatagtgactagggtggatatctcgtatacgaaagctagcagttcgccctgtcaatcctccagggcccagataactcgattttcttccatgaactatttgtgtcaatggattagttcgatccaaaacttgagataatgggtgtaatccgaaaaaagattcataagtggttgttaatggagttgaagttaccaaattctgaggagtcggtatcaatttatgcttaattgctccgcatatagtccctctaaccatattttctaaacgaaccagagccaatccgaattgatcttgtaagagatccgctacagaacgaatacgtttatttttcaaatgattcatatcgtcaagggtacccattccaaatttcattccaatcaaatgatccgcagctgccaatatatctcgcggtaacaaaaatgtattgttctgaggtatatcaagattcaaccttcggttcatatttcgtcgaccaacccttcctaattcacatctttgttgaaagaatttcttttgtaattccttacataaggattcagaaactaccggatctccgcctacacaagcaaattgttgataaaactccaaaatggcattttcttttgacccaattttttttttctccttatcattcaggaaagacaagaaaatttcagggtagcaaacattctctagaatttctcttagattcgaacccatagctgataatagaactagaatagatattttttgtttcctactcacacgagcccatatccttgcttttctatcaatctctaattctaatcttcccccccaatctgatattatgatgccggtatagacggaaattccgttatggtccaattcggaccggtaatagataccggggctttgcaatatttgattgattacaattctgtatattccatttactatagaagttcccagggaattcattagaggaatgtttccaataaaaattgtttgttcttgcatatccctactgtttttccaaactaatcccgcggatacatataattccgaagaatatgtgagtgattcatatacagcatctctttcttttatcaagggttctaccaattgatatgtttccacaaataattgaaattcaatttcttgatctgtatcttcaatttttggaaacttataaagttcctctgttaagccctgctcaatgaacctacaaaacccttcaaattgtatctgattaaatccaggtattgtagatattgcctcatttccacccccaagcatttttgtttaatttcccgtttaaagacaaaaaccccattatttgctcattcttcatcgaataatatggatcgatctagcaatgatggaatttatattctgtttactgaatcacatgaaattttacctaactccatataatatatggaatgtatgaaatacgtatgaacggaggaataaggataatttttttactaaaattggaatttgcaacagatggaaagaaaatgataaattctacttagacttatggaattttgtatagaatatcaaaacgaaaagtgattcaatttctaccattattatattatgatattccgtactccaatccaattggataccataaatggattccggatttgatctgttcaatgagataatgagacaaagacacaataatcagattttttcgtggattcattggttcattgttaaaaaaaaaaaaaaaattcgcagagaagagagatatttttacctattttttttagtagaatttgtagaagtagaatatgattgaagtgtataattgaagtgtataagtaaaaaggccaattttgattaataaacatgtgcagatcgaaatataactatagctatctatatatacatatgctgcttccctttcattacagctctattcaggacagaacatgtcatgctctattataatttatattttctattcaaagaaaaaatttgaaaatttaagcatgagaatttcctgaaaattacttaatgggcatcatatacagataagatccccaattagataatattgtgtaacaatttatgttctgggatttacatatacccataattgctgttataattgaaattgggaaggattttttttttttcaaaaaataaatactgatttgattggttatgtatcaatttgtcttttcttatatcattaagtaaacgcaattttggattcaaattcaagaatcattcattaattaatagttaacggttccagtttgttttgcttttgtgactgaaaaatccaaattttgttttttaatagaatcaattgaaaaagggtaaggtaaatttttagatattgtgtgttttaaaaaactatacaatcaatcgaaggggtggatccaacccaaacaaaaaagaaagatttcttttaaacaaggaattaaggaaacgggattcagattcaaaatacaaggcaaacggaaaaatttttcatatattttgtatcattttggcggcatggccgagcggtaaggcgggggactgcaaatcctttttccccagttcaaatccgggtgtcgcctgatcaacaaaagaatagaaataccttcttatgttttgctgatataatttgcaaacttttttccagcagaagcaagtggaggaaaaggatttttgatacttgcttgattctaagtatctgggggttctgttctctaaaaggctgtaaatccccttgcgtatagaattaaaggaaagatcctat-tctattagttctattagtgaaaaggaacaggtaaatcgtgatagtccttccattactaatggagtgtctactgaccgggtctttaattagattggatagcaggacagaaatagaattaaatttatagtttcgaaaaggccgaaagatgctttgtatacatattcatgtaagtctttgagtgctccggcattcaatctaattaatattgattgaacgtctaattggcttttacttaaaatatatttctaatagatctaattacagtacaaaaatcagtacaaaaatcaatttttattttttcttaaccccccagtcaagaacataataggacgtcttcccattgtttcatagagacaatagggagacggtaaggattagatcaaaatcaaatgggaaaggtggtgtggtaaagaaggaaagaaatagggtatgtgatagatggtgatctatcttccttctctatttttatactttttacttaactaaatgaagagcaacaaaataaggaataggtttttttctacatcttagtatcatttctttgatacttccaagggggtttccgcatattttgcttgggcttaatcttttctaattatactagaaatcgtataagaacttgttataattggatttattggattgtttcatcaacggtgttgggtcagaataactttttgactctgcgccagtgattcccctattatttattagtgaacaataattgaataattccttcatagagatagaggacataattcacatggatatagtaaatctcgcttgggctgctttaatggtagtctttacgttttccctttcactagtagtatggggaaggagtggactctagaagtactactaattgagtttaggaactaaacagtatcacttttttttatagatcgttcggcaaagtcggcaaagttttttttatttaaaatttcactatttcaatttaaaattttatttttaaattgaaatagaaatgaaaaatatcttcatttcgaaattctcttggattttagttgagtaatgtattctatgaataataaatatatatgaagaatactctttcaatcaaagaaatatttcaattatttccgtgttcgtattttgaaagtaaaaaaagtaaaaggaatacaaatggtaggaaatttattccaactgaattcttcataaattttctatttcgatgaactgactcttaccaaagttagatatggaccatgaggaagaacggaac--ttttttttattttgtttacctctttactgttcaaagatcaaagagaaaacaattcggttattccattacgtggatacacattgggaaacaacatagtagttgtccaacgagatactgcacatcctaaaatattgtcttgggcgagtcacatattgcgccgcttgttttagttttactattttagaaattttatttatgttttgcttgttttattgaacccatttcatatcatggttcaaacgttaaaagtcgacgggttttactaatccttttcgaaatccgaagaagttcccatggatcatttgtcaactcctcaatcaatgacttcttcgatcgggattcatattgaaaataatcagaaatctaggaattctaatcgtaaaagtcgctttcgattatttcaaattaatttaattgaaatcaacacaaattaaatacaaatagataaagcaaagaaatagaattgggatactatataatatacattatcactatatatattatatatacgtaattaaatcgatttctatatatatagaaaaggaatatgatgatactattgtagattgatctatattaatctatattaaattaacccgcattacaatacaactttatacactacaataacaatactagatagtatggtagaaagaaatatctgaatctttctaccatactatcgtatctcatagaatacgactgattctagtctgcccatttcagttaagacgcgaaatttttatccttttcttctctgcaattattgataagaaataaaaaatcaagtttaattcaaattaatcaccttggctgactgtttttacgtatattataagtaaaaaagcagtaggaactagaataaacagtgcagtagcaataaatgcgagaatatttacttccataatctcattgtttaatttttctttaattcgcaataactcgggagttaatcccatagagataataaatctttcgcctggaaattcaatgggatgcattacatctcgatgatatcgaatcggatcaatatcatgaataacaatatcggagctatcaaatcgattcatcgtcaagaattgaatagtataacataggacaatcttttatccatactgaactcaaaatttgattcccgatacaatcaataattcctttatttatttatcattcttttccattctttcttttctataacctaccgccctctttgtacaatcatctgatgaagtatcatctaaccgcctttccacttaccattggttctaaacaaaccccaacaaacaatagaagctcaatgaaaaaaaaggaaggagctaagttataaactcctttttttaatgatccaatcttcttggaaaacaaaagaagtatgataaagacgagtacaaattccggtataaaaaaatcgaatattccatcaaattaactatttttttatatatttatatataaatttaaaaagtttgttctttcaaggaaaaacccttataaaatataataaaaaaaaaaaaaa-------tgcattacctcgctaataaaaaaagtgatccttgtttgatctttattttttgaatatcctctttcattggattagtaatgggacgcatatatcaaaagctcaatgcgaaatttgaatgagatagattatttcaaattagtaaaatttgaaattgaggttacacaaaatagggcccgaaaaggatatacttttattttaatcttaaaaaaaaagtattctatactattctatacacagtaactatgttcaatttattttatattgtacaaattccatttatgtatggactcccgggaaacatacaatactctactctatttcatatttcacagatcgggagtaattgaaaaagccagacccagtacggtatcccgtggaatcctgaatctgatgctaataatataataattgtactaatccacatatgcctctctcccatcaatcgaatcggtactagtcgaagaaatggaaattcccccatttggttgatgataaatgtgaaacgaaaaagaaaaaaagaagagggatcgctgttgggaatgaaattatgttatttggacttcttttcacaaaaaatagagagatgaattgatatagttttttattggatttggattcgtcgggactgacggggctcgaacccgcagcttccgccttgacagggcggtgctctgaccaattgaactacaatcccaagtaaataccataataaaataaagtatacatatttttatgatttcattctaaccctttcaatttcgattagaattggcgtgttgtaacagagctgcgagtgtgatatatcgatacccatatgtatatgtactttagtgagagcagccggtattactagtaatcctttcgttattgccaaatcaattggataatcactcgttcaatcaaaaaagtttttttttatttactcttttccttaaacttta----ctttatagttacggatcctgatatgaatctagatcattagcaagataagaatttcttgtaaaaagagagtaaataaatagtggtatagatatatcataaaatggatttcttccgtattgggattgggggatcgggcatttctggagagcaacaaatgggttatattatatcatttcatggcggatcggcaaattattgggccgagctggatttgaaccagcgtagacatattgccaacgaatttacagtccgtccccattaaccgctcgggcatcgacccaggaagaatcaattccaggcttattgataatccacgatcaacttcctttcgtagtaccctacccccaggggaagtcgaatccccgctgcctccttgaaagagagatgtcctgaaccgctagacgatgggggcagacttgcacgaccgccatcatactatgttcatagtatgaatagttttttaaaattgtcaatataatggaatggtatgactcgatacgaaggatctttccgtctttcacgattctttctatacaatttttttcgataaaagtttggttcaaaggccacgccgaatctctttatccgaatctctttatcaatgattcaatgaaatatcttggatctatgttaaattagtggatacatgtatcactcaaatgaatttagttatgatgtcaattaggatagtcttgaaacaattcattgtattgatatttatcaaatccaatatcaataaaccttttattttacctatattatatactctatattaaattatattaaattatttaatttacttttactggataaagaaaatttttcattcctgaatgaacccttatacttattataagatatatctatgtacatctattataataagtatatatactaaactcatagtgtctttattcaggaattggatcaaacaagcccttttaactcagtggtagagtaacgccatggtaaggcgtaagtcatcggttcaaatccgataaggggctttgcttttttcataaatcataaaactccggcagtagtattcatatttgaagtgcgaataaagatattgttgat-----------------------ctttgtaataaagtaataaaaaaaaagtaacaaaccgt--------ataattaaatattttaatatataatcaaaattataacattataattaattatagtatggttataaatttgctattttaataaattaaatatattattaaataaaaaatatattatttattattaaataaataatataattattataaatattatattaaatattataatgaatgtaaggataagtcgtctcgttaaatcttcaaatattactattcctttcctattttccattattccaattaaatcgattagaaatcaacaaaataaaaagtaagtggacctaacccattgcatcataattatatccactattctgatattaaaattcgatagagatgaaattggatcttttttttctttggactacgcgggaatctgtcgatatatccgatttaatcttcttgttcctagacgttctataggaataaattaggaatgaataaattactattcccttcctttaccgagaaacatttattccaagtcacaacatacgagccattttaaatatctttctttgattccaattccagaacacaagatccgttttattagttatatcttatatatctatttatatatctagcaaatcgctatttcatgtactaaatatttccatccatattgatacatgcaatatttttgttccgacaacgtaatggggaatgtatgcgagaagggtactttcatttcgagtctcatattatttaatttaatatttaattaactaatatgtatttaattcttaactaatatgtatttaattcaatacaatatattaatttaataattaggaaatttattaaaagaaaataaaagagtaaagtagaaagtaataaaa------------------tagtagaaagtaataaaatatatgatacttatgatactgtagtagtttaatacacatagaaatttgaagaatacataaaaatatttataaatttcccctcttcaacgggattcaagactaagattagttgatgaaacgagaagaatatgtccgggatttagcggtatggagaaaagggatcacttgtttcttgaacaattctaaaattcatctatctgattgatgagtcagaagacaattcatggttcgtacagttattaagaataggaagggataagataaccgggttgagttcatggattaaactaggtcgggttacagattaataaatgatttttctattcgaaacccattcaaaagtcaaaagaaggggcagtgtacgagaaatcaaatcatacagaaatgatagaagcctcgaacgttcagaaaatgctatgaggtgttcgaaaatggttgaagtagttgaataggaggatcactatgactatagcccttggtaaatttaccaaagacgaaaatgatttatttgatattatggatgactggttacggagggaccgcttcgtttttgtaggttggtctggcctattactctttccttgtgcctatttcgctttagggggttggttcacaggtacaacctttgtaacttcatggtatacccatggattagcaagttcctatttggaaggctgtaacttcttaaccgcggcagtttccactccggctaatagtttagcgcactcgttgttgttactatggggtcctgaagcacaaggagattttactcgttggtgtcaattaggcggtctatggacttttgttgctctacatggagctttcggactaataggttttatgttacgtcaatttgagcttgctcgatctgttcaattgcgaccttataatgcaatcgcattctccggtccaattgctgtttttgtttctgtattcctaatttatccgttaggtcagtctggttggttctttgcgcccagttttggtgtagcagctatatttcgattcatcctctttttccaggggtttcataattggacattgaacccatttcatatgatgggagttgctggggtgttgggcgctgctctgttatgcgctattcatggtgctaccgtagaaaatactttatttgaagatggtgatggtgcaaatacattccgtgcttttaacccaactcaagctgaagaaacttattcaatggtcaccgctaaccgtttttggtcccaaatctttggggttgctttttccaataaacgttggttacatttctttatgttatttgtaccagtaaccggtttatggatgagtgctcttggagtagtaggtctggccctgaacctacgtgcctatgacttcgtttctcaggaaatccgtgcagcggaagatcctgaatttgagactttctacaccaaaaatattctcttaaacgaaggtattcgtgcttggatggcggctcaagatcagcctcatgaaaaccttatattccctgaggaggttctaccccgtggaaacgctctttaatggaactttagctttagccggtcgtgaccaagaaaccaccggtttcgcctggtgggccgggaatgcccgacttatcaatttatccggtaaactactgggggctcatgtagcccatgccggattaatcgtattctgggccggagcaatgaacctatttgaagtggctcatttcgtaccagagaagcctatgtatgaacaaggattaattttacttcctcacctagctactctaggttggggggtaggtccgggtggggaagttctagacacctttccgtactttgtgtctggagtacttcacttaatttcctctgcagtattgggctttggcggtatttatcatgcacttctgggacccgagactcttgaagaatcttttccattcttcggttatgtatggaaagatagaaataaaatgactacaattttgggtattcacttaatcttgttaggtctgggtgcttttcttctagtattcaaggctctttattttgggggtgtatatgatacctgggctccgggcgggggagatgtaagaaaaattaccaacttgacccttagcccaagtattgtatttggttatttactaaaatccccctttggcggagaagggtggatcgttagtgtagacgatttggaagatataattggtgggcatgtatggttaggttccatttgtatacttggtggaatctggcatatcttaaccaaaccctttgcatgggctcgccgtgcacttgtatggtctggagaggcttacttgtcttatagtttaggtgctttatccgtttttggttttattgcttgttgctttgtttggttcaataataccgcctatcctagtgagttttatggacccactggaccagaagcttctcaagctcaagcatttacttttttggttagagaccaacgtcttggggctaacgtaggatccgctcaaggacctaccggtttaggtaaatatctaatgcgttcgccgaccggggaagttatttttggaggagaaactatgcgtttctgggatctgcgtgctccctggttagaacccttaaggggtcctaatggtttggacttgagtaggttgaaaaaagacatacagccttggcaagaacgacgttctgcggaatatatgacccatgctcctttaggttctttaaattccgtgggtggcgtagctaccgagatcaacgcagtcaattatgtttctcctagaagttggttagctacttctcattttgttctaggattcttcctattcgtaggtcatttatggcacgcgggaagggctcgtgcagctgcagcaggatttgaaaaaggaattgatcgtgattttgaacctgttctttccatgactcctcttaactgagacagagatcccatgcttgaagtaggaatcaaattgattccaccaaacttaatatgtatggtggatcaggtcatattttaaaagcattctttcttttcaactcatttatatcttctaatcttttttttctggctcggctatcccacttagccgagccatttccttttatgctaccgatttcttttatgctacgctactgagccgggcaaaaccaataaaataaagaaaagcaacaaatctattcaccgagtataaaggagagagagggattcgaaccctcgatagttctttgtttcgaactataccggttttcaagaccggagctatcaaccactcggccatctctccgaaagataatttctattttatttttatcccatattttctttttattccaccccatagaacacggacatatgagttgataccattactatctatagaaagatatcgggtgtgaatctataggtctatctattctgtatatatataatatagatgcatgatccagcaagcatgcccctttgtaaagtaaaaaaaaaaaaaatggattcatggtaaaatccttacatgatgcattttttttttacaattttttggctgagaaagggatcaaatggtataattcttttgttggtagattggaggattagaaacatgactattgctttccaattggctgtttttgcattaattgctacttcattaatcttactgattagtgtacctgttgtatttgcttctcctgagggttggtcgggtaacaaaaatgttctattttccggcacatcattatggattggattagtctttctggtgggtatccttaattctctcatctcttgaacctatttgttctatatccaaaaatgaaatgacccccctcccaattccttcaggttgtgagacacattaaaattcaatataagtcccaaaaattcaaataaagaaaaaaattagaaaaattagaggggggtcaaacttttgtgtttttgtattgtaaaaatatatataaatgaaaaatattaaatcaaaataaatagatgtaaatatgtattatttattaaatatggattgtatatattgtatattaaatatgtattattgtattattattctataactataataataactataatgtaagttaaaaaa--------aaaaaaaaaa-tgaaattttatttatttattttattatatatataatataaaatatataatttataaaatattataaatactaaataaattatatataatgcggatatagtcgaatggtaaaatttctctttgccaaggagaagacgcgggttcgattcccgctatccgcccaggataatggataaatatattaaatttcattttttatttaatagataaagcattaagtatagctgaccacaatagtataggggttctactctcccctctcttttcctcccaccaaaaagaaaagggtaattcattattctattttttttt--gtc-aaaaaaaatgttgcggagacgggatttgaacccgtgacctcaaggttatgagccttgcgagctaccacgctgctctaccccgcgatgcatagaagaactgagaattaatggacaaacaaggattgaatgcgcccctctaccatatccgtacaaataggatagcccatttatacagaatggtaaagaggcccctctatgatcagagaaattaatagaaaatggatattttaatccttaccaacttgatcttgttgcccccggcaacaaacatgcatgaaccatttcacgaagtatgtgtccggataacccaaagtctcgatagttagctcttggtcttccggtcgaaaaacaacgtcgatgaaggcgtgtaggtgcactattacgtggtggggattgtaactttccatgaatttcccatttctcgctcaacgacggaactttgcttatttctttttttgaggatcgacgaatcaaatgatattttttttccaatttttgtctcttcttctcccgctgaatcaaactttttcttgccataatggttcaattcctattagtatcaatgatacaagtcagatcctagatgtagaaatataagaaggtagatcccttctccatcgaaagaaatggtatgatattatcgtggatacaccacataaaataaagaattaaccaaatttgcccgatgtagaggcaatcaagaaagccgcataagtaaatatatacccaacagaaaagtgggctaatccaaccaatcttgcttgtacaatggaaagagccaccggtttatctctccatcgaatcaaattagccaaaggtgtgcgttcatgagcccatgctaaagtttcaatcaattcctgccaatatccacgccaggaaattaagaacataaatcccgtagcccaaacaagatgtccaaataagaacatccacgcccagactgataaactattcataccaaaagggttatatccattgataagttgtgaagagtttaaccatagataatctcttaaccatcccatcaaataagtggaagactcattaaactgtgaaacgttaccctgccataatgtgatgtgcttccaatgccaataaaaagtaacccatccaatcgtatttaacatccagaaaactgccaaataaaatgcgtcccaagccgaaatatcacaagtcccacctcgtcccggaccatcgcaaggaaaactataaccaaaatcttttttatctggcattaacttggaaccacgtgcatctaaagcaccttttactaatatcaatgtagttgtatgtaaacctagagcaatagcatgatgaaccaagaaatctccaggtcctattgttaagaatagtgaattactattctcattaacagcatttaaccaacccggtaaccatatgcttcgacccgcattgaacgctggaccattcgttgaagataaaagtacatcgaacccatatgaagttttaccatgagcagattgtatccattgggcaaatataggttcgatcaagatttgcttctccggagtaccaaaagcaagcatgacatcattatgaacataaagtcccaaagtatggaaccctaaaaagagactggcccaacttaaatgggatatgatagcttctttatggtctaacattcttgccaatacattatcctcattctgttccggattgtaatctctaataaaaaatatagctccatgagcaaaagcccctgtcatgatgaatcctgcgatgtattggtgatgagtatatagcgcagcttgagtagtaaagtcttgtgctatgaacgcataagcaggtaaagagtacatgtgttgagcgaccaaggacgtaataacccccaaagaggctagagcaaggcctaattgaaaatgaagcgaattattgattgtgtcataaagacccttatgtccgcgccctaatcgcccccctggaggaatatgtgcttctaaaagattttttatactgtgcccaatcccgaaattagttctatacatatgaccagcaatcagaaaaacaaacgcaatagctaaatgatgatgagccatatcagttaaccataaactttgcgtttgtggatggaatccccccagaagggttagaatggcagttcctgctccttgggaggtaccaaataaatgactacttgaatcgggattttgagcataaagattccactgacctgtaaaaagtggacctaatccttggggatgtggcaatacatctaagaaattattccatcgaacgttttctcccctggatccgggaatagcgacatgaactaaatgtcctgtccaagccaaggaactcactccgaatagtcctgacaagtgatgatttagacgagattcggcatttttaaaccacgaaacgctcggtttccatttcggttgtaggtgtaaccaacccgctattaaggatatggcagaaagaaataatagaaaaagagctccagtataaagatcctcattagtacgtaaaccgattgtataccaccactgataaacaccagaataagcgatattcactgggccaagagcacccccacgagtaaaggcttctacagccggttgaccaaaatgaggatcccaaattgcatgagcaataggtcttacatgtaaaggatcctgtacccatgcctcaaaatttccttgccaagctacatgaaacagatttccggaagtccacagaaaaattattgccaattgcccgaaatgagaagcaaaaatattctgataaagacgttcctcagtaatatcatcatgactctcgaagtcatgtgcggtagcaataccaaaccaaatacgacgagtagtggggtcctgagctaagccttggctaaaccttggaaatcttaatgccataatgcctttcaaatcctcctagccattatcctactgcaataattcttgctaagaagaacgcccatgttgtggcaattccacccagaaggtaatgagttactcctacagcacgtccttggacaatactcaaggctctgggctgagtagcaggagcaacttttaatttattatgagcccaaacgatggattcaataagttcttgccaataaccacgcccactgaatagaaacattaaactaaaagcccatacaaaatgagcacctaggaaaaaaaggccgtatgcagataatgaagaaccataagactgaattacctgggatgcctgtgcccataagaaatcgcggagccacccattaatagtaatggaactctgcgcaaagtttcctcccgtgatatgagttaccactccttgatcgctgatactaccccaaacatctgactgcattttccagctgaaatggaatattactactgaaattgcattatacatccagaatagccctaagaagacatgatcccaagcggatacttggcatgtcccccctcttcccggcccgtcacaagggaaacgaaaaccaagatttgctttatctggtatcaaacgcgaactacgagcaaatagaactcctttcaggagtattaataccgtcacatgaattgtaaatgcatgaatgtgatgcaccaaaaaatctgcggttcctaatggaataggtaacaaagcaactttgccgcccactgccactaaatcaccacccccccaagtcaaactggtgcctgttgttgcaccaggggccgttgcgttgggtgctaaagcatgggtgttttgtatccattgagcaaagacgggttgtaattgtatagcggtatctgaaaacatatcttgcgggcgccctaaagcgctcatagtatcattatgaatatacaaaccaaaactgtgaaagcctaaaaatatacatacccagttgagatgtgatatgattgcatcgcgatgcctaaggacacgatctaatagatcgttgtatcgagtagttggatcatagtctcttaccataaaaatggctgcatgcgcagcagcaccaactatgagaaatccaccaatccacatgtgatgtgtgaacaatgaaagttgtgtaccataatcagtagctagatatggataaggaggcatcgaatacatatggtgagctacaacaatggttaaagatcctaacatagctagattaatagataattgagcatgccatgacgttgttaggatctcatataggcctttatggccctggccagtaaatgggcctttatgagcctctaaaatatcttttataccatgaccaatgccccagttggtcctatacatgtgacccgctaccaggaaaagaattgcaatagctaaatgatggtgtgcaatatcggtcagccatagacctccagttactggatctaatcctccacgaaaagtaagaaattccgcatattttgaccaattcaaggtgaaaaatggggttgctccctcagcaaaactgggataaagttgagccaaaagatcccgattcaagataaattcatgagggagcggaatctctttaggatctactccagcgtttagaaattggttaattggtaaagatacatgtacttgatgccccgcccaaccaagagaaccaaggcctagtagccctgctaaatggtgattcaacatggattcgacatcttggaaccaagctaacttcggagcagctttgtgataatggaaccaaccagcaaaaagcattaaggcagcaaagaccaatgcaccaattgcagtacaatagagttgtaattcactagttattccagatgctcgccaaagctgaaaaaaaccagaggttatttgtattcctcggaaacccccgcctacatcaccattcaatatttcttgacccactattggccaaaccacctgggcactaggtccaatgtgagtaggatcacttagccatgcttcataattggaaaaacgagcaccatggaaatacataccactcagccaaagaaagatgatggagagttgaccgaaatgggcactaaatacttttcgagagatctcctccaaatcactggtatggctatcaaaatcgtgagcatcagcgtgtaggttccagatccaagtggtagtatcaggtcccttagctattgttcttgagaaatgacccggtctggcccattcctcgaaagaagtttttacgggatccctatctaccaaaattttaacttctggttccggcgaacgaataatcattgagtcctcctctttccggacaacacatacaaagagacccgccaataaatagttaagtaattagtgaacttatgagagatgtttagacttagtttttttctcttccatctcccatctatctattttctttagttattcactagagcaattatgatctggaagttgatccggggcaagtgttcggatctattatgacatagccgtgaggcgcttaacggacccttttaatcttataaaacccctttctgggctttaattgacgcaaaaaccatttttttgtgcaacctagtgtattcatatctcaattataagttcctaaacggaactactttatactttatgtcttacatagaacatattactctattccgtactctattccaaatcaaaatttcgcgagaagtcattactaagagacatctcagtatttaaatttagtcattcgaaggtctcttttattagttttaatagaagaaaaaaaaaaaaaaaaaaatggattctccactttatctgtatatatcgtttattcctacaaaatggattctccactttatctgtatatatcgtttattcctacgaaataccagacgaaatagaacgatcttagaagggatataatgaaattctttgattggttcttcccagagaaatgatcctcgatagggacaacaaacaattaattagaaaatgaattataacaaatataaaaaatctagaaaactaaatatctaaattaaataataaacagttcttattcgaaacgccttgtaatcttcaaccaattctgtgcttcaatataattaccaggagtaagcgctattgcttgtttccaatactcggcggcttgatcgaaccaagcctccgcaatttcggaatctccttgttgaacggcctgttctccccggtcggaataggggggtaaattccttcccttagaaccgtacttgagagtttccgacctcatacggctcagcggtcaaattcttttggtgtcctattttttaattaccctatctaattgaatgagatttctcagagatatatccca---ttttttttctcgagttaaccaaaagaaagaggttaattgcataagtttcaaactcaaatttttcttaataataatcagttttatcttttctcccaccttcagaaaactaaagcataagcattttcactatcattctaattttctgaaaggtaactatctcggtttcatatataaattgatatagaatctttgaaaaagaccttccttcataagaaggaaaagacttactatctttgggatctgatgctacaccgctgctcaataccttaggggatcaactctattacataagtggattcctaacttttatctcatatcatgacataagcaagcagttcttattgtatcggaccaaaacctcgcgaattgatctttacggcgcttcttctatcaattagatcctttatccatagaataaagtatctaggcatacctatttcttcatatttcgacttttatgaagtttatttctttgctacagctgataaaaatcgttgttttgaacgatacatatgtagaaagcctaccctttgtttctagtatttattaacggatttgttccttctttcctttttttatttctatagtggagatagtcgcacgtaatgacagatcacggccatattattaaaagcttgtggtaagaatgggtttcgctctagtgcccgaaaataatattctaaagctttcgtatgttctccgttacttgtgtggataaggcctatgttatagagtatataacttcgatcataaggatcaatttctaatcgcatagcttcataataattctgtaaagcttctgcataatttccttcggattgagctgacatccgttacggtcgtcattcgattcaaaaaatctccgtttcagaaccgtacatgagattttcatctcatacggctcctcctttatgtgcataatgataagaatacgtggaatcaaaaaagattgaaatattctcattataaactaagcggggctggtgtttttacaagaaatctctagccaaccttcttgtaaaagatctttacttaacatcaagcatgttggtattagataaaaagttactccaacaatttctttgtcttcaacgccctttaatttgcaggaattagtcacttcaacagtcttcgatggttatacgggtatccaaaaaacgaacgagatggatgtttgttgtcccaaccattcttgttagtcccgatcctgataaggaaaagggataatttataacaaagttttcgtgtgttgattcctaggagtagtgcttcttcccctatgccctctattggtggagacctaacccataggtgtaacctcccgctcaatactctagaatcgacaattgaagcatctgaggctgcattaatcggggatacacgacagaagggtttgctttatttacaaacttcaccttcaacaagcgtagatttatttcaataatttttttcctatcccgaataatgttgtctttctcttaagactgagagcagtaaaaaatagaaaagaaaataaataaaaaaataatcaaatcgcaccatctctgtaataggtgaatgcctctttttctcccgaagttgtcggaattattcgtaataagatattggctacaattgaaaaggttttatcaataaaatttccatttatcccagatctagacataggtgtattaatccattctataatttattttaatttcatttcgtgagaaaatgatcccacaaacaaaggaattgtacagtacgaaataacataaaaacggattcattaaaataaaaaggaagaccttttactcatactcaaattgtttcgttttgacaggaatcaat---aaaaaaaaaaaaatccgggggacggttcatgaatttgaaatcaatctatgggttaagaagttggagtaaggagttgttgttgaaaaatctaaaactggaaaggcattttagaatttttatgaaaattgaataatgatctaaagatatccattaaacacagtctaaaaaaatggatcaatcgttgaattcgtttcaattgagagattaaatccggtataaatattagaaagggcggaaaccccatcttcgcaaacatgaatagatatatctttattttacaatttttcacaaaaaagatttatgcggaaggatttgtctttgatgaaaagttttctatttttagagttcaattttttaataattttaattcaatgtagatacctatccaaaataatatgaatgactcactattaactcggttttttggccataatcattatgtaggagaggtggccgagtggttcaaggcgtagcattggaactgctatgtagacttttgtttaccgagggttcgaatccctctctttccgtactcttcacctaattcaccaatgttactgactgcaatgcatcaaataagaatgtatactccaacagttagacctttcttttctttgatatcgattatgtattcctaatccaaatcttctgtggtacgaaaaatactgggcaaaatggacaaggaatgaaaatcccctaccgatctatgatacatgaatgagatcaaaatccccagatcaaaccccttaccttacttaccccgggtccctttacttaagccaaaatggagaggtcaaaattgtccgaacccttgttattttagttggggttaagtctgacgagagtaatattctacaactagcaattcatttattttcaaaccgacccatttactatctattatttgattgacgaatccttcatattggaatgggtgaagagtcaaatggtttggcaactcctcgcggggggatgaatcaagataattttgaatcagagccctcgatttttgctcatccctcactgtaataatatctcggggtttacagcgataacttggtatatctactatacgaccattaactaaaatatgtctatggttaactaattggcgggcttgaggaatagtcgaagccatacccaatcgaaaaaggatgttatccaaacgcatttcaagtaattgtagtaaaacctgacctgttgatcctttggcttttccggcgatacgaacgtatttaagtaattgttgttctgtaagaccataatgaaagcgcaatttttgtttttcttctaaacgaatacgatattgagatttttttccggggcgcgattggtttctaagatcgcttccggctctaggctttttactagttagtcccggtaaagcccccagacgacgaatttttttgaaacgaggccctctgtaacgtgacataaagactccttattttttatgaaatttcataaaacaaaattaaaactaaactaaaatatgataaattaatcgaaatttactgaagtattgtattacaaagaataattagaggaattgtatcaatatccggaccttattgtatataaataattgtattatataaataaaaagaattttaaataataataaaaaaaattcagggttcttttcttgattgatttgttctacagagaccgaactcctccaatcccatttttattcataattggaagttcctacgagatgatagggtgacccttgggaaaagggaaagaagtttttcgctttgatttcacattatcaattatgtaaaaaatcaaaaatcaaacaaacggagaaaagccggctatcggaatcgaaccgatgaccatcgcattacaaatgcgatgctctaacctctgagctaagcgggctcacataacataaattgtacacgtatactaatttagtaaactactgagatattaattgttcattcttagctatttcataagaaatatgatatatagaaaaatagaaattcataagaaatatgatatatcgaaaaatagaaatatcaaaaataaggaagaatagaaaatagaattttagaatttccaaacatattggatatttgaatattatagaacatacctattaatatagcgatattattaaatatcgcgatataaaattttgatctatttctcaaatatatgtttatcaataattaatatcttaattagcttaattagatggtaagattttttttactattctatgtttactattttttattacataattttattatatttcatatatatt----------------------ttatatatagaaatatatatatttcattttaatttgaaaatatattttaatatatcattttaaataaaatcgagtaaagtaatgtaattaagtttagaatcttattctatttctatatttattgtatattacaatcttataatattattatttattatatataattcgaaataatttcatatttaattaataaataattttattttgaattctcttctaattctaaattaacggaatggttagttatagccattttattagttttagttatggctattaattgaatttaaaattaataatactcaaatcttccttttcgtttttttgttatgttataatgttttttttgttatgttatagaaggcctgccctaagaataacatgaaagataaaagcgcaattcagatcataatgaaacactcctctggtttcattcggaaaggtgaaagctaagacgaaaaaaaaaaaaaaaaaaagaatcgaccgttcaagtatttaaaatttaacgctaaaaacggtagaaataggggcatatataagtataataaatatatattatataataaatatatattatactataatatatatgttatgcgatctatattgaattgatgatatagaaatgatagaatcatttctgattggaccaaataagggtctccgatagagatgaaagaaaatatacaagaaatcaaatagtagaaaaaacttttcaatataggaaccggtatctaatgaattcaaccggtccagcataatagaaatgaaagaaaaggaggggggcggcatcatgatgtgatcttaatcacatcaaaaaaaagaggggatatggcgaaattggtagacgctacggacttaattggattgagccttggtatggaaacctaccaagtgagaactttcaaattcagagaaaccctggaattaaaaatgggcaatcctgagccaaatcctgttttatgaaaataaacaagggtttcataaaccgaaaataaaaaaggataggtgcagagactcaatggaagctgttctaacaaatggagttggctgcattgtgttagtaaaggaatccttccatcgaaacttcagaaaggatgaaggataaacctatatacatacgtatagtactgaaatactatctcaaaatgattaatgacgacccaaatctttcttttgttatatttatatgaaaaatgaaagacttgttgtgaatcgattaaaaattgaaaaaagaatcgaatattcattgatcaaaccattcactccaccgtagtctgatagatctttttaataattgattaatcggacgagaataaagatagagtcccattatacatgttaatatcgacaacaatgaaatttatagtaagaggaaaatccgtcgactttagaaatcgtgagggttcaagtccctctatccccaaaacgacccggttgactccctaattatttattttcattttatcattttgttagcgattcaaataaaaattcgttatatttatcattcattctcattctactcttttctttcacaaatggatctgagcgaaaatttttttcttatcaaaagacttgtgtgtgatatatatgatacgcgtacagtacaaatgatttgagcaaggaatccattaaatttgaataattaacaatacatatcattacttgtactgtactgaaactttgaaaatttatttttgaagatccaagaaattctattagatcctgtataatactttgtaatactttttcgttttt--------ctaattgacatagacccaagtcctatattaaaataaaatgaggatgatgcgtcatgaatggtcgggatagctcagctggtagagcagaggactgaaaatcctcgtgtcaccagttcaaatctggttcctggcacatgagtaatttgtatgagtatatattctaaaaatgaattgatatgagtcgacatacatattcattaatagtataaatcatgatacatatttatccatctaaatgtcggagatataccccttatatatatcatatgtatataaagtatacaaaagaattccattttgtttcctcttgtttttttatttgtccatactgtgtctccttttgttcaaaaaaaacgttaatactttatacatattcgaaaggctaaattagttagttgaaagagaaaaagtatagtctagaggagttgagggatgggaatagccaaagttcatttcagatacagtacaaatagaatatgatcctctttcatttccttctata-tttttttcagattctatttcttcatttcctcctatgttactttctatagcccatctaagtgatgtgcgcggtacatagttcataatgcggaactcttttagtttcatcctagtggctcggctcattcgaaaaagtatcttcaaaatttgagaatctcaatgaatcctctaatttttttttttagtatttattttatttagcccacccaataactaaaaaaaaaataatatgtgaatgaaacttcaattactatgtttgatctcgaagagaatgtacaaaaattctttgaatatctggagttgtagaagtgaagattagtttctgattattcaatgagcatcttgtatttcataaaaattaggggcaatataatccttacgtaaaggccatcctatccaactttcaggcattaagatacgtttcaggcgtggatgattatcataaaggattcccagcatatcataggattccctttcttgaaaatccgcacttttccaaacccagaaaacagacggaattctaggattcctccttgaggcaaatacttttatgcatacctcttccggttgatctataccatactctattctcgtaagatgatagacactagctaacagtccgcctggtgctacatcataagcacattgggaacgtagataattgtaaccatatacatataaaatgacagcaatcgaatgccaatcctcgggttttatttgtaaagtttctattccttggtaatcgaagcccaaagatctatgaactaacccatgtttgactaaccaagcagacaaacgaccctgcatcttttttatctctcccacattttgatttttattttatttgtataagtatttcacatttacgatgaaatttatgaaaattgactcgctctttgctttgttattctgtacatttgttattctgtacaaaaggatcctgcctaattcactaattcgggggaagctactgaacttttatatttgaaaaatatttcaggagggatctctgaagtagacggtggttgatagagtaatccttgatcataatttccagtatgagtactgcgtccaacacgaaacttatggctggtagtaaaacaccgattttcctgttgagatctaattcgatcttcatagatttctcgagaaattttcttacgaagttttgttatagcatctataacggcctccggtttaggtggacagcccggcaaatagacatccacaggaattagcttatcaactccccgaacagtactataagaatcggtactgaacatcccccctgtaattgtgcatgctcccatagcaataacatattttggttcaggcatttgttcatataatcttactaaagaaggagccattttcattgttactgtgcctgctgttaaaattaggtctgcctgtctaggactggatcgtggtaccagtccataacgatcaaagtcgaatcgtgagcctattaatgaagcaaattcaatgaagcaacaactggtaccatagagaagcggccataaactggagagtcttgaccaatttgaaagatcacttgatgtagttgaaataactgaattttgggttgttcgatcaagtaaaggaaattcaataatggaagtcataactgtctcaatctttttttttattgtttgatgactattcaagagctaagaccattccaatgctccttttcgccatgcataaattgaaccaacaattaggataagcacgaaaattaaagcttctataaatacggatactcccaatacatcgaaactcattgcccatggataaagaaaaaccgtttcaacatcaaaaacaacaaaaactagagcaaacatataataacggattctaaattgtaaccaagcatcccccattggttctattcccgattcataactcgaaagtttttctggtcctttgctaatcggggctaaaactccggaaattagaaatgccaaaataggaataacacttgatactatcagaaatgcccagaaaaaatcatattcgtaaagcagaaacatagacgtactcctattaatgtggaaaatataccgtactagtcgattcgaattagaataaattgtaaaataatccataactgtttagtcaaaacaacaatttattttgatcgaaccgcccagtttcatttgtttgctgcggtacatgtcttgtttcaagattgatccactctaattctattttatttagatataataaatataagtatatattgctcttatacaaacaagactctctcgttttcgccgcacttcagattacactaaagaaaacgaattacaaatcgaaaatcttatttttttgtttataatttcgaattctatagaattttattctatatattagaaatagaaa----------------------atcgaaatctataaaatatagattcgatatttaaaatatagattcgatatttctat-atataatttagaatatattttctatatatatagaatttagaatatatagataatttcgaatct-----------------aattta--------------------------ttagataatagataattttttatctttttttattagataatagataattttttatctttttttttttttatttatatactatatatataaatatatat-------------ctaaaatatataaatatatatctaaaatatagcatattttcattttct-tttcatttttgat-tttaatttttaggttttttaatttttaggttttagggctatacggactcgaaccgtagaccttctcggtaaaacagatcaaacttcttattatcaaaatgatttgaactgtttcaaagacccaacgtgcatttttttgcattgggctctttcattaactgatataaatatcggctagtctaccacatttttcttgacagaaagataaaaagatggttccatgtgctctgattcattatgtggattcactccaatccaggagcactaccaaagtgtttcaaagaagggttatcctgacgtaggtctgcttctggccgagatcaacttaagttaaatggagtttctatcgccctgcttgaatcaaaaatgaaacttcatacaccttaaagttcataagataggacgaaaagagagtttttttgaggtccttatactcattatgcctggcattgaatagacagggaattcaccttatcaatatctcaaatcaatgatgggttctggcacctaaatgggcaaccgaatgggaccaaaccctttgtcaggctattgttctcttgttttgttccctaaaagtcatagagtaagacatcaatttctcaataagatcaaatctttttttgattacatgatggagactcctctgaaaaacattggcgcgcgtgtaaacgagttgctctacctaactgagctatagcccttgtgatacatattttatcatgtagataatttcttgtcaagatgaatattacacgatccaacattatatctctttgatacgtttgattggtattgcttataagtaatattacatttataatccatcaatgtgataggtcccatttgtttctctttgtgatgataaatgacctacttaactcagtggttagagtattgctttcatacggcgggagtcattggttcaaatccaatagtaggtagaacttattagataccagagtcaatggtatctaataagtttttctactcatcttctttaatatttattttttatcgtttttgtttcattagaattttattccacttgattggaattgattcttattcaatcggcaggaacaaaattagggacg---------aataagcaaaataaggtgtataaacagaacttctgtttatacaccttattttgcttattcggacggaccaactagactagttacgacatcacattaatagcctctactcgtgtcctagctcgtctgagagctaaatttgcctcaattgtttgtctcttgccttcagctttcctcaaatcagcttccgctgtttcaagagtttgttgagcttcttgtggatcaatgtcactacccttctctgcatcatttactaaaaccgtgatctcattattgcctattctagcaaaaccacccattagagccatcgttaaccattggtcgttaaggcgtattctcaaaataccgatatctacagctgtggcaataggcgcatgatttggtaatacgccaatttgtccactattagtagataaaataatttctttcacttccgaatcccaaacaattcgattcggggtcagtacacaaagatttaaggtcatttcttcaatttactctccatttctaagttcctaaggtcgtagctttcgcagtagcttcatcgatgttacctaccaaataaaaggcctgctcaggaaggccgtctaattctccagaaaggatcaatttaaaccctctaattgtttctgctagaccaacatattttcctggggaaccggtaaatacttctgctacgaaaaaaggttgtgataagaaacgctcaatttttcgtgctcttgctacggttaagcgatcgtcttcggataattcgtccaacccaaggatagctataatgtcttgaagttctttgtaacgttgtaaagtttctttaaccctttgcgcagtttcataatgttcttcaccgacgatacgaggttggagcatagttgatgttgaatctaaaggatctactgctggatagatacccttggcagctaatcctcttgatagtacggtagtagcatctaaatgtgcaaatgtcgtggctggagcaggatcggtcaaatcatccgcaggtacataaactgcttgaatagaagttatagacccctctttggtagaagtaattctttcttgtaaagtacccatttcagtactaagggtgggttgataacccacagcggaaggcattctacccaataaagcggatacttcggatcctgcttggacaaaacggaagatattgtcgataaatagaagtacgtcttgttcattaacatctcggaaatattccgccatagttagggcggttaaacctactctcatacgagctcctggcggttcattcatctgaccgtagactagagctacttttgattctgcaatattttgttcattaattactccagattctttcatttccatgtaaagatcatttccttcacgagtacgttcacctactccgccaaatacggatacacccccatgagctttggcaatgttgttgatcaattccataatgagtactgttttacccactccagctcctccgaatagtcctatttttcctccacgacgataaggggctaaaaggtctactactttaattcctgtttcaaaaatagataattttgtatctaactgtataaaggcaggcgcagatctatgaataggagatgttgtgcgagtatctacaggacctaaattatcaaccggctctccaagcacgttgaaaattcgtcctagagtcgctccgccgactggaacacttagaggagctccggtgtcaatcacttccagtcctctctttagaccctctgtagcactcatagctacagctctaactcgattatttcctaataattgctgtacttcacaagtcacattaatttgttgaccaacagcatctcgacccctaactaccagagcgttgtaaatattaggcatcttgcccggtggaaaagctacatccagtaccggaccaatgatttgagcgatacgccccaagttttttttttcaagtgcaggagccccaggaccagaagtagtaggatttattctcataataaaatatgtcgaaattttttgcgaaaattactgaaatcaaaaataaatgttcgatagcaaaacaagttaagttgatcggttaattcaataagaaataggccttagcgctcgatttcgttggtaccatccaactgaatccaattcaattgtttacttattcaatttcagtgaattgaaaaattcaaccaaaacccattttcaaaacatcaagtgtatgaataaaaattttgataaagtcttttatttgcctatcattatagacaataccttccatattatctatggaattcgaatccgaaccctataaattacgatttcttttttccatctcattggtccttatttacgatatcagcatatcgatttacgcttagcctattatttttagcctagtatttttcatgtttatggacgaattctgcatatttttatatttaggatttacatatacaacatatatcactgtcaagagcgaatttcttattatttagatatttcgattcaaaaaagtaagatattagaaacttgaaaaacaaagattgggttgcgccatacatatgaaagagtatacaataatgatgtatttggcgaatcaaataccacggtctaataacgaaccgttctgattagttgataatattagttgatagttttgtgaaagattcctgtgaaaggtttcattaacttcataatttatgtcgagtagaccttgttcttgtgagaattattaattgattagttgtagggagggacttatgtcaccacaaacagagactaaagcaagtgttggattcaaagctggtgttaaagattataaattgacttattatactcctgactatgaaaccaaagatactgatattttggcagcatttcgagtaactcctcaacctggagttccacctgaggaagcaggggccgcggtagctgctgaatcttctactggtacatggacaactgtatggactgacggtctgaccagtcttgatcgttacaaaggtcgatgctaccacatcgagcctgttgctggagaagaaagtcaatttattgcttatgtagcttaccccttagacctttttgaagaaggttctgttactaacatgtttacttccattgtaggtaatgtgtttgggttcaaggccctgcgcgctctacgtctggaggatttgcgaatccctactgcttatgttaaaactttccagggcccgcctcatggtatccaagttgagagagataaattgaacaagtatggccgccctctattgggatgtactataaaaccaaaattggggttatccgctaagaattacggtagagcagtttatgaatgtctacgcggtggacttgattttaccaaagatgatgagaatgttaattcccaaccatttatgcgttggagagaccgtttcttattttgtgccgaagcaatttataaagcacaggctgaaacaggtgaaatcaaagggcattacttaaacgctactgcaggtacatgcgaagatatgatgaaaagagctgtatttgccagagaattgggggttccaatcgtaatgcatgattacttaacagggggattcactgcaaatactaccttggctcattattgccgagataatggtctacttcttcacatccaccgtgcaatgcatgcagttatcgatagacagaagaatcatggtatgcactttcgtgtactagctaaagcgttacgtatgtctggtggagatcatatacacgctggtaccgtagtaggtaaacttgagggggaaagagagattactttaggctttgttgatttactacgtgatgattttattgaaaaagatcgaagccgcggtatttatttcactcaagattgggtctctctgccaggtgttttgcctgtggcttcagggggtattcacgtttggcatatgcctgctctgaccgagatctttggagatgattctgtactacaatttggtggcggaactttaggacacccttggggaaatgcacctggtgccgtagctaatcgagtagctctagaagcatgtgtacaagctcgtaatgagggacgtgatcttgctcgtgagggtaatgaaattattcgtgaggctagtaaatggagtccggaactagctgctgcttgtgaagtatggaaggagatcaaattcgaattcgaagcaatggatactttgtaatccagtaattatttactgttagttctcttaattgaattg------aaattgaaattaaactcggcccaatcttttactaaaaggattgagccgaatacaataaaaagatcctattgtatagatgtatagatttttgagagatacatacttatatagatatacaagatcttaaatacaaaaatataagacgaaacaacttaaacgcttttttttattgttgtgttggatccacaattaatcctatggatccctaggattggtgcattcttatactattttttttatatattattatctccggatcctgcgtttttggatcatgatcgagccaagtatcacaacttcttctacccatcctgtatattgtccttttcattctgtgttgaaatagaaacttattatattagtaggcgagattttacgaaaaaggtt-ctttatattcctttatattcatagcataggagaaactacta--tttttttttttttttcaatatcccctcgttattagttactaaccctagtgattggatttatatgcttattctgatcggaatattcaaatgattttcatcgaatgactattcatctattgtattttcatgtaaatgaggggcaagaaagttctatggaaaaatggcggttcgattcgatgttgtttaacggggagttagaatacaggtgtaggctaagtaaatcaatggacagtcttggtccttttgaaaataccagtgtaagtgaagatccaattttaaatgatatggataaagacattttcaattttagcgacaagtctaattacagtaatgttgatcatttagtcggcgacagatacattcggaatttcatatctgatgacacttttttcgttagggatagtaatagggacagttattccatatattttgatattgaaaataaaaattttgagattgacaacaaccgttcttttctaagtgaactaaaaagttctttttatagttatcagacttctagttatatgaataatgcaccccaaagtgacgatactcgccacgatcgttacatgtatgatactaattctcatcatagttggaataatcacattaatagttgtattgacagttatcttggttctcaaatttgtattgatagttatattttaagcaacagtaacaattacagtgacagctacatttatagttacatttgtggcgaaagcgtaaatagtagtaaaagcgagagttccagtataaaaactagcacagatgatagtgattttagtataagttctaataatttaaatgtaactcaaaaatacaggcatttgtggattcaatgcgaaaattgttatggattaaattataagaaatttttaaaatcaaaaatgaatatttgtgaacaatgtggatgtcatttgaaaatgagtagttttgatagaatcgaactttcgattgatcccggtacttgggatcctatgaacgaagacatggtctctctggatcccattgaatttcattcggaggaggaaccttataaagatcgtattgattcttatcaaaaaaatacaggattaactgaggctgttcaaacaggcacaggtcaactaaatggtattcccgtagcaattggtgttatggattttcagtttatgggtggtagtatgggatctgtagtgggcgaaaaaatcacacgtttggccgagtatgctaccaatcaatttttacctcttattctagtgtgtgcttccggaggagcacgcatgcaagaaggaagcttgagcttgatgcaaatggctaaaatatcttccgctttatatgattatcaattaaataaaaagttattttatgtagcaatccttacatcccctaccacaggcggggtgacggctagttttggtatgttgggagatatcattattgccgaacccaatgcttatattgcatttgcaggtaaaagagtaattgaacaaacattgaataagacagtacctgaggattcacaagtggctgaatatttattccataagggcttattcgatccaatcgtaccacgtaatcctttaaagggcgttctgagtgagttatttcggctacatgctttctttcctttgaatgaaaattagattagagccttagagtcttaattgaatatttaataagagtattaatttaataaaacttaataaatttttttatgtgtggtgatcaagtagttatttaatttataggaatcaaagtcaaaatccgaagaatggattttgactttggtaacataagattgaattgtagaaagaaccatccggatcgtttttttattgatattcctggttactaatactaactaggaaatctctattaaacaaaagagtgaattctttcaaaatataaagagtgaattctttcgctttcttccgt---ggaagatgaattagaaacatgtagaaagatgaataggtccat--------------------ttatttatatatttattgtattttattaattaatatatatttcttaaattaatatatatttcttaaaacatatacttatagactccctatccctattaagtatatatatactcacttaggtatacttagtataatataacaattatatatgaattataagatatctttataacaatataaggttcaaatataaaacaataaatataacaataaataacaggtacaaatattaaatcgaggtacccattctatgataactctcaacagtctcccctccatttttgtgcctttagtgggcttagtatttccggcaattgcaatggcttctttatctctttatgttcaaaaaaacaagattttttagatacaacaaggacaaatct--tatatatatatatttttttttcaagacttacttggatcataacacggatatctatttagtaaaatatggtataatatgcggcttccttcgggcataagctcttatgtatgtgtaaacatgataaatgaattataactattttcaaatagatcgggatcggggagaatttctgaaatgtaaagtcaatatatctatatgtattaggaaatcatatgaaagggatgttattattttagtttggatctaagaaattcgatgaattatccctaaaggttcacatcataatagtgctggttgatgagagttacttcggaaacaaaaaaaagtaaaaaaaaaaattatttttgttattctcccaattccaataaaatgcaactaggtctagttagagtatgagttggcgatcagaacgtatatgggtagaacttatagcggggtctcgaaaaacaagtaatttctgttgggcctttattctttttttaggttcattagggtttttattggttggaacgtccagttattttggtaggaattttatatctttatttccctctcagcaaatcattttttttccacaaggtatcgtgatgtctttctatgggatcgcaggtctttttattagctcctatttgtggtgcacaatttcgtggaatgtaggtagtggttatgatcgattcgatataaaagagggcatagtgtgtatttttcgttggggatttcctggaaaaaatcgtcgcatattcctccgattccttatgaaagacattcagtccatcagaatagaaattaaagagggtatttatgctcgtcgtgtcctttatatggaaataaaaggacaaggagccattcccttgactcgtactgatgagaattttactccacgagagattgagcaaaaagctgctgaattggcctatttcttgcgtgtaccaattgaagtattttgaaaaaaggaactgaagaatgagtactttgcaagagataaaaaactcaagaatcatctttttttctatagcataacttaactgaagtttcttcagaacgcttactcgagccaaagcaaacgtatatgaaacaattctaaaactaaattgtttatgtccacaattttttttatgcgtatgtaaatccacttaactcaattcagtaacaaatcgaaatgatagattcatcatatatcaaaacaaaacatttcatcataaagtaaagaattttttttctaaatatttgatattttgatagaacgggagttctttcgtctcgaaatccgactactataaatttgaagagggctctttcttattctatattctttctaaattcaaagactaaccgctgtactgaatcacaaaaaaatccggaaatacatcgatgacttgtaatagaacttatgcttgatagaaatattagtatcatatagagtcgacgaatgaggtgcgttcattaaaaattttaaaattcacagacgaaaaaatggcaaaaaagaaagtattaatttcccttctatatcttgcatctatagtatttttgccttggtggatctctctctcatttaataaaagtctagaatcttggtttactaattggtggaatactaggcaatccgaaatttttttgaatgatattcaagaaaagagtattctaaaagaattcatagacttagaggaactcttacgtttggacgaaatgataaaggaatacccggaaacacatttacaaaagcctcgcatcgaaatctacaaagaaacgatccaattgatcaagatgcacaacgaggatcgcatccatacaattttacacttctcgacaaatataatctgtttcggtattctaagtggttattctattctaggtaatgaagaacttgttattcttaactcttggtttcaagaattcctatacaacttaagcgacacaataaaagctttttctattcttttattaactgatttatgtataggattccattcgccccacggttgggaattaatgattggctctgtctacaaagattttggatttgctcataatgatcaaattatatccggtcttgtttctacttttccagtcattttagatacaatttttaaatattggatctttcgttatttaaatcgtgtatctccttcacttgtagtgatttatcattcaatgaatgactgaaaagtgatcgaacgatccaattataatatttgttactttgtacataagcaaaacattcaaaattgtacttactacccatccaagggattcctccaatattccagtaaaattatttatatttaatatttaagtaaatagcaaaattatagatagggaactatactagcgacctacctaattttattgtagaaattttcgggatcaatgattggaccatgcaaactaaaaataccttttcttggataaagaaagagattactcgatccatttccgtatcgctcatgatatatatactaacccaggcacccctttcaaatgcatatcccatttttgcacagcagggttatgaaaatccacgagaagcgactggccgtattgtatgtgccaattgccatttagctaataaacccgtggatatcgaggttccacaagcggtacttcctgatactgtatttgaagcagttgttcgaattccttatgatctgcaactgaaacaagttcttgctaatggtaaaaaaggagctttgaatgtcggggctgttcttattttacccgaggggtttgaattagcccctcccgatcgtatttcgcccgagattaaagaaaagataggaaatctgtcttttcagagctatcgtcccactaaaaaaaatattcttgtgataggtccggttcctggtcagaaatatagtgaaatcacctttcctattctttccccggaccccgctactaagaaagatgtgcacttcttaaaatatcccatatatgtaggcgggaacaggggaaggggtcagatttatcccgacgggagcaagagtaacaataatgtttataatgctacagcagcaggtatagtaagcaaaataatacgaaaagaaaaaggggggtacgaaataaccatagcggatgcatcggatggacgtcaagtggttgatattatccctccaggaccggaacttcttgtttcagagggcgaatccatcaaacttgatcaaccattaacgagtaatcctaatgtgggtggatttggtcagggagatgcggaaatagtacttcaagatccattacgtgtccaaggtcttttgctcttcttggcatctgttattttggcacaaatctttttggttcttaaaaagaaacagtttgagaaggttcaattgtccgaaatgaatttctagatctgcggatttatcaacatcaagctctaaaaataaacaaatttttgttgggaattatgtatgatcaaaaaaattttgcttatttctattctttattctaccggatttcgggaattacttaataccgcattcctggtcatagtatattgtgaaggcgactgttttacttaactcttctttatttatttgttttttcaatccaaattgaaacggtatgatatagaatgaatcaatagttttatctttgac----------------------tagaatcaaaacaaaagataaataagcggagaatagaaaccaaagtataaatgagaggaacaaaggattttaggggagattgttcgtctcctagtccttgacacaagaaacggaattttacccaaccctttcttgtgtcgaattaataaagattctcgatcccgttcgtaaaaaatggatatttgtagttttcattttttttttttttttttttttttatataggtttattttatcataacccttttttagatttcttacgtaacatagtggtagtggacaaataaatataggtcaatttattgagcaatatagaacttcttcaatttcaacgaacttat-aaaaaaaaatttcacttttatgagattaaatatttattagattaaatggagtaaggttctattctattagtatag--------------aaagggtttgcatgatatctgattgatagaaatatattctatttatatataattgtgagtcatccaaaaagggtaaatcgagtgattccttctttgttttaagtattgacagatactattgagtaacagatgttctgaatcaattaacgaagttcattttttaaaaacatcatcagaaaaggtggaggtttttgaaacatctct-aaaaaaaaaatattatgattattaagaactcaacgggacttaccccctctttccttgtctgattcgagggggatcccgttgagttcttatgctttcatgtctacaactcagttcatccgattattacagggatgaacctaatccggaatatgaaccataaaagaaaataccgattaaaccgatcacaagaataccggctacagtacctattatccaaagaggaatccttccagtagtatcggccatttgtcctactttcctccacattttatcaagtggtcatgctagagacataaacagccatagataattatgagatgatatctttccgaatgggataagagaattcctactatctattctttttttattttaattaaagaaataattggaaaataaaacagcaagtacaaaaatgagtaataacccccagtagagactggtacgattcaattcaacactttgttcgttcgggtttgattgtgtcgtagctctatgattcggattaggtttatcgttggatgaactgcattgctgatattgaccctaaaaaagaaacggtaggtacagctagtccgtgaacagctaaccatcgcactgtaaaaattggataggttctatctatagtcattttggcctcctaaaaagatctactaaattcatcgagttgttccaaaggatcaaaacggccagttattaatggaattccttgtcggctttctgtaaaatactcgtttgggcgagggcttccaaatacatcgtaagctaaacccgtgctgacgaataaccaacccgcaataaataaggaaggtatagtaatgctatgaatgacccagtatcgaatactggtaataatatccgcaaaagaacgttctcctgtgcttccagacatgttgagctccgcatattcttgtacagtca--ggggggggccgattccgtaaaagattaaatcagtaaatggaaatttactgaaaccaatctttgtgagatcgtcaatattgtaccaagggtgtttttagagtataccgaatcagtatagctatccttcttctgacacagcaatgcaatttcacaatcaatatcgaaatgaagtgttagataatttctttcttcttttcttgttgcttgtcgatgtagaattttgtaccatttaatataaaattcctcaaattcctgtagtataaggattttcttcagtagaaactgaagatcaagtaaaatgtgaattcgacaggttggtttccaataatttatgaaggagattctcatattcttacgattcaattagacgttacatctaaaaacatacgttttgtggttgtataagatgttttttgttggaatctttttttttttttaggaattggttggccacccagtaacaagtaacaatagtagatattattcaatgaaagaacgaggaacaacgaataaataaaaaacaataaatattcgtgatgcacgcattattctattagccccccaagggggtccttcgtgacctaattacaaagatgggtctttgtaatatggaaagataaaatgtaaaacccagtttcgattgatcttatcgtgcgatacttttttcttttcaatcgcgaaattatgtgaatgaactactactgagttcgctttaaagtaaaaaaaaaagtgcattagaagtgtcgttcgaaaaaaaaaaaaaaaatggattcgatatttcgatacaataaaaaacaatcaaacttattttccaattttattccagagtgattcaaagagagtttcattttgtgaatgaagttataaaaaacgttcttattattactttatttataatttctaatattctatatatacatatagttagttatatacatatattagttcagtcaactcaagagttgaccgatgaatctattgattcaaaagcgtgggatgggtaaatgtcacagatgattaattgatttcttacttatgttactctatttttattagtatcgtctataataattgatgaatcaaatattttcaattgaatttatcctttcaattggttggtatttttgtttatcctcgtatctttcaaaaattgaaacttagggaagtgctttagaaacatatgtataaaaagaacatatttcatttagccttttcatgcctactataactagttatttcggttttctactagcatctttgactataacctcagctctatttatcggtctgagcaagatacgacttatttgaaattaatttaatgaacaatttataaaaaaatctttctatggtagttcatatattctccagtcccttaccaattcttggtcattgagatgtatagtcaatacagattaatatttaaggataaatattacctctcccttccccctttcaaacaaattgaaatgattgaagtttttctatttggaatcgtcttaggtctaattcctattactttggctggattattcgtaactgcctatttacaatacagacgtggtgatcagttggatctttgattaattaacatctcgttttttattgacctcctacttcctttaatccgcgggaggtcaaatttaggttgctgctcaattattttagtgtaattttgacctcccgcgattaacaagaacacagaatcacgccctgtaggatttgaacctacgacatcgggttttggagacccacgttctaccgaactgaactaagagcgctttattatcacaataaatattttgtaaccccaatttatcttgcatatatatatactataaaaaataaaaatgaaatatttatttaattatgtatgtacaattttattaattgatctcaattgatccctcgttactgctcagaagataagtaataggtagggatgacaggatttgaacccgtgacattttgtacccaaaacaaacgcgctaccaaactgcgctacatccctttcaattggtctacagtgtcattgtagagaatccctgccttgttttccacatctttatttcctacattgatatacacaaactatcttatcatttcttccttcttccttttggtctcatatatcatataacaaacatataatatggtaaaagacttatataaagtatgaaattaatatgaaatctaccacaaaaaattaatattttttaggaatttaaggcggaaatggacgtatttttttcttttaataaatatctattttgtacatttcaatttgaattaggaactccgcgtacaagtggtaagtcattaactacatatacacatccggtcatatatgtattaccattaggtattacaaattacaataaaattacaataacgaatacagaaagaggagtttttaaaatgcgagatctaaaaacatatctctccgtggcaccggtagtaagtactctatggttcgggtctttagcaggtttattgatagagatcaatcgtttttttccggatgcgttgatattcccctttttttcattctagctattgatatgggaagggggaagaagattagagatacaatcaaatatctgtaactaatccctacccctcccttctttttttctttgttttttctttttttctttttttacttattctttct-aaaaaaaaaaaaaaacaaagaaaaagcggtttcaccctcagtgaaactatgaactcgggctcaggctcaaattaaattaataatagaacggaaatgcggtggttggggcaacaatatcatacaagatacttaactgaaaatgaaatactgtacggcaattaaaaattataaatatagttagaaatcattatattacttattatttattactatattgattgcaacaaaacatttctttcataatttgatttcgagttacctgcttctatttttgtgtcctttcttcttccttgcttcgggtcggaaaatt-----aaagaattgagtgaatcaaaaaccaaaggaggttcatggctaagggtaaagatgtccgagtaacggttattttggaatgtaccagttgtgttcgaaatcgtgttaataaggaatcaatgggcatttccagatatattactcaaaagaatcgacacaatacgcctagtcgattggaattgagaaaattctgtccctgttgttacaaacatacgattcatggggagataaagaaatagatcgaaccgatcgctcgtgtgtcagtcttccaaggaagatgaaaaattacatattatatataacaatatatatatataatttattttaatttattttttaatttatttaaatagaaacaaataaatagaaacaaaccaaatcctatttcgatcggatcaaagatgatgtagaattaagaaataggattgggattttcaggataaggaataaacaaaccatggataaatccaagcgaatctttcttaaatctaagcgatcttttcgtaggcgtttgcctccgatccaatcgggggatcgaattgattatagaaacatgagtttaattagtcgatttattagcgaacaaggaaaaatattatctagacgggtgaatagattgaccttaaaacaacaacgattaattactattgctataaaacaagctcgtattttatctccgttaccttttcttaataatgagaaacaatttgaaagaagcgagtcaaccgctagagctgctggtcttagaaccagaaaaaaataggttgactcttcaattgaattgaattgaatcaaaataaaattccaatccaaactcaaatgcggattgacgtttttttttttgttcgaaaaatcgtaaaatcgaaatgtcctgtcgtaagaaaaaaaatgggagaagaggaataaatattttatatttaacgtctttcttcattttgatgactttatcatattttatcatactaatttctactctaccttcccagagttcattctccagggaactccatttaaactattccaacggattccttccaatctctttattttatgatctcattggaaatcatataaagacaactcttatttaatatagctatttgtgcaagtattttacgattaagaagtaactgtctcttgtacagattgtgtataaatttactataacttaagtatactttattctcgcgaattactgcatttatccgagtgatccacaaccgacgaaaatctctcttttgtctacctctatcccgatgagccgaaaccaaagctcttattttctgttgagtaatagtacgagtaagtcttgaatgagcccctcgaaaggttgatgcaaataaacgaatttttgttctacgtcttcgggctatataccctcgtttaattctggtcattgaataaatgaaactttgatgaataactaatcgatttcctttctttcagttattcccttcccgtatcctagtctattaataacaaaacggattcttccaatgtataaaattttaattccaatggcttttgctactataaccttcccgaccacgattttttttttttttttttctaggtgaaatgcctagaaaaaattgtattgatattaggtatcaaaaccacataaaagttgtaaatagaaatggatatagtgggttccatcgtttctatggttacttcttaaacggtgaggtcctctctatacaccggagcccttctttcatttaatcaatgttattgttaacttgtacagttcacactctttggctctacccataattatccagtacgaggtctttcacaatgagatctacttatacagtaacggtatttaattatgaagattagctgagtagctgaccctgttagtccgttcttgcaagagtaaggcataatttttctgctttttaaaatagtatttcccctgcttaatggatatcatttgctatcaatggagaattctttctcatcttaaatttaaaacggagttgattggatttgcaccaacggaaaccatacatttgataccacaatagaaggatagatctttttgatttttagatattgaatggagttcttccattctagtctattcactggtactgatcgttgatactggatcaattgttttctttcttttgtcctagcccatgatctgaacgagtcgcacatacaccctagtacatgttcctcgtcgctgaggacatcccccaagagcgggggatttcgtgacatttctgattggctgtcttgtgtttctaataagctgtttaatagttggcatattgaatcatatacataatgggctggtttagatcgatcttaaccggatgattatgaattattttatttctatattaatagattaatgaatagaatcttaaatcagattaatgaatagaatattaaatccggtaagaagataaaatctcaaatcaccaattcgtctgaaatttttgtta-tttttcttttttattcagtcgctacaagatcaacaattccatgagcttgggcttctgttgctgacataaaaacatctctttccatatcttcggatacaacccataagggtttgcctgtcctttgtacataaacccttgtgacggtttcgcgcagcttcaaaagttcttccgcttccaagataaattctcccgtctgtgcctcataaaaagaactagcaggttgatggatcattaccctgatgatataacataataaatgtttattctatctcgcatgatgataaggtgaagagataaagaataataaaatatataattgaacaaccgtacaggcatcttttacgcattgcatacggctctataatggaattcgtttttaccttacttaaatatcaaataaattaaatttaaattaaatatagggtctatcagactcgggttggtaaatgatccaataaccacccttctttttgtttttggagtagttcaaaaatactatgatggctccgttgctttatatatttatttcgtctgttatttagcaatcccaaagtttc----ttttttttttcaaataaaaaaacaagattttttttattttcatattctttcataacctaaatattgttaagagcctcccggcgtgaaaacaaaaaagtttgtgacgctgaaataggcctcccgatagattagataaaatcggaaataccttttatctcatactactctttcgatacataatttaagggttaaaaaaatttatcatatcgaattcgaagtgccatgctattattacttaatattaatatttcatatagcgcgaaggcatagtcttcttttttctctcaaatcaaataaaaaactcattggcgccaagcgtgagggaatgctagacgtttggtaatttctcctccgaccagaataaaagatcccattgaagcggctaatcccatgcatattgtctgtatatctggtcgcacaaattgcatagtatcataaatagctactccgggtattacccatccgccaggagaatttataaacaaatatagatctttggtatcatcctctatactgagatataccataagaccaataagttgattcgagatctcgctatcaaccccttggcctaaaaaaagtaatcgttctcgataaagtcggttgattgggataaagttgtatcccttagaaaccgtacatgcaccttttgatgcatacggttcaacaaaaataacgaaaaaaaaaaaaagaat-caat-gtgtagatgtagattctagcgttttcttttatttatttatttttttttttttttcataccagg-ctttt-aacttataaaaaggggcttttcttt-catttttc-aaaaaagatgggttttggcctgttttgtttatctataaaaaaaaaaattactaaatttatctaactaacttttcattgatgtattgtttcatcgagatacaatctcaatcgcgatgtaattttcttgttcctgaatgggcttcttcaatttttttaggtttatgctctactccgagtaaagatccgcccgatttggatttgcacatatatgacaaatgccccaataccacgtccttttgctacgacttcctttttacaatttatttcatgtcttacaacagatattcaatgcattcatcatattactcgattgattaacagtttgagatcacttctattataaatatataaagaaatagaatatgatagaactagtaatcataaatagattttttaccggtttttttctaaacggagcctggatacttcattttattggcctaaccaagataaccataaattattctaattgataatattaatctgtataccctcccgaaaaaatggatctaattgaacttcacgctccaaatttttgataattcaatcaatctttcttgggcgaaggggaggatatctcgatcggggaagagaatggggaaataccatatgacccaatatatctgacaagtcgcactatatgtcaatccacaatgcatcttcctctccaggacttcgaaaaggtactcttggaacaccaataggcattaaataaaagaaaaattaagtactatatctcactttgatgtgaaagcgtaacaatggatttagtgtcctactaatattggcctttatcatattttatccatagattgactaagtttataaaaaaagataaagaagacaaaatgaataaaggaaaattattacaaataagtcctttgaatgatgaacaaatatatatatgcattcactcatataaaatggtatcaactcccctaccattgcgtattggtccttatcgggtgtagaatagatctgcttctttttgttcctacgaacaaaatagtttcattattactaaaagtaattgaaaagaatcaaacaaatcaaacaaatattaattctttccccaagataatccactaaaaagagggtccacagcatagttttttccaatgcaataaagttacattgtgtctatttttcattgataaaggggtatttccatgggtttgccttggtatcgtgttcataccgtcgtattgaatgatcccggtcgtttgatttctgtccatataatgcatacagctctggttgctggttgggccggttcgatggctctatacgaattagcagtttttgatccttctgatcctgttcttgatccaatgtggagacagggtatgttcgttatacccttcatgactcgtttaggaataaccaattcatggggcggttggagtatcacagggggtactgtaacgaatccgggtatttggagttacgaaggtgtggccggggcacatattgtgttttcgggcttgtgctttttggcagctatctggcattgggtgtattgggatctagaaatatttactgatgaacgtacaggaaaaccctctttggatttgcctaagatctttggaattcatttatttctatcaggggtggcttgctttggttttggtgcatttcatgtaacaggattgtatggtcctggaatatgggtgtccgatccttatggactaactggaagggtacaatccgtaaatccagcgtggggtgtggagggttttgatccttttgttccgggaggaatagcctctcatcatattgcagcagggaccttgggcatattggcgggtctattccatcttagtgtacgtccacctcaacgcctatacaaaggattacgtatgggaaatattgaaaccgtcctttccagtagtattgctgctgtcttttttgccgcttttgtagttgctggaactatgtggtatggttcagcaactaccccgattgaattatttggtcccactcgttatcaatgggatcaaggatacttccaacaagaaatatatcgaagaattggtgctgggttggctgaaaatcaaagtttatctgaagcttggtctaaaattcccgaaaaactagctttttatgattacatcggcaataatccggcaaagggggggttattcagagcgggctcaatggacaacggggatggaatagctgttgggtggttaggacatcctatctttagagataaagaggggcgcgaactttttgtacgtcgtatgcctactttttttgaaacatttccggttgttttggtcgacggagacggaattgttagagccgatgttccttttagaagggcggaatctaaatatagtgtcgaacaagtaggtgtaactgtcgagttctatggcggcgaactcaacggagtcagttatagcgatcccgctactgtgaaaaaatatgctagacgtgctcaattgggtgagatttttgaattagatcgtgctactttgaaatccgatggtgtttttcgtagcagtccacggggttggtttacttttggacatgcttcgtttgctttgctcttcttcttcggacacatttggcatggtgctagaaccttgtttcgagatgtttttgctggtattgatccagatttagatgctcaagtggaatttggagcattccaaaaacttggagatccaactacaagaagacaagtagtctgatacaatatgctttgttacttgttacttttcatttttattttctttttgtgatttttagatggggtaccagataaatcttgatttgaatcactgccttttctttgactcttgttctttatttatccgggagacgatcccaaataaacaggtatggaagctataattgtaaaccacgatcgaatctatggaagcattggtttatacattccttttagtctcaactctaggaataatttttttcgctatcttttttcgagacccgcctaaagttccaactaaaaaggtgaaatgatttgtcattatctcaattgaagtacggatcctcccaatattgggaggatccgtacttcaactagtccccgtgttcctcgaatggatctcttagttgttgagagggttgcccaaaagcagtatataaggcgtacccagtaaaacttacaagtaaaccagataaaaagatggcaactagggttgctgtttccatgattatatagttttaagacattataaagttttaagacctcaatggatctatgataagatcatttatttacaacggaatggtatacaaagtcaacagatcttactgaatataaaatattatggctacacaaaccgttgaaggtagttctagatctggccgcccaaaacgaactaatgcggggagtttattgaaaccattgaattcagaatatggtaaagtagctcctgggtggggaactactcctttgatgggtctcgcaatggctctattcgcgatattcctatctattattttggagatttataattcttccattttactggatggaatttcaatgaattagattcccaagaaccattaactggctttttcaatacaaagtgaagcgtttaggtttctgatttttatccca-ttctattttggtagtttgaccgtggaatttctttgtttctgtatttccggaatatgagtgtgtgacttggtataaatgatcctatggatagtgcagagaatgggtctgtcatcttgatagagatggttttacttcgtcggatattcattctagtatctggagcacggaatatatgaaatagattactattagaactatgattcatacttaatagtcagacctcgtgtccggacttcaaaaaattttttcaaagagttagaagttataaatagaaatatttttattctttcaaactttcgtttatgcttattttgatcaaaggacaaaacaaaggtttctttggtttggatttttagtcattatatctattcattgaataagtgatgatccaatggttcttactcagggaattttgggacttagacttagtttgaaagggttttattgaatcatcgtggttttagtatgaatctgaggttttaatcaattctatagggtcttaacaagagaattcctatcaataataaagaaaacagcagtaaagccgcattacacataaataacaccaaagaaaataggtaaatagaagattcaagaggcctataacgatcaatatatagacgaatgagccgacttgattttttggcattataaccacaaagaagagctttcggatttttattctttagtatcttc-aaaaaaaaattgaatcataaatcatagaattaataaacttcaaactttatattacacacatccgttagaactagtatttgggtgtttctgtttgagccgtacgagatgaaattttcatatacggttctccgggggggtccccttgatttacctatctcaataaaatctatgattggttcgaagaacgtcttgagattcaggcaattgccgatgatataactagtaaatatgttcctcctcacgtcaacatattttattgtctagggggaattacgcttacttgttttttagtacaagtagctaccgggtttgctatgactttttattatcgtccgaccgttacggaggcctttgcttctgttcaatatataatgactgaagctaattttggttggttaatccgatcagttcatcgatggtcggcaagtatgatggtcctaatgatgatcctgcacgtatttcgcgtgtatctcaccggcggctttaaaaaacctcgtgaattgacttgggttacaggtgtggttttgggtgtattgaccgcatcttttggtgtaactggttattccttacctcgggaccaaattggttattgggcagtaaaaattgtaacaggcgtaccagacgctattcctgtaataggctcgcctctggtagagttattacgcggaagtgctagtgtaggacaatccactttgactcgtttttatagtttacacacttttgtattacctcttcttaccgccgtatttatgttaatgcacttcccaatgatacgtaagcaaggtatttctggtcctttataaagaatatataccatcttgtaatcaatcatctatcacttggggtaggaacactagtatttcattgctacaaatatggattattgaaaaaaaaataagacatgtattgggatatttctcttcaactctacaaaaatgtattatttttttgacactcatagttgaagtgaattttccgaagataaaatggattatgggagtgtgtgacttgaactattgatcgggccttgcagatatatgtccttatctatctgccacatttgaattcacaacaaaaaaatgtgtctttgttccaaccaccgcgtaagccccatacagaagataggccggttcgtttgaagagaatcttttctatgatcagacccgatcatgtcgtgtatgatatgaacaggctccgtaagatccagtagaataagtgattggcataatccggattatgttttatatatttcacttactaaatagtatagaaatgtattcatttcctctgcattgactcgatttatgatactatcggagtgaaacaagggatctaaagaagaacagaggctagactatattagtaacaagtaaatcctttgctttgtatgtaaacagtctcgatatttaggggataaaggccaattgcaagatctgagacgacccataaagcatttgatcatgatcaattttgtaagcctacttgggtattgagcatttatctgtaagaactgaattccttgcaatggttagttgttgcaactgcgaaaaagggaatccgttttcttacatagaatcattcatatatgtgtggatatggataacatatcaatttttttatatggatccatttgattcgtttgattcgtgctcgagctggatgatgaaaaattatcatgtccggttctttcgggggatggatctagaataattcacctatcctaataacaaaaaaacctgacttgaacgatcctgtgttaagagctaaattggctaaagggatgggtcataattattacggagagcccgcatggccaaatgatcttttatatatttttccagtagtaattttaggtactattgcatgtaacgtaggcttagcggttctagaaccatcaatgattggtgaacccgcggatccatttgcaactcctttggaaatattgcctgaatggtatttctttcccgtatttcaaatacttcgtacagtgccaaataagttattgggcgttcttttaatggtttcagtacctgcgggattattaacagtaccttttttggagaatgttaataaattccaaaatccatttcgtcgtcccgtagcgacaaccgtctttttgattggtactgtagtagccctttggttgggtattggagcaacactacctattgataagtccttaactttaggtcttttttaaatcgattcaactgtgaaataaaaaaaagtatattatgacgtgtgtatctagggaatagtcgcttcaaagtgaattttccctagatacatctattcaatttcattttggacctattcggaatatatggattgtgctaaagattcaagattcaaaacgcatttttatctgtttagacaaaactttag--aaaaaaaaaaagaaaaaaagtaaataactcataaaaatttattcgaaatgcttttttatttctagaatgttcaatatatgtttgacatcttctatgcgaaaatgtttcattttcataagatcttcttgactgttattcaaaaggtccaataatgtatgtatattggaccttttgaggcaattatagaccctggggagcaattctgattggtcaataaaaatatatttcaatgcgatttcttttttatttttcctttgtttagccaatctatcatgataagtaaagaggggtaaagtcactttgtgttgattattttctaaatgtaagttttcttcttctgcatgtaaaaaaggaataaataaattaatcaaattccgggaggcttcatgaagtgcttctttaggagttaaacttccatttgtccatatttcgagaaaaagtatctcttgtttttcattcccattcacataagaatgaatactatgattcgcatttcgaacaggcatgaatacagcatctataggataacttccgtcttgaaagttatttggcgtttttatacgatatccgcgattcctctcgatttgtaattcaatacacaaattaattggttctgttaggttagctatatactgtgtattatcaacaatttccacagaaggtggtaagataatgtcttgagcagttacatatccaggacccttgacacaaatagacgcgttacgagttccatacagattacttttcaagacaatttctttcaaattcattaaaatttcatgtacggattcttgaatacctactatggtagaatattcatgtggtattttctcagattttgcgcatgtgatacatgtaccttctatttctccgagcaaagctcttcgcattgcaatgcctattgtatcggcttgacctttcataagtggggccagaataaagcgtccataataaagacgcttactgtctgctcttgattcaacacacttccactgtagtgtccgagtagatactgttactttctctcgaaccatagtatattatttgatcaaatcattgaattatttatttctcttgaaatctcttcaatgtttatttttacacacgtctttttttaggaggcctacagccattatgtggcataggagttacatcccgtatgaaacttaatagtataccacttctacgaatagctcttaatgccgcatctcttccgagacccgggccttttatcataacttctgctcgttgcataccttgatccactactgtccgaatagcatttcctgctgcggtttgagcggcaaatggtgtaccccttcttgtacccttgaatccacaagccccggcagaggaccaagaaattactcgaccccgtacatctgtaacagtcacaatggtattgttgaaacttgcttgaacatgaataactcccttggggattctacgtgtattcttacgtgaaccaatacgtctatttctacgcgaaccaatttttggtataggttttgccatattttatcatctcataaatataagtcagagatatatggatatatccatttcatgtcaaaacagatccttattctttttttttttttttttttacttattttatttatttatttgtacatctgtacatcgggtcctttagatttcgagagtctttttgttttagaaagattatccttgtctttgtttatgtctcgggttagaacaaattactataattcgtccccgcctacggatcaatcgacatttttcacaaattttacgaacggaggcccttattttcatatttgtcattcctttttttaattccgaatctacttattggaagaaaataagtttcttgaaatttttaatttcgaattgtatcctcactaaagaatgttgaaattgaaaaaaccgcctaatcattcaagtctttgctttggagtctctaaattatacgccctttggttgaattataaggacttacctcaatttttagtctatttcctggtagtatacgtataaaactacatgaaatcctttacgaaacaaaaacctgaataatttttttgttatctaaacgaatccggaagatacataccatcggtaagttgttcagtaattaaaccctcatgaatccatttttgttgtttcattccaggtaaaaccgctttgaagtatcaactaatgtaagagggataatattagaaacttgtcctttctctcttttcacaaatatgaccgtgtcggctattagaaagattaccatatataacacaaaacttctccgccgattccttctagtcgagcctttcggtctgtcattatacctcgagaagtagaaagaattacaacccccattccgcctaaaattctaggaattcgttgatagttagaatatattcgtagaccgggtcgactgatccgttttaaatttaaaacagttctatatggtcctttcctatttcttctatgtcgtagggttaaaaccaaaaaatatttattgctttcttgatgttttctcacgttttcaataaaaccttcttggaaaaggattttaacaatattttcagtgatgttagtagatggtattcgaactgttctttttttattcatgtcagcatttcgtatagaggttattatgtcagcaatagtgtctttactcatgataaactaagatttttgtttcccccgaattttgatataatcaacatgctctttttctttttttctgaattttttaatatttatgaattcttttttttttttttttttatgaattattaaagatatatacgtgatagataaacaatttactaattaattaaataaatttaatcaatttcattcaaatactatattaaggtcttcccctataatacttcaggtgctaatgaaactattttagtgaaatttaactgtcttaattcccgggcgatcgcgccgaaaattcgggttccttttggatttccttcttgatcaataacaaccgcagcgttgtcatcatatcgtattatcataccgttgtcgcgtttgagttctttacaagtacgtacaatgacagctcggaccacttctgatctttctagaggtgtatttggtactgcttccttgattacagcaacaataatgtcaccaatatgagcatatcgtcgattactagctcctatgattcgaatacacatcaattttcgggccccgctgttatccgctacattcaaatgggtttgaggttgaatcatatcatttttttttatcggttttttctttttcaatgcaaaggtataaataaaaaaaagaaatattatttgttcaaaacaaaaaaagaaacctgcaattgtttttttttcatcccaaaaacccctttcgtttgtttctacattcctatccagaaagaatgaattgagttcgtataggcattttagatgccgctattgaaatagcccttctagctatattttctgctactccgctcatttcataaagtattctaccgggtttaacgacagctacccaatattcgggagatcctttccccgaacccatacgtgtttctgtaggtcttactgtaacaggtttgtctggaaatatgcgtacccatatttttccaccgcggcgtgcatttcgtgtcattgctcgccgccctgcttctatttgtctagatgtgatccaagcgggttcaagcgcttgaagagcatatctaccgaagcaaatacgattacctcgataagatattcctttcattcttcctctgtgttgtttacggaatctggttcttttggggttatagttgatggttgtttagcaattccatccatctctactacagaaccggacacgagagtttcttctcatccagctcctcgcgaattaaacaatt-aaaaaaaattaaacaaaaaaaatacacggttaataatctatggaatcgtgggattctttgaaatttgatctaatcgattataaattagaaattttttgtgttttaatatataatttaacacgtatttatataatttaacacgtattctatttatagataatgtcgttttggtagaacgctataatgaatctttattttg-ttttccttttatttcgaatcgactaaaatttag--aaataaaaaaaaattcgcgggcgaatatttactctttcaacattcagttgtaagattagtctatgacatgacctctcagaataaatgaataggtttccggttcgttccgccatcctactcaatgaatcattaggattcgttttcaatagaatcttatgcattcacaggttctgtcgttcccaccacttctcgattaatgattaggtctgaattttacaacggagcctccaattaaattgattcttgagtcaaccttctcagtctttattggctcggggctcttgattttttgttctatgcacggatttgtctaattatggatcaatcagtattgatgctttattacattccctttatatgagatgactcatagaccttacatattggaattatatatcattaatattctttttctatctttctctcacccttccatttatctgtatacttgatattgctttacaacccataatcagattttttttgtttgtttatgtaaaaaagatttcagttgctacaatgatatgacttatatatcatatcttgactggttctttctattcagataacacgaagtgatgagttggttattagttctatagttatcagtttgtactatgggctgtccatttttttgaatcccaaccctaaaaaaaccaacgagtcacacactaagcatagcaattatatcaaatgattaatcgaatttttattcaaccttatagaattgttctttttttttattatttaccagaaaaagaatgaaagagtttgccattttttgttttatcaccagatagaactaaatataagtcaagtaagttcttattattcctcgtctacaaatatccaaattttgatgcctaataccccatagatagttcgaactgcataggaacaataatcaattttagctcgaatggtttgtagaggaactctaccttctcggatccattcaacacgtgcaatttcttttccgtcgatacgccctgcaatttgtacttgaatcccttttgtacctgcctgttcagttaattcaatagcttttttcattgctttgcgaaatgaaactctattctttaattgtccggctataaattctgcaagaatattggggtgcccgtaaggatttgcaattcttgtaatagcaatgttgagttttcggtttacacaattgagttctttttgtacatgcgtctgtaattcttcgattcttcgagtcctgtcttctattaataacttggggaatcccatatagattatgacctgaatcaaatcgattcttttttgaatctctatacgtgcaattccctctacattagaggatattttcatattattttgcacataatttttgatacaatctcgtattttttgatcttcttgtagatcctttgaataattttttggttgtgcaaaccaaagagaatgatgatcttgggttgcaccaagtctgaaaccaagtggatttattttttgtcccataatcccccactactatatatatcgtgaaacgtgacatctgtttgtattttttttttattcattcgattttttttaagcataacataatatagcgtatttgtattttttataatataaaatattcttcctttaagtattcctcagctctaatttatagaatttccttttatctatttcttcctcttcatctaaagatatatctttcaatacaatagttatatgacaagtggatctttttataggataacctcgtcctcgagcccggggctttaattttttcacagttgtgccctcgttgacttcggctttactaatgattaaacttgtttcgttcaaacccttattgtgattagcatttgctgctgcagaataaaccaattttaaaatggcataacatgctcgataaggcataagttctagtatcataagtgtttcttcataggaccgcccacgaatttgatcaattactcttctcgctttgtgagcagacatacatatatgttgacctaaagtgtatacttcggtatatttcttcacctttctcttctgtatcataagattcacctctcattaatgaacgataagcatctatattttattattttttaatta------attattaacgacgggatctattatcatttttcgcatgcccccggaaatttagagtaggtgcaaattctcccaatttatgtcctaccatacgatccgttatataaataggcaaatgctcctttccattatggatagcgatagtatgcccgatcattgtaggtataatggtagacgctcgggaccaggttactattatttctttttctgcttttgtgttaagtgtatttatttttcttaataaatgatttgctacaaaaggatttttttttagtgaacgtgtcacaattaattactcctatttttgtttttatttcttttttgtaaagacgaagaaacaaattctattttctcgcctatttactacggcgacgaagaatcaaattatcactatatttattcctttttctacttcttcttccaagtgcaggataaccccaaggggttgcgggtttttttctaccaattggggccctcccttcaccacccccatggggatggtctacagggttcataactactcctcttactacaggacgcttacccagccaacatttagatccggctttacccaaacttttctggttcaccccaacattccccacttgtccgactgttgctgagcagtttttggatatcaaacggacctccccagaaggtaattttaatgtggccgatttcccctcttttgcaatcagtttcgctacagcacctgctgctctagctaattgtccaccctttccaagtgtgatttctatgttatgtatggccgtgcctaagggcatatcggttgaagtagattcttctttttgatcaatcaaaaccccttcccaaactgtacaagcttcttccaaagcatacggctttctggatgtagatgatgatatctatacagatggatcttatatatatcgtataattcttatatatatcatataatgaagtaccacatgagtggatatataggaatcaaaatatgccgaataactcatgttatgctcttctacatcctaggtcttcccgttccttcatctggcttatgttcttcatgtagcattcagaccgaatgactctatgaaattacgtcgatacttccacatattacgggtaacgtaggagacatctctatttttccccggggggaatccttagaattaccactgcttagctttcaattcgcctctgaccatcaaatgaaatgtgaataacccgtcctcctctctttgaaacaaggggcgcttctggttctgtaggtgcttgaaacaattttgtcttctccatattactatatctctagagtcaataattttatatgaggaactactgaactcaatcacttgctgccgttactcttcagttttctgttgaggtctatcctgtagaggtactcaaattggatcagtgatcgatttctaggtttcgtcgtaaacctaattggttacttccaattacgtaaatcaatagttcaaaccgcactcaaaggtagggcatttcccatttttataggaacttctgtaccagaaacaatggtatctccaattatagcccctctgggatgtaaaatatatcttttctcaccatccccatagtgtatgagacaaatgtatgcatttcgattagggtcgtattctatagttacgattctaccatatatgtctttttcattccgtcgaaaatcgattttacggtatagacgcttatgacctccccctctatgccctgcggtaatgattcctctggcattacgacctttaccacaacgatgctgtccatagatcaaattatttcgtggattggatttcacttgactgtctacggctccattgcgtgtgctcggggtagaagttttgtataaatgtatcgccatgctattaagtattttgatttaagttcttttctttctaagaggtggaatagaataacccggttgaagcgtaatgatcatacgtctgtaatgcattgtatgtcccataatagttcccattcttctaccctttcccgggagtcgatgactattcatagctattaccttgacaccaaagaagagttcgacccaatgctttatttctgtcctagttgatcctgattcgacattagaagtatattgatttttccccaataaccgaatacttttgtctgtaaatactgcatatttgattccatccataaatctattttcttccctatgagttctagtctcaataagaatgctagttcttactgttcatatgttatgatatgaatataccacaccaattcgttatgtatggatgatgagattccattgatacagagccaattccaatagacttattggagggtcccattggcgtgcatccagtaggaattgaacctacgaattcgccaattatgagttgggcgctttaaccattcagccatggatgcttagcggggatcctcgtacatggtgaataaccaaattccaattgaaatgaaatctttaggataaatcaatgcaatttaggaggactcaatgaaaggacatcaattcaaatcctggattttcgaattgagagagatattgagagagatccagaattctcactatttcttagattcatggaccaaattcaattcagtgggatcttttattcacatttttttccatcaagaacgttttataaaactcttggactcccgaatttggagtatcctactttcacgcaattcacatttacagggttcaacaagcaatcgatatttcacgatcaagggtgtagtactatttgtagtagcggtccttatatatcgtattaacaatcgaaagatggtcgaaagaaaaaatctctatttgacagggcttcttcctatacctatgaatttcattggacccagaaatgatacattggaagaatcttttgggtcttccaatatcaataggttgattgtttcgctcctgtatcttccaaaaggaaaaaagatctctgagagctgtttcctggatccgaaagagagtacttgggttctcccaataactaaaaagtgtatcatgcctgaatctaactggggttcgcggtggtggaggaactggatcggaaaaaagagggcttctagttgtaagatatctaatgaaaccgtcgctggaattgagatctcattcaaagagaaagatatcaaatatctggagtttctttttgtatattatatggatgatccgatccgcaaggaccatgattgggaattgtttgatcgtctttctccgaggaagaggcgaaacataatcaacttgaattcgggacagctattcgaaatcttagtgaaagactggatttgttatctcatgtttgcttttcgtgaaaaaataccaattgaagcggagggtttcttcaaacaacaaggagctgggtcaactattcaatcaaatgaaattgagcatgtttcccatctcttctcgagaaacaagtgggctatgcaaaattgtgctcaatttcatatgcggcaattccgccaagatctcttctttagttgggggaagaatccgcacgaatcggattttttgaggaacatatcgagagagaattggttagacaatgtgtggttgttaaacaaggatcggttttttagcaaggtacggaatgcatcgtcaaatattcaatatgattccacaagatctagtttcgttcaagtaacggattctagccaattgaaaggatcctctgatcaatccagagatcatttcgattccattagtaatgaggattcagaatatcacacattgatcaatcaaagagagattcaacaactaaaagaaagatcgattctttgggatccttcttttcttcaaacggaacgaacagagatagaatcagaccgattccctaaatgcctttctggatattcctcaatgtcccggctattcacggaacgtgagaagcagatgaataagcatctgcttccggaagaaatcgaagaatttcttgggaatcctacaagatccattcgttcttttttctctgacagatggtcagaacttcatctgggttcgaatcctactgagaggtccactagagatcagaaattgttgaagaaagaacaagatgtttcttttgtcccttccaggcgatcggaaaataaagaaatagttaatatattcaagataattacgtatttacaaaataccgtctcaattcatcctatttcatcagatccgggatgtgatatggttccgaaggatgaattggatatggacagttccaataagatttcattcttgaacaaaaatccattttttgatttatttcatctattccatgaccggaacagggggggatacacgttacaccacgattttgaatcagaagagagatttcaagaaatggcagatctattcactctatcaataaccgagccggatctggtgtatcataagggatttgccttttctattggattggatcaaaaacaattcttgaatgaggtattcaactccagggatgaatcgaaaaagaaatctttattggttctacctcctattttttatgaagagaatgaatctttttatcgaaggatcagaaaaaaatgggtccggacctcctgcgggaatgatttggaagatccaaaatcaaaaatagtggtatttgctagcaacaacataatggaggcagtcaatcaatatagattgatccgaaatctgattcaaatccaatatagcacctatgggtacataagaaatgtattgaatcgattctttttaatgaatagatccgatcgcaacttcgaatatggaattcaaagggatcaaataggaaatgatactctgaatcatagaactataatgaaatatacgatcaaccaacatttatcaaatttgaaaaagagtcagaagaaatggttcgatcctcttatttttatttctcgaaccgagagatccatgaatcgggatcctaatgcatatagatacaaatggtccaatgggagcaagaatttacaggaacatttggaacatttcatttctgagcagaagagccgttttcattttcaagtagtgttcgatcgattacgtattaatcaatattcgattgatattgatattgattttgattggtctgaggttatcgacaaaaaagatttgtctaagtcacttcctttctttttgtccaagttacttctttttttgtccaagtttcttctctttttgtctaactcacttccttttttctttgtgagttttgggaatatccccattcataggtccgagatccacatctatgaattgaaaggtccgaatgatcaactctgcaatcagttgttagaatcaataggtcttcaaatcgttcatttgaaaaaattgaaacccttcttattggatgatcatgatacttcccaaaaatcaaaattcttgatcaatggaggaacaatatcaccatttttgttcaataagataccaaagtggatgattgactcattccatactagaaataatcgcaggaaatcttttgataacatggattcctatttctcaatgatatcccacgatcaagacaattggctgaatcccgtgaaaccatttcatagaagttcattgatatcttctttttataaagcaaatcgacttcgattcttgaataatccacatcacttctgcttctattgtaacaaaggattccctttttatgtggaaaaggctcgtatcaataattatgattttacgtatggacaattcctcaatatcttgttcattcgcaacaaaatattttctttgtgcggcggtaaaaaaaaatatgcttttttggagagagatactatttcaccaatcgagttacaggtgtctaacatattcatacctaacgattttccacaaaatggtgacgaaagggataacttgtacaaatctttacattttccaattcgatccgatccattcgttcgtagagctatttactcgatcgcagacatttctggaacacttctaacagagggacagatagtcaattttgaaagaacttattgtcaacctctttcagatatgaatctgtctgattcagaagggaagaacttgcatcagtatctcaatttcaattcaaacatgggtttgattcacactccatgttctgagaaatatttaccatccgaaaagaggaaaaaacggggtctttgtctaaagaaatgccttgagaaagggcggatgtatagaacctttcaacgagatagtgctttttcaactctctcaaaatggaatatattccaaacatatatgccatggttccttacttcgacaggatacaaatatctaaatttgatatttttagatactttttcagacctattgccgatactaagtagcagccaaaaatttgtatccatttttcatgatattatgcatggatcagatatatcatggcgaattcttcagaaaaaattgtgtcttccacaatggaatctgataagtgatatttcgagtaagtgtttacataatcttcttctgtccgaagaaatgattcatcgaaataatgagtcaccattgatatcgacacatctgagatcgccaaatgttcgggagttcctctattcaatccttttccttcttcttgttgctggatatctcgttcgtacacatcttctctttgtttctcgagcctatagtgagttacagacagagttcgaaagggtcaaatctttgatgattccatcatacatgattgagttgcgaaaacttctggataggtatcctacatctgaactgaattctttctggttaaagaatctctttctagttgctcgggaacaattaggagattctctagaagaaatacgggcttctggcggcaacatgctatggggtggtggtcccgcttatggggtcaaatcaatacgttctaagaagaaatatttgaatatcaatctcatcgatatcatcgatttcataagtatcataccaaatcccatcaatcgaatcgctttttcgagaaatacgagacatctaagtcatacaagtaaagagatccattcattgataagaaaaagaaaaaacgtgaacggtgattggattgatgataaaatagaatcctgggtctcgaacagtgattcgattgatgataaagaaagagaattcttggttcagttctccaccttaacgacagaaaaaaggattgatcaaattctattgagtctgactcatagtgatcatttatcaaagaatgattctggttatcaaatgattgaacaaccgggagcaatttacttacgatacttagttgacattcataaaaagtatctaatgaattatgagttcaatacatcctgtttagcagaaagacggatattccttgctcattatcagacaatcacttattcacaaacctcctgtggggctaatagttttcatttcccatctcatggaaaacccttttcgctccgcttagccctatccctctctaggggtattttagtgataggttctataggaactggacgatcctatttggtcaaatacctagcgacaaactcctatgttcctttcattacagtatttctgaacaagttcctggctaacaagcccaagggttttcttgttgatgatagtgacgatattgatgatagcgacgatattgatgatagtgacgaccgtgactttgatacggagctggcgcttctaactatgatgaatgcgctaactatggatatgatgccggaaatagaccgattttatatcacccttcaattcgaattagcaaaagcaatgtctccttgcataatatggattccaaacattcatgatctggatgtgaatgagtcgaattacttatccctcggtctattagtgaactatctctccagggattgtgaaagatgttccactagaaatattcttgttattgcttcgactcatattccccaaaaagtggatcccgctctaatagctccgaataaattaaatacatgcattaagatacgaaggcttcttattccacaacaacgaaagcactttttcactctttcatatactaggggatttcacttggaaaagaaaatgttccatactaatggattcgggtccataaccatgggttccaatgtacgagatcttgtagcacttaccaatgaggccctatcgattagtattacacagaagaaatcaattatagacactaatataattagatctgctcttcatagacaaacttgggatttgcgatcccaagtaagatcggttcaggatcatgggatccttttctatcagataggaagggctgttgcacaaaatgtacttctaagtaattgctccatagatcctatatctatctatatgaagaagaaatcatgtaacgaaggggattcttatttgtacaaatggtacttcgaacttggaacgagcatgaagaaattaacgatacttctttatcttttgagttgttctgccggatcggtcgctcaagacctttggtctctaccccgacccgatgaaaaaaatgggatcacttcttatggactcgttgagaatgattctgatctagttcatggcctattagaagcagaaggcgctccggtgggatcctcacggacagaaaaagattgcagtcagtttgataatgatcgagtgacattgcttcttcggcccgaaccaaggaatcccttagatatgatgcaaaatggatcttgttctatcgttgatcagagatttctctatgaacaatacgaatcggagtttgaagaaggggaaggagtcctcgacccgcaacggatagaggaggatttattcaatcacatagtttgggctcctagaatatggcgcccttggggctttctatttgattgtatcgaaaggcccaatgaattgggatttccctattgggtcaggtcatttcggggcaagcggatcatttatgatgaagaggatgggcttcaagagaatgattcggagttcttgcagagtggaaccatgcagtaccagacacgagatagatcttccaaagaacaaggcttttttcgaataagccaattcatttgggaccctgcggatccactctttttcctattcaaagatcagcctgtgttttcacatcgagaattctttgcagatgaagagatgtcaaaggggcttcttacttcccaaacggatcttcctacatctatatataaacgctggtttatcaagaatacgcaagaaaggtacttcgaattgttaattcatcgccagagatggcttagaaccaatagttcattatctaatggattttttcgttctaatactccatccgagagttatcagtatttatcaaagctgttcctatctaacggaacgctattggatcaaatgacaaagacattgttgagaaaaagatggcttttcccggatgaaatgaaaattggattcatgtaacaagagaaaggtttcccattccttagccggaaagatatgtggccatgaaacagggattaagtggaacagaattgactgggcggtagagtcgtggaaacacctgtttcttccatattttggaccttagctccatggaacaatatactaactactgctgaaacatggaagaattgaaatcttagatcaaaacattatgtatggatggtatgaactgcctaaacaagaattcttgaacagcgaacaaccagagctattactcactacatcaaaaaatttccattaatgaaagatgtaaatccattggaaaataaaaaatacgcatgtcggatgaaatggttgttgctatctgctacaataacgactcattggtttaactgaataactaaataaaatagatagacatttctcttcgtctcaggtcgacggatcttctcaattcaaagatcccctatatggataatacacattccagttgaccgactaattcgaattgttttgttccgaagcaaagatatccacggggcggttcgtcctattcagatattcacaaccaagaagtactggattctctttcggataggccctgaaaggagaaggaaggctggaatgccaacaggcgtctattattgaattcaattcacccgacccgatagtacccatttttggaacgtccagtgccaaagtcactgaatgggtaagtcgccaatccctaaaacggactatgtaatgtactttatctgctggattacgggtgggcattttaccagaggtttctattgtatcaatctacccttgtgtgattcctgttgaagcatatactcggggggtgggtgcagggcggacgatttcaaagcagactccccattcattagatagagaagatcaccaagatttcgtgatccgctgccgaacttattccaagtcaatgagcattctcaatattcaatattatgccttgaagaggactcgaacctccacgctctttagcacgagattttgagtctcgcgtgtctaccatttcaccaccaaggcatcttgaaagtgaatcgtattccatgaatatgatacctatccagtgcgatgtatggaatatatgacaaaggtggagtgttagagtatttctattgatcagtcatgtcatataggcccgagtcggacatccaattgcttcgatttgaattatccggaggatgccttatatatattatatcaaaaatatatattattatatcaaaaatatatattattatatcaaaaagatggacaatcaaaccgatttctcgattcaatagaagcccaaagaggtgaggtgaatagggtcccatcccaaataacgagagatatgtaaaaagcaggtccgattacgcctattcctaatcctaaatggaatgtaacgacgtagggatccatatgtaaacatagtacctatttagatacgctcgaatgaccccttctcataattagaatgtatataaccctattccggtctggtccggtatggaatgaacttataatcatggaatcgactcgatcatcagattatagattataagttcataaccctagcccattcccattttgggcggaacagatctacaaattctttgattccagttagtaagagggatcttgaactaagaaatagattctagaagctaaaaaagggtatcctgagcaatttcaataatcgggttcattgatattcctggtatagtagatgctatcacacatacaatcatactcaattcgatggaattgtttgatcttaaaggggatcttctataatttcgcacgtgaggggttatttcttggtttcgtccagtcattaataacttgattatttttagataatagtagatagaaacaacgctcgtaaggagtcctattgaaaccaagaaatataggcctgcctgccatccacaccagaataaatgaagttttccgaaaaaacctgctagtggaggaagacctcctaaggataagagacatagggctaaagagagagccaaaaaaggatcctttgtgtataatcctgcataatctcgaatgttatcagttccggtacgtagaccaaatgatacaatgcaagcaaaagttcctagattcatggagatatagaacagcatataagttatcatgcttgcatatccaccatttgagtctccaacaattattccaataattacatatccaatttgacctatggacgaatacgcaagcatacgtttcatgcttgtttgagtaatagcaatgagattccccaatatcatgctaagaatagctaggatttccagaagaagatgccattcgtttgatgagaaataaaaaggaatatcaaaaattcgagtggctgaagctgaagcagctactttcgaagtaacagaaagaaaagcaacaactggagtgggagagtcagagtcgaaaagaggattcctcacttctttctctcattcaaaaccgtgcatgagactttcatctcgcacggctcctaagtgataaaagaaagaagaactcatcttctttcttttttgattaccttcctcgcgtatgtataagaccgaatccattcgatttctaaaaaggattactaatccttaacttttcgaggaatccttcatcagtggttgtgaatgactctcaatcttttcgaccttggttccgtaggagcaagtcagaaagattgagaaatagaaccatctgatttgattcgttctcaatagccatgagatgatcatcttagggtgatccttttgtcgacggatgctcctattacactcgtagtctctgaaggatgagaaccaactatgtagcatctacatcgagaattcaagtattgtatacgtcattagtccgatcctttgtaggaactacccgtaataacgaacttgcaaaatgaatctctttatcataaagagattcgttgttcctgaccctgcttcaccttaattgttatttgaacaagtaaaagttatgtcttggtccgagtggggatagcatttctcttctgcatgtccatggagttttgaaaaatccaaacatctcagagatagagaggtaggaatttatcgaacgaaccgcactccttcgtatacgtcaggagtccattgatgagaaggggctggggaaagcttgaacccaattcctacagtgatgaatataagcgcaattgaaattcctggggagttatacatttgtgtattgataagaccattcactatttcttgaagctcgatctctcccccggatgaaccatatagccaagagaaaccgtgaaccagaatagaagagcttgccccacccatgagtaaatacttcgtagtagcctcattagaccgtacatctttcttggtatatccagataataggtaggagcataaactgaaacattctggagctacaaagatagttattaaatcgttagcaccgcataaaaacattcctcctagagtagctgttaatacgaataacagaaactctgttatagccatttctgtacattcaatgtactctacggatagaggaatacatagagttgaacatagtaaaataagaaattgaaagatttcgttgaaattgttcgtttggaaatttcccgaaaagctaatcgtaggttcttctctccatcggaacaatagggccgttatgctcattactaaacttgttgaagagatgaaatataaccaaggtatatctttttgatcagaggttgaatcgatcatcagaagaagaattaggccaaaaattaggatacattctgggaaaataaaacttccatcgaagagaagcaaatgaaaggctttcataaaaattctcgtagaatcgagaatgaagttttcattctgtacatgccagatcatgaattagtaactgcatccaatctccaaaaaatcccaattctttcgaactttctctttttggaatggaatttttacggaatccccatgaataggatcaaaccctattccatggtatttacatgagattcctctttcttattcttaaacaagtccccgagagggcttagttgatccacgatttatgtttcgtctttcgtttccttttcgtttgtttcgagaaatatatcgatcaattccgattctttcttttctattgattcttttccgatcgagatgtatggatccatgggtctatgtgtctatatagatcctgttcatggattaacgaaaatgtgcaaaagctctatttgcctctgccattctatgagtctcttcctttttgcgtatggcatcgccactcccgttggcagcatccactaattcggaacttaatttgaaaaccatatttcgacctggacgttttcgagatgcccctaataaccaacgaatggcaagtgcttttccttgtgtggatcctatttcaatgggaacttgatgagtcgatccgcctacacgtcttgcttttactgctatatcgggagttactccacgtattgcttgacgtaaaacagatagtggatttgtttctgtcttttgttgaatctttttcatggctcgatagataatttgataagccaatgatttttttccgtgtttcagaatacggttaaccaacatgttaactaatcgattacgataaattggatcggattttgcagttttttcttctgcagtacctcggcgtgacatgagcgtgaaggggttcaagaatcagttttctttttataagggctaaaatcatttattttggctttttgaccccatattgtagggtggatctcgaaagatatgaaagatctccctccaagccgtacatacgactttcatcgaatacggctttccacagaattctatatgtatctatgagatcgagtatggaattctgtttactcactttaaattgagtatccgtttccctccttttcctgctaggattggaaatcctgtattttacatatccatacgattgagtccttgggtttccgaaatagtgtataaaataaagaagtgcttcgaatcattgctatttgactcggacctgttctaaaaaagtcgaggcatttcgaattgtttgttgacacggacaaagtcaaggaaaacctctgaaattatttcaatattggaccttggacatataatagttccgaatagaatctctttagaaagaagatcttttgtctcatggtagcctgctccggttcccttacgaaactttcgttattgggttagccatacactttacatgtttctagcgattcacatggcatcatcaaatgatacaagtcttggataagaatctacaacgcactagaacgcccttgttgacgatcctttactccgacagcatctagggttcctcgaacaatgtgatatctcacaccgggtaaatccttaacccttccccctcttactaagactacagaatgttcttgtaaattatggccaataccaggtatataagcagtgatttcaaatccagaggttaagcgtactctggcaactttacgtaaggcagagtttggttttttgggggtgatagtggaaaagttgacagataagtcacccttactgccactctacagaaccgtacatgagattttcacctcatacggctcctcgttcaattcttttgaagtcattggatccttttcctcgttcgagaatctcttcccttcttccactccgttccgaagagtaactaggaccaattcagtcacgttttcattcatttggaatctgggctcttctacttcatttttatttacttcattttttttattatttttccctttctttttttatttctttttttattcccttccatcattccttaagtcccataggtttgatcctgtagaatctgacccattttatcattgagcgaaaggtacgaaataaatcagattgatttttcgatcaaaagtaatatgtgaaatctttggttttttcctctttctctatccctatcccgtaggtacagcgtttgaatcaatagagaacctttttttctgtatctgtataaatgtatctatataaatcgatattattacattccaattccttcccgatacctcccaaggaaaattccgaattgtatctcaaattgacgggttagtgtgagcttatccatgcggttatgcactcttcgaataggaatccattttctgaaagatcctggctttcgtgctttggtgggtctccgagatcctttcaatgacctatgttgtgttgaagggatatctatatgatccgatcgattgcgtaaagcccgcggtagcaacggaaccggggaaagtatacagaaaagacag-----ttcttttctattatattagcattttcattagtattagattagtattagttagtgatctcggctcagtgagtcctttcttccgtgatgaactgttggcaccagtcctacattttgtctctgtggactgaggagaaaggggggctcagcgggaagaggattgtaacatgagagaagcaagggggtcaacctctttcaaatatacaacatggattctggcaatgcaatgtagttggactctcacgtcgatccgaatgaattatcctttccacgaaggtaaatctttgcctgctaggcaagagaatagcaagttacaaattctgtctcggtaggacatgtatttctattactatgaaattcataaatgaagtagttaatggtggggttaccattatcctttttgtagtgacgaatcttgtatgtgttcctaagaaaaggaagttgtccatttttcggggtctcgaaggggcgtggaaacacataagaactcttgaatggaaatggaaaagagatgtaactccagtttcttcggaaatggcaagatctttggcgcaagaagaaggagttgacccgtatcatcttgacttggttctgatttctctattttttttttaagaataccgagtcgggctcttcccctacccgtatagaatagaacatgctgagccaaatcttcttcatgtaaaacctactttatttagatcgggaaaatcgtacggttttctgaaaccatgtgctatggctcgaatccatagtcaatcctatttccgattccgataggaacagttgacaattgaatccaatttttcccattattttcgtatccgtaatagtgcgaaaagaaggcccgactccaagttgttcaagaatagtggcgttgagtttctcgaccctttgccttaggattagtcagttctatttctcgatggggggcaaggcaagggaagggatataactcagcggtagagtgtcaccttgacgtggtggaagtcatcagttcgagcctgattatccctaaccccaatgtgagtttttctatttttacttgcttccccgccgtgatcgaatgagaatggataagaggctcgtgggattgacgtgagggggtagggatggctatatttctgggagcgaactccaggcgaatatgaagcgcatggatacaagttatgccttggaatgaaagacaattccgaatccgctttgtctacgaacaaggaagctataagtaatgcaactatgaatctcatggagagttcgatcctggctcaggatgaacgctggcggcatgcttaacacatgcaagtcggacgggaagtggtgtttccagtggcggacgggtgagtaacgcgtaagaacctgcccttgggaggggaacaacagctggaaacggctgctaataccccgtaggctgaggagcaaaaggaggaatccgcccgaggaggggctcgcgtctgattagctagttggtgaggcaatagcttaccaaggcgatgatcagtagctggtccgagaggatgatcagccacactgggactgagacacggcccagactcctacgggaggcagcagtggggaattttccgcaatgggcgaaagcctgacggagcaatgccgcgtggaggtagaaggcctacgggtcgtgaacttcttttcccggagaagaagcaatgacggtatctggggaataagcatcggctaactctgtgccagcagccgcggtaatacagaggatgcaagcgttatccggaatgattgggcgtaaagcgtctgtaggtggctttttaagtccgccgtcaaatcccagggctcaaccctggacaggcggtggaaactaccaagctggagtacggtaggggcagagggaatttccggtggagcggtgaaatgcgtagagatcggaaagaacaccaacggcgaaagcactctgctgggccgacactgacactgagagacgaaagctaggggagcaaatgggattagataccccagtagtcctagccgtaaacgatggatactaggcgctgtgcgtatcgacccgtgcagtgctgtagctaacgcgttaagtatcccgcctggggagtacgttcgcaagaatgaaactcaaaggaattgacgggggcccgcacaagcggtggagcatgtggtttaattcgatgcaaagcgaagaaccttaccagggcttgacatgccgcgaatcctcttgaaagagaggggtgccttcgggaacgcggacacaggtggtgcatggctgtcgtcagctcgtgccgtaaggtgttgggttaagtcccgcaacgagcgcaaccctcgtgtttagttgccaccgttgagtttggaaccctgagcagactgccggtgataagccggaggaaggtgaggatgacgtcaagtcatcatgccccttatgccctgggcgacacacgtgctacaatggccgggacaaagggtcgcgatcccgcgagggtgagctaactccaaaaacccgtcctcagttcggattgtaggctgcaactcgcctacatgaagccggaatcgctagtaatcgccggtcagccatacggcggtgaattcgttcccgggccttgtacacaccgcccgtcacactatgggagctggccatgcccgaagtcgttaccttaaccgcaaggggggggatgccgaaggcagggctagtgactggagtgaagtcgtaacaaggtagccgtactggaaggtgcggctggatcacctccttttcagggagagctaatgcttgttgggtattttggtttgacactgcttcacacccaaaaagaagcgagctacgtctgagttaaacttggagatggaagtcttctttcgtttctcgacggtgaagtaagactaagctcatgagcttattatcctaggtcggaacaagttgataggatccccttttttacgtccccatgtccctcccgtgtggcgacgtgggggcgtaaaaaaggaaagagagggatggggtttctctcgcttttggcatagcgggcccccagcgggaggcccgcacggcgggctattagctcagtggtagagcgcgcccctgataattgcgtcgttgtgcctgggctgtgagggctctcagccacatggatagttcaatgtgctcatcagcgcctgaccctgagatgtggatcatccaaggcacattagcatggcgtacttctcctgttcgaaccggggtttgaaaccaaacttctactcaggaggatagatggggcgattcaggtgagatccaatgtagatccaactttctattcactcgtgggatccaggcggtccgggagggaccaccacggctcctctcttctcgagaatccatacatcccttatcagtatatggacagctatctctcgagcacaggtttaggttcggcctcaatgggaaaataaaacggagcacctaacaacgtatcttcacagaccaagaactacgagatcgcccctttcattctggggtgacggagggatcgtaccattcgagccttttttttcatgcttttcccggaggtctggagaaagctgcaatcaataggattttcctaatcctcccttcccgaaaggaagaacgtgaaattctttttcctttccgcagggaccaggagattggatctagccgtaagaagaatgcttggctaataaataacccacttcttggtcttcgaccccctcagtcactacgaacgcccccgatcagtgcaatgggatgtgtctatttatctatctcttgactcgaaatgggagcaggtttgaaaaaggatcttagagtgtctagggttgggccaggagggtctcttaacgccttcttttttcttctcatcggagttatttcacaaagacttgccatggtaaggaagaagggaggaacaagcacacttggagagcgcagtacaacggagagttgtatgctgcgttcgggaaggatgaatcgctcccgaaaaggaatctattgattctctcccaattggttggaccgtaggtgcgatgatttacttcacgggcgaggtctctggttcaagtccaggatggcccagctgcgccaaggaaaagaatagaagaagcatttgactccttcatgcatgctccacttggctcggggggatatagctcagttggtagagctccgctcttgcaattgggtcgttgcgattacgggttggatgtctaattgtccaggcggtaatgatagtatcttgtacctgaaccggtggctcactttttctaagtaatggggaagaggaccgaaacatgccactgaaagactctactgagacaaagatgggctgtcaagaacgtagaggaggtaggatgggcagttggtcagatctagtatggatcgtacatggacggtagttggagtcggcggctctcctagggttccctcatctgggatccctggggaagaggatcaagttggcccttgcgaacagcttgatgcactatctcccttcaaccctttgagcgaaatgcggcaaaaggaagaaaaatccatggaccgaccccatcgtctccaccccgtaggaactacgagatcaccccaaggacgccttcggcatccaggggtcgcggaccgaccatagaaccctgttcaataagtggaccgcattagctgtccgctttcaggttgggcagtaagggtcggagaagggcaatcactcattcttaaaaccagcattcttaagaccaaagagtcgggtggaaaaggggggaaaggtctccgttcctggttctcctgtagctagatcctccggaaccacaagaatccttagttagaatgggattccaactcagcacctttccttttgagattttgagaagagttgctctttggagagcacagtacgatgaaagttgtaagctgtgttcgggggggagttattgtctatcgttggcctctatggtagaatcagtcgggggcctgagaggcggtagtttaccctgtggcggatgtcagcggttcgagtccgcttatctccaactcgcgaatttagccgatacaaagctatatgatagcacccaatttttccgattcggcagttcgatctatgctatgatttatcattcatggacgttgataagatccttccatttagcagcaccttaggggatggcatagccttaaataaagttaagggcgaggttcaaacgaggaaaggcttacggtggatacctaggcacccagagacgaggaagggcgtagtaagcgacgaaatgcttcggggagttgaaaataagcgtagatccggagattcccgaataggttaacctttcgaactgctgcttaatccatgggcaggcaagagacaacctggcgaactgaaacatcttagtagccagaggaaaagaaagcaaaagcgattcccgtagtagcggcgagcgaaatgggagcagcctaaaccgtgaaaacggggttgtgggagagcaatacaagcgtcgtgctgctaggcgaagcggtggagtgccgcaccctagatggcgagagtccagtagccgaaagcatcactagcttgcgctctgacccgagtagcatgggacacgtggaatcccgtgtgaatcagcaaggaccaccttgcaaggctaaatactcctgggtgaccgatagtgaagtagtaccgtgagggaagggtgaaaagaacccccatcggggagtgaaatagaacatgaaaccgtaagctcccaagcagtgggaggagcccagggctctgaccgcgtgcctgttgaagaatgagccggcgactcataggcagtggcttggttaagggaacccaccggagccgtagcgaaagcgagtcttcatagggcaattgtcactgcttatggacccgaacctgggtgatctatccatgaccaggatgaagcttgggtgaaactaagtggaggtccgaaccgactgatgttgaagaatcagcggatgagttgtggttaggggtgaaatgccactcgaacccagagctagctggttctccccgaaatgcgttgaggcgcagcagttgactggacatctaggggtaaagcactgtttcggtgcgggccgcgagagcggtaccaaatcgaggcaaactctgaatactagatatgacctcaaaataacaggggtcaaggtcggccagtgagacgatgggggataagcttcatcgtcgagagggaaacagcccggatcaccagctaaggcccctaaatgaccgctcagtgataaaggaggtaggggtgcagagacagccaggaggtttgcctagaagcagccacccttgaaagagtgcgtaatagctcactgatcgagcgctcttgcgccgaagatgaacggggctaagcgatctgccgaagctgtgggatgtaaaaatgcatcggtaggggagcgttccgcctagagggaagcacccgcgcgagcggcggtggacgaagcggaagcgagaatgtcggcttgagtaacgcaaacattggtgagaatccaatgccccgaaaacctaagggttcctccgcaaggttcgtccacggagggtgagtcagggcctaagatcaggccgaaaggcgtagtcgatggacaacaggtgaatattcctgtactaccccttgttggtcccgagggacggaggaggctaggttagccgaaagatggttatcggttcaaggacgcggggtgcccctgatttttcagggtaagaaggggtagagaaaatgcctcgagccaatgttcgagtaccaggcgccacggcgctgaagtaacccatgccatactcccaggaaaagctcgaacgaccttcaacaaaagggtacctgtacccgaaaccgacacaggtgggtaggtagagaatacctaggggcgcgagacaactctctctaaggaactcggcaaaatagccccgtaacttcgggagaaggggtgccccctcacaaagggggtcgcagtgaccaggcccgggcgactgtttaccaaaaacacaggtctccgcaaagtcgtaagaccatgtatgggggctgacgcctgcccagtgccggaaggtcaaggaagttggtgacctgatgacaggggagccggcgaccgaagccccggtgaacggcggccgtaactataacggtcctaaggtagcgaaattccttgtcgggtaagttccgacccgcacgaaaggcgtaacgatctgggcactgtctcggagagaggctcggtgaaatagacatgtctgtgaagatgcggactacctgcacctggacagaaagaccctatgaagcttcactgttccctgggattggctttgggcctttcctgcgcagcttaggtggaaggcgaagaaggcccccttccgggggggcccgagccatcagtgagataccactctggaagagctagaattctaaccttgtgtcaggacctacgggccaagggacagtctcaggtagacagtttctatggggcgtaggcctcccaaaaggtaacggaggcgtgcaaaggtttcctcgggccagacggagattggccctcgagtgcaaaggcagaagggagcttgactgcaagacccacccgtcgagcagggacgaaagtcggccttagtgatccgacggtgccgagtggaagggccgtcgctcaacggataaaagttactctagggataacaggctgatcttccccaagagctcacatcgacgggaaggtttggcacctcgatgtcggctcttcgccacctggggctgtagtatgttccaagggttgggctgttcgcccattaaagcggtacgtgagctgggttcagaacgtcgtgagacagttcggtccatatccggtgtgggcgttagagcattgcgaggacctttccctagtacgagaggaccgggaaggacgcacctctggtgtaccagttatcgtgcccacggtaaacgctgggtagccaagtgcggagcggataactgctgaaagcatctaagtagtaagcccaccccaagatgagtgctctcctattcctacttccccagagcctccggtagcacagccaagacagcgatgggttttctgcccctgcgggggtggagcgacagaagttttgagaattcaagagaaggtcacggcgagacgagccgtttatcattacgataggtgtcaagtggaagtgcagtgatgtatgcagctgaggcatcctaacagaccggtagacttgaaccttgttcctacatgacccgatcaattcgatcaggcactcgccatctattttcattgttcaactctttgacaacacgaaaaaccattgttcaactctttgacaacatgacaaaccaaaagctctgccctcccctctatctatccaagggatggaagggcagaggcctttggtgtcccctccagtcaagaatttgggcctcacaatcactagccaatatgcttttctctcatgcctttcttcgttcatggttcgatattctggtgtcctaggcgtagaggaaccacaccaatccatcccgaacttggtggttaaactctactgcggtgacgatactgtaggggaggtcctgcggaaaaatagctcgacgccaggatgataaaaagcttaacacctctcattcttattactttttcaatatgaaaaaaaaattgaaaatgaaaaggtcgtcttattcaaaaccccaatccaattatgaaatcccttctctcccacttcacacctcggaacgcaccgttcttatatagagagaggcgctttcacatcttcttaaccggaaacggctggggagaggaaaggttccttttttttagggtactcccgggaacagatccagtggagacggggtggggcctgtagctcagaggattagagcacgtggctacgaaccacggtgtcgggggttcgaatccctcctcgcccacaaccggccaaaaagggaaggacctttccctttgggggtaggaaaatcatgatcgggatagcggacccaaagctatggaatttgggcgtgggtcttttgtcgaaatggaatggccttactttttctt----tttatttatttattatttatcgttaattcgttaatggcgagttaattaagtatagtatgcccggccctaatcagcatatttttttgttttacgccccgtaattcttcctcagccaggctggggcagaatagcagagcaagtacaagtattagtaacatagcaaaaatgcgttcctcgtcattaatatgtttgctcgcggtaattgtggcctctcgggcgaatcgatgactgcatctttgatgcacttgctagtacatctgagaattcttaattggatagttgtaaatagccccagactgtggaacaaaggattatcccggacctacgccgaggtattgacggtgattctcaaatatcgcagaacagaatgtgatacgatgagatagaatccaatagaaacaaagacacagggaacgggttatctactcttaacggtcaaagcgaaccctttcattccgaattaaagaattcggaatgaatcaaatctccccaggtaggattcgaacctacgaccagtcagttaacagccgaccgctctaccactgagctactgaggaacaacaggagattagatctcatagagttcaattcccgttctcaacccatgaccaatatgagctcgaagtttcctttgtaacccccggaacttcttcgtagtggctccgctccatgcctcatttcatagggaacctcaaaacggctctatttcattatattccatccatatcccaattccattcatttaatatccctttggtgtcattgagataagagatgtcgtttctagtctatctctttctatttctatatatatatggaaagttaaaaaatcatcatataataatccagaaattgcaatagaaaagaaaaaagggaggtttgtgatgattttaaaatcttttatactaggtaatctagtatccttatgcatgaagataatcaattcggtcgttgtggtcggactctattatggatttctgaccacattctccatagggccctcttatctcttccttctccgagctcgggttatggaagaaggagaagaaggaaccgagaagaaagtatcagcaacaaccggttttattacgggacagctcatgatgttcatatcgatctattatgtgcctctgcatctagcattgggtagacctcatacaataactgtcctagctttaccgtatcttttgtttcatttcttctggaacaatcacaaacacttttttgattatggatctactaccagaaattcaatgcgtaatcttagcattcaatggttattcctgaataatctcatttttcaattattcaaccatttcattttaccaagttcaatgttagtcagattagtcaacatttatatgtttcgatgcaacaacaagatgttatttgtaacaagtagttttgttggttggttaattggtcacattttattcatgaaatgggttgggttggtattaggctggatacagcaaaataattctattagatctaatgtacttattagatctaataagtaccttgtgtcagaattgagaaattctatggctcgaatctttagtattctcttatttattacctgtgtctactatttaggcagaataccgtcacccattgttactaagaaactgaaagaaacctcagaaacggaagaaaggggggaaagtgaggaagaaacagatgtagaaatagaaacaacttccgaaacgaaggggactaaacaggaacaagagggatccaccgaagaagatccttccccttcccttttttcggaagaaaaggaggatacggacaaaatcgatgaaacgaaagagatccgagtgaatggaaaggaaaaaacaaaggatcaattccactttaaagaaacacggtataaaaaaagacccgtttatgaaacttattatctggatgggaatcaagaacaagaaaattcaaagttagaaatattaaaaaaaagaaaaaattaataaaaaaatgaatacataagatacatacactaaaagataagaagaaattcgaccgccccctacatatttgataccctctcctacgaaaaaactcgcaataccgactccatttgtaattccatcaattattcgtctatcaaaaaaatgagttagttcagccaatcttcttatacctttagttaagaatagtacataaaaaccatctatgtaaccacgattatatgaccaatcatatattacatttattattttatcccccaaaatttgaattttattaggaaccctgttaacaaatgaattaaataaattcaaattttgtaaagatgaataaacaggcttatataaaaaagacgatataaggattccgaaagaagctatactaactgaaaaaattgcatttgtgataaattcataccaatccaccgaattttttttattttgatgtaaaagatttatggatgaacttaacaatttggataatatatccaaatctattccttcctgattgaagaaaggaattcctatgactccaacgaacaacgtaaataaaactaatacaagcatcggaaatagcatagtattgtctgactcatggggatatgagaaagtgcttttagtgccaaaacgagtaatactaataaaaggctgcaccgtgcttcttacatttttattactattttcattactattaattcgatatgtgtttaaaaaataagttttttcattgtttttcgtcgttaataaatataataaacgcaaattttttttaataatttcgggtccttctttatctttaccccatagagacattgaatagaacgaactgctttttttgccactgtaagtttgaaaataaacgtttaaatgtccttcaaaagcaagtaaataaatccgaaacatataaaatgcagttaatcctgctgtggaccaagctattattgcaaaaataggtgaatacaaccaactatcattaagaatttcatctttggaccaaaaacaagcaaggggtggaataccagaaagagaaagtgtacccaataaaaaagcagtttttgtaattggtacatgttttcttaaaccgcccataagaaccatattctgacttttatctggagaatatccaacaatagcttccatcgcatgaataattgatccagatcctaagaacaacaatgccttcgaataagcatgagtaatcaaatgaaataaagcagctcgataagaccccatacctagagctaacatcatataacccaattgagacattgtagaataagctaagcttttcttaatatctttttgagcaagagctaaagtggctcctaaaaataatgttattatacctatcaaagctattagatttagaatgtaaggtataactatgaaaagaggaagaagccgagctacaagaaaaattcctgctgctaccatagtagcggcatgtataagagccgaaatgggggtaggcccttccatggcatcaggtaaccatacatgaaggggaaattgggcggatttagcaacagcgccggcaaataatagggaggcgcataaagtaacaaataaaaaattaacttcattattataaaccaagttattgaatatttcaaacaaatcccgaaattcgaaagtacctgttatccaataaaaacccaaaattcctaataataaaccaaaatccccgacacgattagttacaaacgctttttgacaagcattcgcggcactgggtcgtgtgaaccaaaaacctattaatagataagaacacactccaactaattcccaaaaaatataaatttgtatcaaattagaactagtaactaatcccaacattgaagtattggaaaaactcatataagcaaaaaatctcaaatatccccgatcatgagacatataattgtcactataaataagaaccataattccaacagtagtgattaatatcgacataatagaagtaagtggatcaaccaagcagccaaattctaaagaaaaatcattattgatggtccaagaccatacatattgatagacagaattattatttatttgctgaatagaaaaaagggctgaaaaaaccataactatacttaataataaaacactaggaaaagcccacatacggcgaagattttttgttgccgttggaaaaagtagaagtcctgttccaattaagataggaactggaagtggaatgaaaggtataatccatgaatattgatatgtatattccataaaaaaaaaaaaaaaaaaaaaattttatcttaattaattgtttctgagtcaccggttcttatttcttttcttttgaaaggggtcggttaataaaaaaaaaattaagatatataaaataaaacttaaatagaattttctagccttaattattctgaatctttccaaactacttcaaatatttaaaatcaagaggttataattggtcaaatgatataaataagtcactagtgaaaaataaatacgtatttaattttattaatactgaattgttaatattaaattcaaatttttaaataaaattttatgaagatcaaaaatgaaaattctaattttcattttaattattacgtattacaataatttttttatatctatagaacaaggataaataattataccaaaaacagtatttgatatgaatcataaagcccataactaaaactatttattgtaattcggttatttagaatcattaaccaatttgttttgtaactaattctttgtcttccattacaataaaagctatttgtaggaaatgctatgatatccaacactttaattttacggaaaaaaaaaaagggggggcaaataaaatgcctttaaattttgtattttgtatcctttaacagattaactactagtctcatttgataattcaaattttgtggactctttcttcgagcttgaacaattaaattaatattaaattaattaatataatag-aaaaattattaaagttttttattttttaattaagcgggagaagggttggtttattaaacttttcgatttttttattacatgtataaatgtaacacgacgaaaatagaaaga-----aaacggacaatctttcttttttttt-------ttttttttttttttatcaacttcaatctatttggcatagtgtaccttatcattcttattaatattttatgtgatttttaacccccccccttttttttggagtctaatttagagaaaaaatagatagagaatagtaaagaacaattgattttgaacaatagatgtctttcacatccaaccgaaaaacctattataactttttaatggcagttccaaaaaagcgcacctctatttcaaaaaaacgtattcgtaaaaatatttggaaaaggaagggatatagggcagcattgaaagctttttcgttagcgaaatctctttctaccgggagttcaaaaagttttttttgtgtaacaaataaataatctgaatcgttctaataactaataaagtgatataattttgtttatagtttatttataagatttataagttataaaaatgataaataacatttatcaattataattaatattaacatcata-atagtatagtaaaagaataaatattaatatataagataaattacaatataaacaatatacattaaaaaaaaaataaataaaaaagaattagtctcataatgttttaatttaaaacgaatataaaattgaatttgttttactttaatttgaagccaaatgtttctttcgtttctgatatagataaaaattctgttgtctactgaattctaaaaatgaatggtacttttttgtttgaaaaaagggtaaacgcaagcgcaaggtttcgcctttcattttagtatgttttatcattttccggatggggattatcactttccccatcgccctta------ctcaataataaaaagaatttttttttagttatatttttgattttatattataaagaagaggtcgttgaaactaattgattaagtttaaaatgttttttataatcttttaaaccattattttgggttttagaaattattatcactatataaattccttaaacccaattaaattaataaaagccccgtttccatttttaggtagttatatgatttaggtagttatatgacgaatgcgccaattttgagtgatctattttagatcctatgtttcgatttggaagatcgatcaagatataatatatatatattaattaaaaaatttagaaaatattttgaagtacggtacaatttctatacgaaatttttttatatgattgatacgaccatcccaaatacctaacttaatgggtttgctaaatcttaacgcaaattctctacacaacaaaaaatcctaacgcaacctaactatgcaaatatttacataaatcttttgagtgtatcgctgaaattgtgttagataaaaattctatttttttattaatcgataaaatgaattttttattttagattaataaaataaatgataaaagaaattaatcattaaaaaatgcaaacgaggcagaacattttttttacttatatccagggattgaagtaaaaattatctagttacaactgttacattttagttttaggagagcataaagtaatagcctacgaaaaaatacattgttagttcagttaaataaaattgacatcctaaaatactaaataactaaataaaaagataataataagaaaaatcaatattattaacaagaaaaatcaatattattaacgttaacgaaaacgttttaatccctaatttttaaacaagtttttattcatcaatttgaatggtttcctaaaaaaaaatattggattgaattaactccttcaagctcgacgattgaataaaaataggttattatgatttcgaataagccgctatggtgaaatcggtagacacgctgctcttaggaagcagtgctagagcatctcggttcgagtccgagtggcggcatggcatcttctaaaagagtaagtcctataatgaattcaattccctatttcaattcctataattgagggacgcccttattaatttaataatttttatgatattttcaactttagagcatatattaactcatatatccttttcgatcgtttcaattgtaattacaattcatttgataattttattagtcgatgaaatcgtaggactagatgattcgtcagaaaaggggatgatagctacttttttctgcataacaggattattagttactcgttggatgtatttgaggcatttaccattaagtgatttatatgaatcattaatttttctttcgtggagtttttccattattcatattattccgtattttaaaaaacataaaaaccatttaagcgcaataaccgcgccaagtgctatttttactcaaggttttgctacttcgggtcttttaactgaaatgcatcaatccgcgatattagtacccgctctccaatcccattggttaatgatgcacgtaagtatgatggtattgagctatgcagctcttttgtgtggatcattattatcactagctcttctagtcattacatttcgaaaattcataaggatttttagtaaaagcaataatttagaaaatgagtcagtttactttagtgagattcaatacgtgaacgaaagaaacaatgtcttacgaaacacttcttttatttcgtctcaaaattattacaggtatcaattgattcaacaattggatcgttggagttatcgtattattagtctagggtttatccttttaaccgtaggtattctttcgggagcagtatgggctaatgaagcatggggatcatattggaattgggatccaaaggagacttgggcatttattacttggaccatattcgctatttatttacatattagaacaaataaaaattttgaaagtgtaaattctgcaattgtggcttcaatgggctttcttataatttggatatgctattttggggttaatctattaggaatagggttgcatagttatggttcatttacattaacatctaattgaataaaagacttgacgaatataaacataggacggcatacaggtatatatacgaaaacttcatgtaaacaatcaagaaccatttgaatcatttccattacttgattcaaatggttctcacaaattcaaaagatatctagttataatagaattccaatttttttattttactt-----aaaagaatataaaagactcatttttttattgtacaatcaaccatttttaaaatcatgggatttcagtttcattttttggtttactcacaaaaactatcgaaaaaaataattggatataatagcttcgaccttgtcaactgataatgataaaacgaaatcgggataaacaccaatacctattacaggtaaaaggatagagatcgaaacaaataattctcgcggtccagaatcaaaaaaataagagtttggggcattaaaaagcttgtatccatagaacatctggcgtaacatagataatgaataaataggagttaatatcattccaattgccattacaaaagtaattaatatttttgtcattaaaagatatttttgactagtaagtattccaaaaaaaactaacaattcggcaacaaaaccgctcatgcccggtaatgcaagagaagccattgataagatactgaaagtcgtgaatatttttggaattgcgatagccattccgcccatttcgtcgagataaacaagacgtattctatcataactcgttccggccaagaaaaaaagcgcagcgccaataaatccgtgagagattatttgtaaaatggctccgttgagtcctgtatcgcttatagaaccaattcctataattatgaaacccatatgagatacagaagagtaggctattcttttttttaaattacgctgaccgagagatgttgaagctgcatagattatttgaattgtgcctactataatcaaccagggagagaatatagaatgggcgtggggtaataattccatattgatccgaaccaatccatatgctcccatttttaataagattccggctaaaagcatacaagtactgtaatgtgcctctccatgggtgtctggtaaccatgtatgtaagggtatgatcggtgatttgacagcaaaagcaataagaaatccaagatagaatattatttccagtgctacaggatacgattgattagctgatgtttcaaaatttaatgttggttcattggaaccatataaaccaatacccaaaactcccattaataaaaaaacggaacttcctgcagtgtacaaaataaattttgtagctgaatacaaacgtttctttcccccccacatggatagaagtagataaactggaattaattctaactcccacatgatgaaaaaaagtaaaaggtctcgagaagaaaatggtcctatttgaccgctatacattgctaacatcagaaaatggaatagtcgggaatctcgagtaatcggccgagccgctaaagtagctaaagttgtgataaatcctgtcagtaaaatgggtccgatagaaattccatctattcccaatctccagtaaaaatcaaaaaaatcgatccatttataatcctctgtcagttgcattaatggatcatccaattggaaacgataaccgaatgcataggttgttagaaggagttctattatgcatatacctatagtataccaccgaattatcttatttcctctatgagggagaaagaaaattaaggaacccgcgaatattggcaaaactacaactagcgttaaccaaggaaaattattcatggtaaaaacaagataaacttggaccagaaaaacccgtgctcaaaataaatagtttttgagcgcgggtttttgtcggtaaaggtaaaaaaatcaaatgtattcaagtagggttttctggaacgtattaataagccagacccatacttcgagttgtttcatgccataaataaactcgaacactcaagaaatctgtcggacaggcggattcacatctcttacaaccgacacagtcctctgttcttggagcagaagcaatttgcttagctttacacccgtcccaaggtatcatttctaatacatccgttgggcaggcgcgcacgcattgagtacaccctatacacgtatcataaatctttactgaatgtgacatttggatctataaatttttgaatgtcagaaagtttcgatctagtaaacttgtaaatgaatcatatatttagacaccagatgaatcaataatttatcataatttttctaatcaatctacttctggattgactcatgcgatagagccaagatactttaatttcttacatttttgaaaacatgtattattacggaatgtatggtcatggtaattctaatttatgaatattagaatttatatgattaatactacttattcaacaaattcgattgattgatacgagttgattttctgttacgataaattgatgaaacaatagccgggccaatagctgcttcagcggctgcaatagctataacaaaaattgagaaaatatttccttttaattggcgactatcaaaaaaatcagaaaatgttacgaaattcatattaaccgcattcagtataagttcaagacacataagggctctaaccatattccggctcgtgatcaatccatagataccgatagaaaataagtaggcactcaaaacaagtacatgttcgagcatcattgaccaactccttatcaatttcgattcatttcaatatgaactgaacaacaattcaacagattcaattgactagaataaaaaaaagtacggaacaaaggcagattttctattgttaatagaatagattgaataatttctattttagacataaacaatctttaattaaagggaaataaatataatgtaataaaaccgaacagagtttaacgtgcattgctaattctataaattttttactgtcgcgccacggcaattgcacctatcaaagcggctaaaagaattatcgaaacgaattcaaatggaagaaaaaaatctgttgataaatgaattccaatttgttgactattacttatcaaatcttgctctataatctggtttgatcttgtagtccaaataattccgtaccatgacgtatccgtaataataatcatgagtaaaacaaaaatacttgtacaaactggcaaagtaaccacatccccaatggtccaaagattcaaatctttgtaatattctgaaccattcatgaacatcacagcaaatacgattaaaacatttatagctcccacgtaaataaggagttgtgcagcagctacaaaataagagtttaatagaatatagaataaggatatacaaacaagaaccagtcccaatgaaaaggcagaataaatggggttggtaaataataccacccccatacctcctagtataagaaccgatcccagaaagactaaaagaaaatcatgtattggtccgggcaaatccattatatgtaaaataagagataaataaatagaaatgtttttcatgaccttattgagacccgaccataaattttttttttatgatttttgagcaattcctaatttaatcctaagtaaataaatactaagggatatgaataaatgtgagtactattattggactaatttcattctttatctgaaagagtcgttctaattctaaacgatatattttaaaacaattatggatatattaattaatggattttcaatccaaattaagacgcgtttcttaccaaccaatcaatagttggtatttgtagttattgaccaaacaacacgaaagaaacctaaattccttctatattagttattagtaaagtaattataaattattcgttaataagagatttacttatttatttgaggcgaattcaaaattgttcgaattgtataatcgtcaattactgacattggtaaacgacccaaagcaatttgattataattcaattcgtgacgatcataagtagaaagttcatattcttcagtcattgataaacaattcgttggacaatactcaacgcaattaccacaaaatatacagactccgaaatcaatactgtaattaagcagccgtttcttgcgaatatcagtttccaatttccaatcaacaacgggtagatctataggacatacacgaacgcatacttcacaagcaatacatttatcaaattcaaaatggattcgaccgcggaaacgctccgcggtgattgatttttcataaggatattgaatagttacgggtaaacgatttgcgtgggataaagtaatcatgaaactttgaccaatgtaccttgcagctcgtactgtttgttgaccataattcatgaacccagttaccatagagaacatatcgttaatatatatatgaatagttttatgtttgtttatttctcttgtttgagacacgttgtgaatatagaatgttactttacagtgaaaagagttggaaagaagttgttaataatagattaccgagagaaataggtaaaagaaatttccatccaagattcaatagttggtccattcttagcctcggtaaagtccatcttgttgtgataggaatgaacaagaacaaataagttttagctaatgtaataaagataccaattatcgctccaaaaactccacatgttttatttatttcaaaaagctcagaaacatatatgtccggaatagatatattccaacctcccaagtaaagaactgttacaaataatgaagaaaccaataggtttagataggaagcaacataaaataacccaaattttatacctgagtattcggtttgataacctgctactaactcttcttctgcttctggtaaatcaaaaggtaatctctcacattctgctagggaagaaataataaaaatgataaaccctataggctgacgccacaaattccatccccaaaaaccatattttgattgcgcctcaacaatatcaattgtacttgaactgttagataattatagtcggtgataccatcactgttaccatcgctattacagaaccgtacatgagattttcacctcatacggctccttgaaggccagaaataaatatagggaccgcgtcagtattcttttttgaatcttgatatgtttgtaggatggataactatcggccggtcccaaattagaccaattgaattctgtctgttataattattttaattcaaaattaaataaaaaaagtacttctgaattgatctcatcctttctttaatttaataatttcaataataatttcaattcttctttgttcagtaataacttaactgttcaataaaatacttcttgtaaaaatatcaataacccgttggtttcacgtacgaaaaaaaaaaaattctatattaattaatgaattatgacacaaattatatatctattaatatgtatatgggaaagaataaaagtaacaaagaataaagaataaaagtaacaaagaataaataaagtatatcttttctttttttttttcgttcctattcttctttctatttctgagaaaaagagggctttcaaaataaagtaaaggattatttcgtttcgaatagttatttattaaatcggtggataggagtatactctggattggaatcgtgtcatggggagtactgcctgatcatttctaccaacttaaagccccaattagtattctttgtttgtatattatgtaaaaatgtccttttggaaaatttacataatctccattactaatcctttacatatgttcgtgtttctaaccatccactcgtttttgctcaatcccccgttatgctaatacataaaaatgatagtgaaaactcaatacggttgatcttttgaacccgcttcaagtcaggatgactaatcaaccaatcttgggggaaacggtctcttctgtttatgtttatttccgcttaactctctaactcttatacatagaaaatgagaatcaatctttttactgcgaatttatatataagctgttttctttcactcatataactatttgatttagttcatcaacccgaataatgaat-aaaaaaaaattaagatatctactcaatccattccaaccctttccttgaaaggaaggaatagagaaaagtttctgtctatgtatcaacgaatcgcacgtagagatattgataacacacataaagttaatggtatttcataactaatcgattgagcagcagctcgtagaccgcctaaaaaggaatatttattatttgacccgtatcccgacataagaagtccaattggagcaatactggaaatggcaatccataaaaaaacaccgatattgagatccgctaaaacaaggtgatatccaaaaggaactactgaatagcttactaaaattgatatgactgctatggatggcccgatactgaataaacgagtatcccccctagatggaaaaagattttctttgaaaagtagttttgtcccatctgctagagcttgaagaactcccaaagggccggcgtattcaggtccaatacgttgttgtatccctgccgatatttctctttctaaccatacaattaccagtacgcctattgtgattcccactacaagagtcaaaataggaacaagaacccatagaattccataaacctctttaaaaaattctaatctagaaaaagaatcgatatcttgtacttccggtgtatcaattatcatttcaacgatcaacttctcccataatgatatctatactacctagtatcgtcataatatcagccaatttcattcttttaactaaccgcggaagaatttgcaaattgataaaacccggcgggcggattttccatctccaaggaaaaccactctgatcccctatgagaaaaattcccaattctccctttggggcttctactctcacataaagttcttgtttcggcaattcaaatgtaggagacggctttttactaataaatcgatattcaaaatcattccattccggattcctttctctatcaaagtatcgtatttctaaattctcatagggtccccctggaattccttccagggcctgttgaataatttttacggattctatcatttcaccaattcggactagataacgagccaatgaatctccttctttttgccactgtacttcccaatcaaattcgtcgtaacattcataatgatcaactttacgaagatcccattgtattccggaagctcgcagcattggtcccgataaaccccaatttattacttcctctctaccaataatgcctactccctcgactcgttctaaaaaaataggatttcgtgtaataagtttttgatattcagcaactcttgttaaaaaataatcgcagaaatccaaacatttatctatccagccatgaggtagatcggccgctactcctccgatacgaaaataattatgcatcattctcataccggtggcagcttcgaatagatcatatactaattctctttctctgaaaatatagaaaaagggagtttgtgcaccaatatccgccataaaaggaccgagccataacagatgagaagctatacgactcaactccaacataattattctgatatagctggctcttttaggtacttgaatatttcccaactgttctggtccgtttacagttattgcttctgtgaacatagtagctaaataatcccaccgtgttacataaggcaaatattgtataattgttcgattttccgcaattttttccattcctcggtgtaaataacccaatattggttcacagtcaataacatcttcaccatctagagtaatgatgagtcgaagaacaccatgcattgatgggtggtgggggcccatattgactatcatgaggtcttttcttgtagccggtatattcataggtttttcctcgattcattctttcatgaattgctgaaaacgaaaaaaagttcattaaaattcaagatctaataaatcaaataattcaaaatgcctttagaaaaataaaattaacgagtttttgactcccgaatatccaaccgattaattaattctttataacatattctatttttctttgacaaataagacagtaatcgttggcgttttcccagaattttacgtaaacctctctgagataaatagtcttttttgtgtaattgtaaatgtgaagtaagtcttcgtatcctattggtgaaactaactatttgaaattcaacagatcctctgttttcgtctttttcttcttgtgaaataactgagatgaatgaattttttaccataaactgaaatcttctctccccccctctttttattttaagatattttttattgatagatatctttattgatcagtaataataatgcccctaatttttatttggtatatacaaaaatttgtatttcgttattaatttctaattttttttatttaataaaacttactcaatcctattttcattttaaaattggatttgaaaggggatacaaaagtatggttggtttcttcactcacaaaagataaaagtttagacctaaaataagaaaattttgttcattctagatctaattgatatgtcattgaattagtatcatgtatcagaatggaatgtaagacaatgtatgcgtgcatctctttgtcgtcatagaccagatatggtatgggaaatataggaaaaatttactattaatgaattttcaatcgcggatacatatgtatccttaccatactgaaacaactgccattattggtattaaaccaataacgattcatacaagctaaatcttctaatcgataattgggccaaagaaatagctttaattttataagtttttttttatattttttgcttttatccacaacttgactgtttacctcattcccattacaaaaagatgcctttctatgtctattcttagaatttaaacaaattagaattcgcaattctctacgacgtctaggcgataaaatattttcaggaacaaacaaatcataattttttttatatctatttccagtcatcttttgatgttttgtaatgacttcatcagaattcttatcaacatgttttttttctcggtatctttgatttatttgatgtttacttttatgaactaatgaaataccgagggtttgatacataataaattttccatcattttttatagctagacgaattggttcaataatcaaaaatccccttttaataaattctgtaagagttacatctttctgaatcgtcaaaatatccagactcatttcgcccctttgaatagaggatatagtaatttctcttggatttatcagtctaagcaggagacaatatacgttgatgttattgattatttttttatttaaagaatcatcccatctcaattgaaaatacaaatacctttttaggaagaaatcaaactccgcttttgtatttatcttgtattgctttttatttctatgttttttcatgtccgatcccgtataatcttcttcaacatctttttcttggtttgaaagagctgatttaagatctgcttggcccatggattctttttctccttgatttcggttttctaattcaagagattttttttcattcgacgatattgatataaaaggatctctttttttatttccagtgatgcttttgttttcactagcatttttttttatattagaattaaaaagtagtaatttaattggtataacccacggtttcattttatacgtattataaagtctcacaaattctggcaagaaccaaagttccagatttgatatgggacgacttagtatttcttcattcattcccatccaatccaaaaggggtttttgattggataggttgattttttggtcttgctgaagtgtgagataaaaaagacccttattattgattttttcaattatttgatacttattaaccctagtcttagtatatttattactgttagtgtcagtatcaatattgatccaggcctcaatatcgaccttcgttttaagacaaaaatagagaattctccaatcaaaaaattttctatccgtatttttatccatatctcgaatatcatcttctaccatattaaatgatttttgtttatgtgtgttgtaattataaaaaatatcttggttagtttttacttgtaatggtgatccataaattgaagagtacttcttagtttcagaatttatggatttatatgctaaaagatcatatctatattgttttttaaaattatccttttgattcaataataaatccgtttccatttttgtttttttttcgtagtgaattaattcatctttttcatataaatcacacaaatctttatataaatctttattttgagctatacagttcaatatatttcgccatttttgtggtactactctagaccatttaatttgagatacatcacattgatattcataatgactccttaaccaatttgtccattgattcattccagaattgcgaagattcttaggtcttaattcggaatgaaatagttcttgtcttacaacaaaaaaatcctttatttcattcttaagaaaaaggggggttccattatattgaaatacggatttcaatttctctaacttaataagttgggtttgtgataatttgtaaaatacatatgcttgtgaaaagtaagataagtcaaaaaaagtgtttgaatttttttgactaagactaatattagtattagaaagtgactcttttataatcgaaataaatttaattaaactttgatttgttttattaattctttcttgatttgcttcattactgttaatgtttttattaataattttttttgttgattcaagaaaaagttgtgtattgatactaggaatattaatcatagatagaaagatatctatgtatatcttttcaatgaaaaatattataaaataatgggatttacggattaatcgagcagttcttctttttaatatctgccaaatatttttttgtgattccaatcttttatcatcataacttattttgttagaactcaaatttctatctgaagttataaatccctttttcttgtcttttgtaattttttctatttgctttatgattgtgtttattctatcagtcagatcttgcatttttttttctgttaatgaataatttgtccaatcctgagatctaatttgaatggacgattcctgaatcatccgattactgattattgaatcttttttaatttcactcaattcatatacttctatttctctcaatccaaataatataattgggtttatttttgagagttcttttattatttcttttataaacagaatgtttttaatgatccatttttttggtttttttgagacatttagaaacaattttgtttgttctttaaaaattcctagaattataaaacatttcttttgcaattttttaattttttttttgagttcttttaaaatcggttcaaaaaatgaaagtttttttctgggagaaccaaaaggtagttcagcttccattccaaaaattgttaaaaaacaaaaatcatttttttgaccttgctttttcattggatcgttagaaggggctcgtaacttagatctgtgccaaggtttaagacgaaaaggaaataggatcttgatctgaatgccgtctgttaaccagttttttggaaattctttttctgataattgaacgccgttataggtacatttaacatgcatttctctattccaatcctttaagtcctcataccattccggaaattgaaataatagtatacggacgatatttttagctattatcaatgaaggtaatataatatattttctaagaattgattgggttactaataaaaaacctctcattacttgagcaagtaaaatactatcccaggcttccgctatttgtatacgcactttctcctttcttttgtcttcttcttttttgtcctcctctttttttttcgcgctttcttttgtctttttctctgtataattcgaaattgtgaattctgtgtttttccacatccaatttctaaaaatttttttcatccgttcagaaatatcaaaaaaaaaaaaaaaagatttgtctattcggtccaaaaaaagaggggaatgcgcatttgcttcaaagagtttccaagtaactgttttacgtctttgagcacgcatggagcctttgattatgtctcgacgaaaatccgattgttgggaataacgtatcaaagcaacttcgcctgtttgatcagtattattagtttctttggtattagtataagcatccgtattttgttggttatcagtaaaaatcactacacgtttggattttcttgaacgaatctgatgatcctctaccacagtttcttcggtttccccctcctgttgttcaaaatcgttgattaatttgtatgaccatcgaggaacttttttattaatttcttttattccaatagatttttttttaatcattttatcgttgggaacagttctaattgcatcaaataataattttaaaattttgattcgatcctctgaatcaattcttacttgttcgtgttctgtaactaaaaaaagtcttttaaaatttaaatttgatgtgtattttacaaccaattcattgattaaatttaataaataaaaaatttctgttgttaatgattttctatcaaatgaatttattttttgttcaaattctaagtaattaataataagaaggataccatgaattttatttatccaaatcttgtaattttttacagaagcttcatttatgcttgagagtgtaaacaattttttgattcgtccgcggtagggtccattgacgaaaggatcatatatttttggtaagtattctttttgagtcttatcagtacacaatctagttcttttttcgagtacattcataacaagggcttccttatctagaattttgtcgatagtttttactctattaaaaatttttttgcttaggtttttctttttatgttcgttggtataactccaatgattataaaattcattagaggggaatgtttcttttgtgaacagagacatctttctttgtatcatttcaaaaaaagttgctaaactgggtgggtacgtaaaagatattctttcttttccatcactttggcatgtagaaaaaaaatattgtgacatttcatttcttacagacttttcaaatcgactgttttttatatatcgtaacggacggttccaacgtttatagtcgaaaagaatagtcacaataggtttttcaaaccagaagata
>PyrusLSCstart_consensus_final_noIRB
[truncated: 133,996 more chars]
