# Supplementary material for: Variability among the Most Rapidly Evolving Plastid Genomic Regions is Lineage-Specific: Implications of Pairwise Genome Comparisons in Pyrus (Rosaceae) and Other Angiosperms for Marker Choice
Source: PLoS One. 2014 Nov 18;9(11):e112998. doi: 10.1371/journal.pone.0112998 (PMC4236126; doi:10.1371/journal.pone.0112998)
Supplement: File S2 — Pairwise alignment of the plastid genomes of Cymbidium tortisepalum and C. sinense. (FASTA) [file pone.0112998.s004.fasta]

>Cymbidium_cons
cacctgaacccaacaagatagcaatcccccaatatcttgttctaagaacacaagatattgggggattgctatcttcaaaaattcatatcatataattcatnnnnnnnnnnnnatawatwtatgaattatatgaatacaaaagtcttatccatttatagatggagcttccacagaagctagatctagagggaagttgtgtgcattacgttcatgcattacttccataccaagattagcacgatttatgatatcagcccaagtgttaataacacgaccttgactgtcaactacagattggttaaaattgaaaccgttcaggttgaacgccatagtgctaatacccaaagcagtgaaccagatacccactactggccaagcagccaggaagaaatgtaaggaacgggaattgttgaaactagcatattggaagatcaatcggccaaaataaccatgagcggctacaatattataggtttcttcctcttgaccaaatctgtaaccttcattagcagactcgttttcagtggtttccctgattaaactagaagttaccaaagaaccatgcatagcactgaatagggagccgccgaatacaccagctacgcctaacatgtgaaatggatgcataagaatgttgtgctctgcctggaatacaatcatgaagttgaaagtaccggatattcctaaaggcataccatcagagaaacttccttgaccaatagggtagatcaagaaaacagctgtagcagccgcaacaggagctgaatatgcaacagcaatccaaggacgcatacccagacggaaactaagttcccactcacgacccatgtaacaagctacaccaagtaaaaagtgtagaacaatcagttcataaggaccgccattgtataaccactcatcaacagatgctgcttcccatattgggtaaaaatgcaaacctatagctgcggaagtaggaataatggcacctgatataatattgtttccataaagtagagacccagaaacaggttcacgaataccatcaatatcaactggaggggcagcaatgaaggcaatgataaatacagaagttgcggtcaataaagtagggatcatcaaaacaccaaaccatccaatgtaaagacggttttcagtactggtaatccagttgcagaagcgaccccataggcttgtactttcgcgtctctctaaaattgcagtcatggtaagatcttggtttattccattttcaaggactcccaagcacacgtattaactataactagagattagatagataatgaaaggcttgttatttcacagtataatatgtcttatatgccaatgtcaaccaatcgacatgaatatcaattgtaatgaccaaacctatcagaacaattttaaataaaaaataaaataaagagttcaaataaaactaaaaaaagaaatattatttctttttttacttggktatggattggtgggttgcccgggactcgaacccggaactagtcggatggagtagataattnnnnnnnnnnnnnnnnttttcttgttgctatataagaaaaagatccctccccaaaccgtgcttgcagttttcattgcacacggctttccctatgtatatatcaataaaaaataaaaaagaattacatatattacatattgagaagaaagtctaagaattttgacaatctcaccacgaatatgatgatatatatgatatataatcatatatgagcatttcagaatacaaattcatgaatcttttttcataaaaatgaaaaagtatcgtgaacaatcatgaatgatccaccagatcattgatacggataatgtccaaataccaaatacgttctctatgtaatcggtgtaaaataaaagggatcttttggaggaagattaaagaaagagattgttctttttccaaaaaaaattcttctaagaatcccgaacctaattttcgcataaaagtgcgtactgtacttttatgtttacgagccaaagttctagcacacgaaagtcgaagtatatactttatacgatacaaaacctgcttctttgaggatccactgtgataatgacaaagatttctacatatccgacaaaatcgatcaataatatcagaatccgataaatcggtccagatcggtttacttataggattacccaatacagtacaaaattgagctttcgacaacgatccaataagagaaataactggggctatggtatctaatttattagtcagagtatttattagaaatgaattctctagcatttgatttcttactaccaaaggattttttagtacacttgaaaaataccccataaaagagaaggaatagttgggtaattgctttatatggatcctataaggttgaaaccaaaagygaaaataagattgccaaaaattcacaagatgaaatttccatttcttcatcagaataagagttccttttgaagccagaatcgcttttcctttatatcgaacataatgtatgaaagtatctttgaggaaccataggatcctctgaaaagaattacaacacacgaccataagatattctatttttccaaagaaaagtgttcgctcaataaagattccagaagatattgatcgtaaataagaagactgtttacgaagaaataggaatagatattcaaattcatatacataagaattatgtaggaaccaaaagaatcttttctttctttttgaaaagacgtaaatagatttctttgaagtaatcagactattcaaattatgatattcgtggaaaaacaatcgcaagaaatgcaaagaaggaacatctttgatccagcattgaaggatttgaaccaagatttccaaatggataggatggggtattaatagatctgacacataatttaaatgtgataatttatcctctaaaaagggaaatattgaatgaatagatcgtaaattctgagattttggtattcgtttttcttcaagggaagatactaatcgtgatgagaatggaatttccagaatgactccaaaaacttctgatatcatttgagaataaaaatgagaagaaaaakaattcttgtgaccccaaaatccatttttgttagaatcattcaccgaagaaatcaaagattcctgttggtacattcgagtaattaaacgtttcacaagtactaaactatatttattgtcataaccgataatttccacaggttcgtaaaaaatcaaactattgaagctatgataatgaacaagtgagtaaatatactcctgaaggagtagcggatagaggaagttttgttgccgaaatctatcttttttaaatctaaatatccttgtcattctgccatttaaatacatttctactgtaaccaaaaaagggaggcacttcttgtgttatgaaatgatacatagtgcaatatggtcagaacggcgtatgcatatgttgtgtttctcttatactaaaatactatttagaannnnnnnnttttagaataaactataataatatataataatannnnnnnnnnnnatagaataaaatacaaaataagaagtaaaagattatctaaaagtaagaacaaataaagaatatataccccggagacagagagcccaatctacagatctttttgctttccctttctatccaattttggtttcttttcctttttaaatataactagactaacaataagaaaaagggtaaagatcttttatttttgcaacccaatcactcttttgactttggaaaaagattctttttttatcactatactatttcttagacacatccgtctccaatccacaataaagaataattaggattaaaaaannnnnnnnnnnnnnnaaaaaaaagaatcaatggtccactcaaaattcacaagagaaccttttcccacatcaggcactaatctatttttaacgtataattagtaatttgatcgggtaatcattcaaattaagaaatgaagctcgttgcttttttgtcttattcgaattggagccataagactctatccatttattcactagacccaaaatactttactgaactttaaagattttataaaaagaaaaattcttgttctatttatattatgagtactagaaatcttctttttctatgattttattattctttantttttttttttttattttttacgacatgcttttttttccattcattacctttcaggatcagtcgcggtcttataaactctaccaatagtctagacgaattccttcatccaaatgtgtaaaagatcaaagatcatagtcgcaattaaaagccgagtactctaccgttgagttagcaacccggatcaatatgaagtgtagatatgatcgaaatnaaaaaaaatctagcaaactcatccattttactaaagtgaaggaaagagccaatagggaatgaaatggggataaaaagatctatttatatacgatcaaattatatttgtttgatacaccattgtcaatatgaatggactttttagaaaacaaatttaaagaaattatatataaatttgtgttgtatttgaaagaataaaactttgagcagaaaaaaaagaagtaataaggaaaaggtagagatagaaaaaatgcggctttttttaataaactttctttaataaaaaaagaaaggtacaatacaaatataagaagaaaggttacccccctcttgtcgaggggggtccacaaaaataagcaagaaaaaaatataaannnnnnnawaaaaatataaawaaawawawaaatatatnnnatatatatatatatataaannnnnnnnnnnnnnnnnnnnnnnnnnnnnnnnnnnnnnnnnnnnnnnnnnnnnnnnnnaaaraagtatgaatagaaaaagaaaagaaaaagaaaagaggaaactttgaataaagaattacacaaagatagagtaactagtacctatctttgtgtaattctttattcatgattcttgtttttcctttctttttttatcaaaagaaattcgaaattctttaaagaattctgccttccttaaaatatcataaacagttcctgtgggttgaacacctttttcaaggaaatataaaatagcaggaacatttgaataagtttgattctttatcggatcataaaaacccacttttcgaagatctcttccttctcttcgggatcgaacatcaattgcaacgattcgatagatggctcattgggatagatgtagataaaagatgcccccctagaaacgtataggaagttttctcctcatacggctcaagaaaaaatgattctaattnnnnnnnnntctagaatttctatttcgatctatatagatcgaaatagaaatggatccataaagaattagactgtaatttgagccttttttccttctttannnnnnnnnnnnnnnnnnnnncagaaaaagaaatttcatttgtactcctaactcaagttggatagttttgaaagagttcgaaaggaaatccttcgaatttcttgagctgtctctaccctattttttttttactcattctgatccaattgttgagacaagttaaaatagtgtttccttgttccggaatttattgtctttgctttgcgctttgtgaaatcattgggtttagacattacttcggtgatccttactccttttcaaaaaggcagcaacataccttttgttctttctgtaaaaatcatacgaacgattgattcctttgtaatacactcttgatctaaacagtttgaaaatttcgataaattttactttttttcatttcaaacttgttcaaatttgaacctctccttttatctatatttatatatagatgatatatttacaaagttggtctaacttattgattgtcactaaccctagattattcccccgataaatgaatgaatcatttttgctcgagctccatcatatgctatacctttctataccattagtatctttctttagcaacccaagacaaattcaatcaggttcctagcagaacaaactatgtcgagacaagagcatcttcattcgtatagaaaatggtggatgtcataatccacatccaatcatgtccttcaagtcgcacgttgctttctaccacatcgtttcaaacgaagttttaccataacatccctctcattttaattttgaaccgtatgcaattgattcaatatggaatcatgaatagtcattggctgaaccgatacataataatctacacttataaacacttatatataagtgtttatccggaaaagatttcacttaaaattaccccatattttctcatatgaataatatcacatgaaaaaaatcaggtttaagcaaacttatttacaccttcaacaaatcttttgggattttccataataaaggatccccctttttcgttaaaaaaagaaagaaattagaaacctaaaaaaaacctttgactttcttttcattcaaatgaaaaagaaatccccatgaatggctaaaagtttttagccactttaactaaataatatactaaactaaatatttcattatatttcattgaaatattcaattatagaataataagataatctgaaataatgaaaaataatgaaataataagatattcttaataagaaaaatatacaatatattcttatgtcataattatgacatattttttcattttttatttatgaaatatgattttctgattctaatattatgatttacttcttttttaccatctccaattgaatctgattttcatttcttattttcattgaatttaaaacataattatggagtagaaaaagtctcgtgtaaggtaagatcaaagagaaaaaaaagaatcctcaaattatgaaaattatggtcttttcgcatccatctccatcttataaaacaaataatcgttaacaaaaggaatcacaaatattgaagaataaaatacttgagtaatttaataaataaagtaaaaaaaaaaaaaagatatgattcttagaattcagattggataacattgtatccaaaattaaagtatccaaaattaaacagaaaattgttgaattagattttcaatagagaagaatctttcgttttggatgcaaacgatctgggacggaaggattcgaacctccgaataacgggaccaaaacccgttgccttaccgcttggccacgccccatttttagttggtctaaaaaagactaagataaatattggttattcgtcaataaccaaccaaaagaaatataggacatgttgtcgctaggattcaacacaatggatatggatatagaatcaaaaagattaattgatcattacttagaattcaattaagatattgtatgaaaatagaattctttgtatccttattttattgggtagaagtcaaagaaaaagaagaatttctttcttttatctgcctttttcttttcaattttccctcagaaaaacaactcaatccaatctgataatttattatcatttcmatttcatttgaattttgaataacaagaaaagaatatttgttatgtttaatatctttagtttaatctgtctctgtcttaattctaccctttattcgagtagtttcttcttagccaaattgcccgaagcttatgcctttttcaatccaattgtagacgttatgccggttatccctgtactttttcttctcttagcctttgtttggcaagctgctgtaagttttcgataagaatgaaatctctattcaattcaaaatttattcgataaaaaacagataaaattttgattctgaaaatcaataagatcataaataatattcagataagtctggacattaggaaccctcgattcaaaaagctaaattctggtatttattattgaatttgaataagggaaggggcgatgatcttgatctttaatcagctaatcagctgattctttttgttctgacttttcctttagaagatcccatacaatacctaattatagatatggatatggcaagaaatttttggtaacaaaaaaaacgaatatttttcataaaatattattcataatattacattagaatattacattaaaaatagaaagaaatttggagtgtcatgtcaaaatagtgtatagcgtgtgtcgtaaaataggtgatctatttccttaaacaaaaaatgatcttatcttggagatttttaatgcttactcttaaactatttgtttatacagtagtaatattctttgtttctctcttcatcttcggattcttatctaatgatccggggcgtaatcctgggcgtgaagaataaaaaaagagatgagattcgtttttactttttccttgattttttcataggtaaatgtataaataaatggaatagatgctaaataaagataaaagatttataaaagaaactaatcgaaaattattccaattcgaaaatagcaagtgatcaggggggtcggagagagagggatttgaaccctcggtacgaataattcgtacaacggattagcaatccgacgctttagtccactcagccatctctccccattcaaaatgggaaatttatcatgtgatttcacgcgtgaagtcaagattgagaacaatctttattttccttcacttcaatgatccgaaacagatttctccaatagaaagaatactttacttcttttattttgtacaaatttttacaaaagccgacctgattaagtataagtactggccgggccagtacttcttttgttccgacgaataaaaattgttattgaaacaagaagactcattttcattgccattcctaatcattagaaattatataagattctaatggagaaattctcttagaaattctttcaaaaattctagattactatagaatattctatctatatattctatagtaattataggaaattagagtataaattagaatatttagcctttctattaaaatttataggaaaagtgttctagtaatagtattctattatatagtaaactactattttttgtctttattttcttattcttaagtataagattataagattcggaaattcatcaatgaaaaacaaatttcattctaaatgaaagttgaagttcagtatttgattcatatttcatattaatatgaaatatataattaatatgtagctatgtagcgggtatagtttagtggtaaaagtgtgattcgttctattaacaacttcaatagttaaggggtctttccatttttttcatattttatattccattccgataaaaaactttatttcttaaaaagatttaatcctttacccctcaataggacatttgaggaaagaatatacattctcacgatttctatccaaaagtcaatcagaattttacagaattttaataaaaaaattggattatggagtcgagaagcataatttttttgattggttaaattcttccaatccaatgagtatgaataaaggatctatggataatagtacaaaactttcaatcgtaactaaatcttcaatttttgcgctgaaaaagggcaagattgaagccaaatagctagaaaatgatggttttggtttactagaaccctcggcttcttatttcagctcggtagaaacaaaattattttccttaggatcccccgaatagaaaagaaatagggaacgaagtaactagactagagactagaaagatttgatagaatctccctcttctatagggatcatctaaaaagcaagtaactttagatgcattcgtaaaaaaagctgacatagatgttatggatctcattttttctatgatgggaatacatagatattccataaaggagccgaatgaaaccaaaatctcatgttcggttttgaattagagatgttaaaactgatcaaacaacgtcgactataacccctagccttccaagctaacgatgcgggttcgattcccgctacccgctatatatattatatattccttaacttcataggatatacagatgccttatcctttttgatatgcatccttctttttattgtttattgtattccctaaatacgtcacattttttttttatgaaaaaatgtgaaaataggaatgaagagcgtccattgtctaatggataggacagaggtcttctaaacctttggtataggttcaaatcctattggacgcaatttatttctatatatctattctagatagagaatagaaaaaaaaagaagaactctattttataaaggaccttgattcgaatcagaaatctttctcaataatttatatgaattaataatctaataaaaacgatagatttacatttatctttgttcctgaagtagaaagagttcaatctgttcctgaatagcttctttcaaaagkgtttcagcctcttcggtgaatatcttggtagaagatagaatttcttggaatttaggtttcttctttgttaagtaggtacgtaactcaacgagaaatttctttacctgtccaatttctaacgtatcaagatatccatttgttccggtgtaaatagtagctatctggtcttccaccgcgagagggtctgattgagattgtttaagcaactcacgtaatcgttggcctcttgccaattgattctgagtagctttatctagatcagaagcaaattgtgcaaaggcttctaattctgcaaattgagctagttccaattttgatttgccagctacttgtttcatggctttaatttgagctgccgatcctactcttgaaacagaaatacctacattaatagcaggcctgattccagcattgaatagatccgcagataagaatatttgtccatctgtaatagaaattacattagtcggaatataagccgaaacgtctccagattgagtctctactattggtaaagcagtcatacttccttcacctaaacgagaacttgatttagcggctctttccaaaagtcgtgaatgcaaataaaaaacatctcctggataagcttcacgacctgggggtcttcttaatagaagagacatttgacgataagcttgtgcctgcttggagagatcatcataaattactgaagtatgtcgttcacggtacataaaatattcagccagagccgctcccgtataaggagcgagatattgtaatgtagcaggcgaatctgctgtttcggctaccacaatagtgtattccattgcccctccttcctggaaggtagtcactacttgagccacagaagatgctttttgaccaatagctacataaacacatatcacattttgtcctttttgattgagaatcgtatctgtggctactgctgttttaccagtctgtctgtctccaataattaattctcgctgcccgcgtcctataggaatcattgaatcaatagcaataagtcccgtttgaaggggctcatatacggaacgtctcgaaataatacctggggcaggagattcaattaaccgagattcagaagatgaaatttcacctctcccatcaataggtttagccagagcatttatgacacgacccaaaaaagcctcgctcacagggatctgagcgattcttcctgttgcttttaccgagcttccctcttttatcatcaaaccatcacccattaatacaacaccaacattatttgattccaaattcagagcaatacctatggtaccctcttcaaattctattaattcacctgccattacttcatcaagaccatgaatacgaacaatgccgtcgcccacttgaagtacggtaccagtattcacaatctttacttctctattatattgtttaatacgttcgcgtataatattactaatttcgtcagctcgaagggttcccattagtatctcttttttatttttcggaaggaaagggaaaaaataatacctaaactctaaactagagtaaaaaggctaatcagttatttcttccgcggacccgagaataccaatattagcactgatggtacgaaaatgtaattcgctattcaaacaactattcaaagttcctagagctctttgtaaggcttgttgcaaaacttgttgtcggacctgattaattgctctttgtttttcaaaaaaaagagtttcatttttgtaattttctaattgttccaaactcttgcaagtagcattaatcaaatttactttttcttgttctatctcagaatatccattcgttcgatactcatctgctttgatttccactttccgtaatctaacccgagctctttcgagctgttcaatggctcctctacgtaattcttctgaatttcgaatagtactcaagatcctctgttttcgcttatctaataaatcatttaatgaaagtagattatctttccattcatttcacaactatcatatctcttcccgaaccaaacatgaatctttcgattcatttggctctcacgctcaattgtttcttttctttgattgatgggcattcccatatttttgagcctatcctctcttttctgttcgttcgtattcaaagatattgaaactgatctaacatcagaatctctaggaggactctttagaccagacaaaaaataaaaaattgtcagcaaagttgtttctttatttgttctttatttacaacttatttccaaaaacaaaaataaaaaaaaaagattatcaaagaagaaagaatagaattctttcttctttatatgctatgataaattagatcaagattctaatagaatagaattatgaacttcattctcattattattagaatgatatttatatttttttcatccaaaaaatcatcttttttatacaaatacaatacataggtcgtcgattcggcagtggacaaaaaagggggatccatctttccagttaatggttcaaagaattttatccatatgagtgttctacatcggataaattcccaattcttccttttttctttttatcatttttaaacctttttggtactaacgtagcggtagaaagagtaccatgttatgctgtgcctggacttcaaacaatttatctttaaccatgtaaaagacctcaacattattggttgatagagaagagaatcaaagttcatttaccaattagttacgaaatgctatggttcttacatatgatttctgaatgaaatccaattccgaagtaattcgtcgagattgtgcaccctttgttcctatttctgctataaaaaataatagaaagaaagtgcagccggtgaaatccaacctattcttgaaatacacaactcgcacacactccctttccaaaaaaaatcaatacacccagcactacgcttagatttattggatttgttgctaaaatatcggtattaaattcgaaactcccagcggatggccagtgccccacggaaacaaaagaatcggttctatttttcatatgctctccctttatagataggactaacaaagaacagagttctttttgtatcactccgcttattattcttaatcttaatggaatttgagaattctcaaatttattagttatggttatgtttttattcttcntttttttttttttacatttttattctacttaaacattaaacaaaaggatttgcaaataaaagagctaatgccacgaccagtccataaatggttaaagcttccataaaagccagactcagcaataaagtacctcgtattttaccctctgcttctggttgtctcgcaataccttctacggcttggcccgcagcagttccttgaccaaccccaggtccgatagaagcaagccctacagccaatccagcagcaataacggaagcagcagaaataagtggattcatggtaagttcctcgcaccaaaaaaagaaatgattaatgatacaaccaaccaatgaattagtacttaatctacttctttttctacttctcaggtcgaagtaactaaaagctccaaatggaattcagaatattactgaattgtcagaactacttcgagatatcgtttttcctttctaccttatgaccttatgtaaatagatatgtatatagttttagtaattgcatttccttgtttataaactattctattatttctctttcattcaattcacaatcacagacaaaatagaaaaaggactgatatgggaatccatataaatgcagtggactagaaaaaaagagataggggtcattactatctaactagtaaatagcatagaattttattcttccataacgtaaatcacctgcactttttattctatacatatatgtagtaggatccccaacccttctttctttcttgatatatacatacatgtagctatttgcattttattctacaactcagtggattatatggaaccccccgcattgcttgatttgggataagcttcaaaaaagactagactatttcaaaagttagtcaatgatgaccctccatggattcacctatataagccgcagccaaagttgcaaaaataagagcttgaataccgcttgtaaataatccaagaaacatgacaggtataggaactactgaaggcactaaagaaacaagaacaacaaccactaattcatcagccaatatattcccaaaaagtcgaaaactaagagataaaggtttggtgaaatcttctagaatattaattggtaaaagtattggagttggttgaatgtatttcccgaaatatcccaatccttttttactaagacccgcatagaaatatgccactgacgtgggtaaagctaaagcaacagtagtatttatatcattcgtgggcgcagctaactctccatgaggtaactttatgattttccaaggtaaaagagcgcctgaccagttagaaacaaaaataaataggaacatcgttcctataaaaggaacccaaggaccatactcctctccaatctgagttttgctcaagtcttgaataaattcaaggacatattcgaagaaattctgaccgtcggtcggaatggtttgtggattccgaacagctatgatgactgaacctaataagatagcaattacaacccaagaagtgataagtacttgggcatgaatttgtaaacctcctatttgccaatataaatgttggcctacttctacacctgatatatcatataaccctttgagtgttttaatggaacatggtataacattcatattgtcctctaacagaaatcgaacttcaaaaaagtaattattttgattcaaccatttctttctcaattcatctatgttcattcatgaattkaagttttctgaatcgtatatttcggatactgagaaatcacataaaaaaaaataccaatcattttctcttttcaatattatttgatagtcaaaacatagttcaaactccaaaagatgcaaaccaaaatagtaacaatcaaagagagttcaccaaaaacaaactaatcttcttctttattcttcttaatgataagagtaatgataagataatcaaccattttttatataactggaacggccctcacaaattgcagatactaatttggtaagaatcaatcgaatcgaagctatagcatcatcgttggccggaatagaaatatctgcaagatctgggtcacaatttgtatcaattaaacaaatcgtcggaatacccaaaatggaacattctcgaagaaccgtatattcttcttgctgatcaacgataattacaatatcgggcaatcccgtcatatatttgatcccacccagatatgcttgcaaggtagataaatttctcttcaacattgctgcatctcctttggggagacgattgaatttccccatcttttgttctgttcttaagtccctgaacttctgaagtcttgtttctgtagtataccaattcgttaacataccaccaagcctttttttattaacataatgacatcgagcccttattgctgctgatgctactaaatccgctgctttctttttggtgccaacgattaagaatttttttcccctacttgctgcatcaaaaactaaatcgcaagcttctgataaaaaacgagcagttatagtaagatttgtaatatgaatacccttacgctttgcagagatgtaaggagccattctaggattccatttattagtaccatgaccaaaatgaactcctgcttccatcatttcttccaaattgatgttccaatatcgtcttcccattttcccacactttctctttttcntttttttttttcaaagagattcagtaccctatgaaataaataattgttccgacggaaccttctaccaggattgaccattgatctacgacccaaaccatgaatttcattctttattttttatttcattgattacgaaatacataattggaccggagagttaaagtaaaaagaatgaacctcttgttaagaattagtaaattacattacgtaaatgattggtctgatgtctcatggaaagtgtttggggcacaagaacaaaataattctctatggtataacaaaatatctctcatttccaactcgaatagatccttccttttaattttcaaatgaatgtttttgtcttgctttgaacgatgtactaatttgttgaatccggtaccaaccggtataatcccccccagaacaacgttctctttcaggcctttcaaccaatcaatacgacctcgtagagcagcttttgctaaaactcgagcagtttcttgaaaactcgcttcggatatgaaactttgagtattcagagatgacttcgttattcccaataagattgcccgataacagatcgcttcgtccaaaacgcgccctgctcgctctgctcgcaacaatccaataaattccccaggtaaaaaaacattagacattccatcttctgaaaccaaaactcttgatgttacttgacgtacaataatctctatatgtctattatggatctgtaccccttgggatcgataaaccttttggatcttattaaccaaagagatacgactttgggctatggttagttcagctccaatcaagaatccccaagggatcccaagaatccttcggatacgttcgtcccaaccttcaactcttctttcgaggttcatcgatattgaatcaattgaacgaacttctaagatttgttccacttttggaagaccttgcgttatgtcaccagatctcgatttttcatatataaatgtaattaatgtgtctccttcagaaaagatttctccataatggccatggacagttgctcctggagtgaccaaatagggcttagatgatcttataactaaagagtcaacatgaacaatgaaaatttgaccagatttttttatgcgtaatccatatttcaatagacatgcattttcacaaaggaattgtccaaggctaattattgtccatgcctcttcacaagaatcgtgatggagaaaacaccaattcaaatggaatgaattccaaatgatgttactgcatggatcgggattataaatcctactattttcatctaggaaacagtattgaaatggaagtacttgaagcacttggaaagtctgttgaaaattttcaagtaaaaaatatttctttaaaaagacttgattataagttcttaaatagtaagatgaacgaagatttactattttaggcacaatagtacctaaaggacccaacaaatccctaattggagtcatgggatccgatccttttgtcgcattattatatctcgaagtattgaagggaccaattcgagagcaattggatgatgacaaaattatgaaagattggcattccttatttcgattcaacaacgtaccaagagttcccttatgttggggaaatgcttgaatctttgccttggaatcaaaaggatttctatagatacgatctaattcattattggaaatcaatcctgaacctggcgtatcataccttttttcggtatacgaaatagtggactttactaactcaattcggatgaaatcacgaagcagatcatttgcccttatttcaacaaaagaagcatgaacctcttcttctatagaactctttttttcttggtcccaagtcaatactaagcaagcccgaactaattgaatacttgtgtgagaaattcctcgaattgacttgccatttccataaagtatataattgacaattcgaagttggacattatccttttcctgcaagagatcctgaaagaaaagtgttgctaaatttattccatcagctatttcatatgtgactacgggacgaaccaaaacaaaagacttttttttggtaggtgtaatgcgttggacatagatccaatttttcaatttttttgatcctttagaatctttttttcccattcctggtggtatcaaaatgccactgtgcctagatattttatccacctctccagaaaaatgaatatctccagaaaagattttcagttccatactttttttttttttctccactcggactaatccacctactcgacttcttgtatttatattgaaagcaagtcgtgtatctactccaatgatactattgttccggaccattatgggcgaagatccgggtaagatatgcacttcctcgggaatgaaaaaaaatcgatctactttagtttgcatttggtatttcgaactaaattcttttgctcctcgatactcaatcaaattctctttttttacaattgaatctacttcgtaaaycccatatttagtaattcccgaactgcttcttctgtatcgcggatcatcaaaataagcaagaatactatttctacgtaaaataccatttctaggtattttaatcgaaataccaaaacagggtcttagctttttttcttgttcttgatcatattgtaagggaatcacaaatctattccttcgctttttcgccaaggaattctcttgacgaatataagtagaaggctctatgagattccaatgacccttggtccgataaggttttgaatagtcaggaattttcctatcttttttaccaaaagtatccaacaatttatgttttacttgatcatgagtcagtgagagatcaaagatatatctttcttcgagagaaaaagaattagtattaaattgatcttgatccttgtggagtgaaaaagaccctatcttggatctgcatagacctcctgctaatatccataaatgacttgtttttggtaatagatgaacattactatatgtatattcgggcgcatgatagccatcagtgctccagtgcatttctccttctgactcagaataaatatgtttttgaaccctctctttaaaatgaaaagtggacgttccggcacgaatctcggcaatcacttgttctgattctacatattgatcattttgaactaaaatcaaactttttgttggaatattcacattatgtataatatctcgactctcaatagttacatacaagtctataaaacatagaaaagcaggatgcccatgacgggtacgtgtgggatgaaccaaatcctcatcaaattttatttttccattagagggagttcgtacatattcggcagtaccgcctgtgaatactccgccggtatgaaaagttcttaatgttagttgagtccccggttccccaattgattgacccgcaataatgcctacggcttctcccaactcgaccaggtcaccatgagtaggactccggccataacaaaattgacagatccaagatgtactcctgcaagtaaaaggggttcgaatatatattgggtgtgctcgaaaggttatgaatcgattaacaagtccaattccaatatctttatttcgagtggcaatgcatcgtagaccaatatatatatcgtctgctaatacacgaccaattaatgtttggacaaaaatcttttctgtcatccaattttgaggactcacggaaatacctcggatagtaccacaatccgttctacgtacaagaatgtgttgaactacttcaacaagtctacgtgtgaggtatccagcatctgatgttcgtacagcagtatctacaacccctttgcgggctccgtagcaagaaattatatattctgtcaaagaaagcccttcccgtaaattgctttgaatgggtaaatcaatcatttgtccttgaggatccgacattaatcctctcatacctactaattggtgtacttgagatgcatttcctctagcccccgaaaaggacattagatggactggattagagggatcagtcatccgaaaattaggattcatttcttgtctcaaatattcacttgtagcataccatatctcaatggattgacgtaatttttctaccacatgtacattcccataatgatggtttttctctaaaagaaaactttgttgttcagcgtcttgaactaaccatcccttagaaggtattgttaaaagatcatcaattcctaatgaaatagatgtagcagtggctcgctggaaacccaaagccttcatttgatccaggatatgtgatgtatatgccattccgaaatgatctattaatctactaataagtcgttttatagcaattccatctatcactttattgtgaaagaccagatcggtccgttctgccataaggacctccatattctgatgagtaagattccacaatggcctgggtcagtgattcaaagacttcctttcctcaatcttgattcacacagaaattaagaaattatgataccggtaaaattggagagacccaaatttccacgagtatgggcatcactaatagaatttcttagtttatatatagagcatgagttagatagcctatgagtaggcctgccaaaacccctgtatggcttcttctatttctcgataaaaagaaagatgaccaacagtagttcgaatgtatatacaacgaatttctctttttacacttcctattattcgatagtgcttataaatctcattataattaccaaaagattcatattgaacttcgatgggaacttctcttgagccaacgacacgttgatctagtctccaccggagccacaaaggactatctaaatgaattcgtttctgccgataagctccaagtgcatcataagaactacaaaaatacggctcttttgtatacttaaagttattcttgtaaactgtttccttttttctgcaattaggattatattgattatacctatttgcacaaatacctcggagattcccgatcgttaatacatagagtccaataagcatatcttgagttggtacggaaacgggatccccaatagctggagacaagagattcatatgagaaaacataagtaaacgagcttctgcttgagcttccaaagataaaggtatgtgaacagccatttgatccccatcaaagtctgcgttgaagcccttacaaactaatgggtgtaaacaaatagcacgcccctccactaaaatgggttggaacgcctgtatacccaatctatgaagggtgggcgctctattcaacaatacaggatgcccctgcatcacttcttgaaggatttcccatacaatgggttctttttccctaattttgcttttagcaatccctgtgttagaagcaaaatcttgtctgattagaccacgaattacaaatgtttggaagagctctattgctatttctcgaggtaatccacattgatgtaatgaaagcaaaggacccacgacaatgacggaacgccccgaataatcgacccgtttaccaagcagagtctcacgaaatcttccttctttgccttcaattacatcggaaaatgacttgtaaactttattatgaccatctctcatgggttgtccgcggatcccattatcaaaaagtgtatccacggcctcttgtaccaatttctcttgacacattactaattcccctggtgtagatctacttgttgctaatagatcggtaagagtattgttccgataaatgactcttctatagagttcattaatatccgaactcattagtttacctccgtctatctgaatgattggtctcaactcaggaggaagaactggtaataggcataaaaccatccattctgggtctacatttgttcgaagaaaatgtttagctaattctatgcgcctaaccaaaaaatcctttcttcttctaattttttgatcttcccattcatttcctgcggactcttcgtctcctaattccttccattctaccaaagaattctctgtaataattcgcaaatccgaatcggctaattgttctctgatagcacctgcccccgtagatatttctcggtttcgaaatgtctcgaaaccttgagtagtaaaaaagagtgggatgctgtatttccaggattggatttcatattcgaatgaacctcgtaatcgtaagaaagtaggttttttaactataggcctagcaaaagaaaaatcgagataggttcctatagtattggatttccccccctcacaatcggacgtgaaggtttcctctcatccggctcaagtagttaaaccaaakaaagaaaagggttcttcttctttttaaactttgtttgagaaaaccttacaaaaagctactctttactcaagttcccagtaaggaccagcctttcattgattcattcttatcttattttattgattcattcttatcttattttatattttattatattttctttttgattttcatcactctaacctttttgactttgcttttatattaaaaaaaaaaaagaaatgtgaaattattgagtagtctacttcccctcaaatgatgaatcccctgaaaggaatattttgggactcgtaaaggatttctttgtctatatattgtattgttccatttgatcttttttaggtctctactcacctcgatggttatgtgcatgatatcccttgaagcatatatgcgatagataagctcctgtaaccatgctatattcgcttgcgcttgcctgaacagaatttctttctcaaagaaatggaatgtataattccacaaaaagtcttttttcacgaggtataactaactattcctatattatctgttacagaatcagaccatggatcaattccccttttcttacattttgaagtcttgaatgcacccataattctgagcttcatgttcctcctcccaagatacatgtcagagccgggggcatcccaatcaaattaaatgggatgacagtttctcagtctaaatctgtcaaatgaaaattttgatcaaatcacacatcgcaatatactaggccctctaattccctaaggggcttatctaaaatattcgcaatataactaggaagacgtttcaaataccacacatgagtcactggacatgtcagtttgacgtatcccatttggtaccttcgtatccgagaatcaacaaattccactccgcattcttcacaaaatttcgggtcttctttttcagtcccaatccctcggtaatttccacaagcacaaatcccactttttatgggtccgaaaattctttcacaaaacaatccatctttctccggtttattagttttataatgaaaagtatagggttttgtcacctctccgactatctctccattgggtaaaattttttttgcccaagccatgatttgttgaggggaaactggtccaattcgaagttgttgatgtttatactggtcgatcatagaatagaaattctgattcattgagatcaagcttccttcctgtccatctgaaagttcttttcagatacaaggaaatgattcagttccagggacaaagatcgtagttctcgaacgagcaatcgaaaagattctggagcaccctctggattaggtactgttgctccaataatcgtagcaccaagtacttcctgacgagctctaatatgatcagatttataagtaagcatctcttgtaaaatatgagcaacaccaaatccctctagagcccaaacttccatttctcctactctttgtcccccttgtttggccctccctctaaggggttgttgtgtaacaagtgcgtaatgcccactggaacgtccatggattttatcatcaacttgatgaattaattttaggatataggactttcctattagaacaggttgttcaaaaagatctcccgttcttccatcaaatattctgctttttcccgggtattcgggttcaaatacccatggattttttgttttcttactggcttcatataattcagaaaacactagttttcttgaggcctcttgctcatatctctcatcaaaaggtcctattctataatgtttatttaggagatcccccgctaacccgagcgaacattcaaatatctgtcccacattcattcgtgaggggactcctaatgggttgaataccatatcaacgggcgttccatcttgcaaatagggcatatcttgtctagacaaaatcttagaaattatacccttattcccatgccttccagctactttatcacctactttgatttcacgtttctgtgaaatatatacacgaatcttttctggattagaattggaaactccctttctatggatccatctcacatcaataactcgaccccttcctcctataggtagtcttagagaagtttcttttgaagtggatacctgaataccaagtatagctcgtaataatctatcctccggagcatatgacgattcgctcgctgtctgaggtgttaatttacctactaagatatcacctgtttctatccaagatcccagcatcacaattccatttctgtctaaattttggagtaaacgagcctctaaatgcgggatatccttagtgattctttcaggaccttggcttgttacatgagtctgaatttcatatttccggatgtgaaaagaagtataaatatcttcatagaccagacgttcgctaattagtactgcatcttcaaaattgtaaccttcccatggcatataagctactaatacattttttcctaaagcgagttccccaccagctgtagccgcaccgtccgctagaatttgtccctttttaatgtatttaccccgctgaacctgagttttttgatgcatacaagtatttttgttggaacgttgatacataactaatggaatgcttatagtatccccattacttgagaaaatgatcttttgagtatcagtataaatgatttttcccttgcgttcggctatagctgaaatccccgaatctagagccgtttggccttccaacccagttccaacaatgcacttctcggaccgagaaaggggaactgcttggcgctgcatattagaactcattaaagctcgattcgcatcattatgctcgataaaaggaatgagggaagctccaatagaaaaatattggaaaggaaaaatgcttctaagatgaatctcttcccatgcaatagtcaggaattcttgacgatatcgagctggaacaacctgttgttcttgaataccccgattcaaggccaaagaatttcctgctgctaccatataatattcatctctatttggtgataaataaaccatctgtgcattttttgatctatcagataattcataaaacggactctctatagatccccaataaccaaccttcacatgaatagctaatgatccaataagtccaacattgattccttcggacgtgtcgattgggcaaatacgtccatagtgactcgggtggatatctcgtatccgaaaactagcagttcgccccgtcaatcctccaggacccaaataactccattttcgcccatgaacgatttgtgtcaacggattagttcgatccaaaacttgagataaagggtgtaggccaaaaaacgattcataagtagttgttaatgaagttgaagttaccaaattttgaggagtcggtatcaatttatgcctgattgctccacatatagttcctcgaaccgtattctctaaacgaacaagagccaatccgaattgatcctgtaatagatctgctacagaacgaatacgtttatttctcaagtgattcatatcgtcaagtgtacccattcccaatttcattccaatcaaatgatccacagcagccaatagatctcgtggtaacaagaatgtattgttttggggtatatcaagattaagtctccggttcatatttcgtcgaccaatctttcctaattcacatctttgttgaaaaaatttcttttgtaattccttgcataaggactcagaaaataccggatccccccctacacaagcaaattgttgataaaattccaaaatagcattttcttttgacccaatcttttttttctctttatcattcgggaaagacaagaaaatttcagggtaacaaacattatctagaatttctcttatattcaaacccatagctgatgatagaactagaatagatattttttgttttctacttacacgggcccatatccttgcttttctatcaatttctaattccgaccttcccccccaatccgatattatagtacaagtatagacagaaattccgttatgttccaactctgaacggtagtaaataccgggactttgcaatatttggttgatcacaattcggtatattccatttactatagaggttccaaaagaattcattatagggatgtttccaataaaaacggtttgttcttgcatatttctaccggttttccaaattaagaccgcggggacatataattcagaagaatatgtgagtgattcatacacagcatctctttcttttatcaagggctctaccaattgatatgtttccacaaataattgaaattcaatttcttgatctctatcttcaattttttgaaacttatgaaattcttccgtcaagcccttattaatgaacctacaaaatccctcaaattgtatctgactaaatccaggtattgtggacattccctcatttccattctggagcatcttaatctgaaatttcctatttattgaaaaaatcccattattggcttggctcactattcatcgaaccctaccgattgatctagcaatgatggaatggatattctgtttactgaatcacataaaatttgagtcaactccatccatatatatcatacgtatgaacggaagcaagacagaaaaatggagggcatttttgatacaagttcaaatttgagcttgagccaggtacaaataaaaagaaatggaaattgataaagcattcctgggaaaaattctgtcacttaggctgatggagtcttttatcggatgtcaaaattgattcaatttatacctaattcttttattatgatattacgatcaagggtacaaaaaaataaaaattcaatgaattaaggattcaatctgctctctatgaatgagataaaaacagaagaatcaggaacagcatagagtttcccctttttttagcacacgcaattgaatgttcaaaaaggaattcgcaaatctttttttgatcgtataatttctaaaatacaatggaattgcatacgtattacgtatatagtcataggagtaatctttaggaagtacatgccaatatagctatctagctatccgtatatcacatcttttatcataattgaacttggtgcaacataggttaggtcgcactctatcataatgtctatcttctattcatattcaagtactatatagggatatgtgcataagaaatagaaccgggttcggtattcacgtataaaaatttctgttctggggtttacatatgaccatatattttcttataattagaattgataatgattagtcgtaaatcaattggattttgcatccattaaccattaaggtaatacaaatggatatacaaaatgaagagctattcgctaattcaaagtaagtaagagtaaaagagtaattaagtaaatagttaatgaagtcaagaatgaattattctaaattgccctgcattttacagtctgtgaccggggccgggaatcttttcacttttctatagatctatcgaatctatagaaaagtgaaaagagaaggtaagtttttaagcgacgcgtgttttgagataaaatcaatcgaagaaaaggataggatagaaaaaggatccaataaaaaagaggaattcttttttggaaaaggataagtacaatgggattcaagatccaaaaagaaaagaaattaagaaagtaaaaaatttaaatcaaaacaaaatgaggaaaggaatagaaatagaaaatagaaagaaatagaaatatatagaatataagtataagaatatatatatatataatttatatataatataattaatatataatataatatatnnnnnnnnnaattattctaattatattctaattatagaattttatmkaattatagaattttatagaatttctttatctttatccattttggatggaatttggcggcatggccaagtggtaaggcgggggactgcaaatcctttatccccagttcgaatctgggtgtcgcctgatcaacaaaaaaatacttgaaatttattaatcctgttgatcgaacttgacgaattcttgccccgtaaaagcataggcaagggctaggtctgttgatacttgattttgagaactcgtagggcctataaaagcctgtcatcttttttctcaaaatctgggttctgagtgtggctcaaaaaggtaccaagaaatctgaagcaacccaatcttattaatgattgatttgggctattctgaattgaatcaaataaaagaaatagtgagaattcattctgggtatcagaactatgaaagtaagaagtcggaaatcttggtatccaaaggttcctaagagacactcctttttggctactaaggttgaagaaaggattctaaaaaagactataaagactccctaattattttaaactagaactttcttaatattgaggtagtgtctactaactctgtttgcgatgaaattagattggataggctgatggtaaattcattgaataattgtgacaaagaactgaagatactttgtattcagactgactagaggctctgagtgctgctcataaatttaatcagaatggttgaatggctcttctttctatttactattnnnnnnnnnnnnnntatatttttctttttttttttcaattctttcttattcaatagaattctattgaataagaaatctaggaactttttatgagtagattcatgaaattgtttcataaagaaccgtaagtaagaatcctatttttctttctatttcatttatattgagtatagataaaagatcttcctatgttatactatgttagactcttcaattcgcgacgataaatttatttgatattgttattcataatattgttagtatcatcaagatgcaattcatacctttgaattgataggagtccactttatcatctctatgggattagatcccgaattattgtatcccgaattattgtgaaagaagaaaacaaagagattatggaagtcaatattcttgcgcttattgctactgcgctgttcattttagttcctactgcctttttacttatcatatacgtcaaaacagtcagccaaaatgattaatttgaatgaaacttgaattattcatttttatcaatgattgaagaaatgaaagggtttaaaactctagttaagtcttaaatgaaatgtggaatcagaagtatctgagatagtgtggtagaaagagctatatatagctctttctaccacactatacaattgagtattgtagaatatttcatattcattcatattcttagtacataaaacataaagttgtattgtatacagaaagaagctttctcttatatagatcaattgacaatagatatctatatctaagtaataatatatattagacgtacatcaaaatgaaataacacttgaattttctattttttctctacacccatttgtatacattttgatcaatccaaaagaattgcaagcccaacttcttgaattcctgattctttatatctcttcttatgcttatggatccgggggcccatcgaaagaattaatgtaggaagaagagtacaggcatatactatataccatataaataccatataatatacatatcatatattagagaattatagaaatctaagaatattagaataatattagataatatctaataataaataatattagataatatctaataataaataaagaagactatttaattatttaaaattatttaattttaattatttaatagaggattaattagaaatctaatagaaatctaatactagtaatatatctaaaaaataatatctaaatatagataaactaaagtaagtcaagttttttttaagctttcgcaaaacgattacaattgatacaaatagatttttcagtaaagtactaaattagtaatcttcctagttctaaagcccactccttccccatactacaagtgaaagagaaaatgtaaacactaccattaaagcagcccaagcgagacttactatatccatgcaaatgatgtcccctatctctatgaaatgaaggaatttttccattattgatttataatcatagtggaatcaatggtgcagagtcaaaataggattctttattgttattgtatcagaaatcccatctcattttcccgcttttccacttttccttttctatcacctattcttttcttgtacacttatccaattattcattcttattcctttacttattttacttatatcttatatataaaatagaaaagtagataaaatctacatagaattatgaggtatataatcatatgtccaatattctataggtcatacaatatgcaaatacaaaaaagaaacagtagtagaaatgagatggaaataagaaaaggacggatgaagtatcaaaaatagaatattccaacagattccttcaaaaagggcgttgcttggttggtattttattagtatcctccttctttccttcttgaattggaactagaacacatacataaawaaatgcagtgtgcaatttggatgagaataagatagattgtttccaattagtcattgcggatgcacaaacaaagtttgttcggaactaaagaaggtcatctaaacccgaaaagtactctgttgagataattatgtgaagttcatttttttgtttataataaacgaagacaatttgtgtctgtattcttggtcaaaatatggatactctattccatttcgtttatcacgaaaataacaatagaaaagaaaatcagacaagtatggtcgctcttcaaatactgaatattgaatataatctgtctkattctaataattagtaagaagtaacgattttacaaatatacatatgtttctcccttaccaatcggtgctattagaataatagaataaatcaaaatttccatacttgtctgatgaaaaatgcgaaacgaaaacaaaagaaataaagatttcccccagagattctattttgttccccgtcttccctttcacgaaaaagggagagatgagttgatcaattcatcagatcgggactgacggggctcgaacccgcagcttccgccttgacagggcggtgctctgaccgattgaactacaatcccagccatatgcatggcatacatagtcttatgatttcagaagagcattctctttgtcgtgttgcaacagaaacacgaattctataggaatatcttatttgcatagatatggactttagtgagagtggcatagattactagtaatctatggttattttcttgtatttaccgtattgcaaatgaaaataaaaagaatggatgagaaaaaatggactctttttctttattttatacagatccgggatttctgtttatagaggacaaattttttagatcttattcatggagtgacgaattcttgggccgagctggatttgaaccagcgtagacatctcgccaacgaatttacagtccgtccccattaaccgctcgggcatcgacccaggaagaataaattctaggtttattgataatccatgacctacttcctttcgtagtccactacccccaggggaagtcgaatccccgttgcctccttgaaagagagatgtcctgaaccactagacgatgagggcatgcccgccccgactgtcatcatactatgacaatagtatgagtagttttttgtcattgtcaatatataaaatatcaaattagaatcaaatgtatgactagatccgaggaatctttactacttttatgytatgatcccatagaattctttggatttgatggttcgttcatgaatgagctatcccatactcccataaatattctactatcctagaactatagaactatatatagataactatagaatatagatatagatgatactatatattatatgtagattctatgatattatnnnnnnnnnnnnnnnnnnnnnnnnnnnnagatgaaaatctattcaataaaaatagattcaaattcaataaaaaatcccatttcaataatggaaattagattcatattgaagtaatttaaagaaagttaaakaaagtcaatgtaaataaagaaataaagtagtagtatagtatataaatattctatttatattatagtaatatgaaatattaaagtaaaggtaaagtcatattcatattgcatattttaatataactcatattcatatttcatatgagttactaatttagtaaaatgaaagtatatttcatatattaaagtatacgtgagaaagtcttataaaaaaaaatatttatgtatcgttattaaagtataaggtaatattcagtgtaataataagaaaagaaagtagaattctaattttgttcaataatgaaatataacgaaaacgaaacaaagtataagatcccttcagcttagggagttattaatccgacagaaaaaagagtcaaactctcatttcttttcttcaatttgaactcattgcttcgttcagcgttcagatgagttatgcctatcgctatctcacactaagcaaaaaaggatttaaacatcttctttttaaaagaatttggttcaggttacgaatcccccatcacatgattcaagaaaagatcttgaatatatgtcagatatatatcagtcaagtgaatcttgttctgatggaaaagtcaacaaagcaagtaggattaactttgaaacaattcaatgcatttcttttttcttttcttttttaccaaaatatgaatcttacccacttcctctataaataaaactgattgttccattattctatatatgcatatacaatagaatcacaatggaagatgaagatgcttaattcatgaattgaaaaagaaaaaggcccttttaactcagtggtagagtaacgccatggtaaggcgtaagtcatcggttcaaatccgataaagggctttttccactaaactcaaatctgagtcttcgtttttcaacgtggaatagaaatctttttgatatttctaaaaaaaaaagagaacgaccaccattatgattagaataagttcttattaggaggagtcttccccgtaatgacatagttatcctcttcctgtctcattattccatttttttgtcctgagacataaatagaaaatccctattaggaatcgccaaaccaaagtattmctacttcaccattgtttttatcaaacccaccgtaaaattggaaaggaataaaaagtaagtggacctgacccatggaatcattactatatcagctactctgatatttaaattcgatatagattcaattgtagaaataaatttttttatttccttataccattggaccacacaagtaaaaaatctgtttttgatttcatcttcttgttttctcttattactggatgctccatagaactaaatcgctattcttttcctttccactacatagaaaagaaaaatctctttcaaatatggattttcaatatctttccttgatatcagaatcagatattgttttgttgttacaccgatgtaatagagaataaatgcgagaataaggggttttcatttctagtctatccttatttaatcttcaatttagggacagggaaaaatagggaatttgtggataattcagggttctaatggttagattcttttttcttttctattggaccacaaaccggcttagtttatgagttcgactcgattagtccttactatgtactatattgtactatkaaaatagaaaagaaaaaagaataatttggatcttcgaacccattggaaaagggcattgaacgaagaatcgtccatagataatcgaactaccacatgccctggaaatgagatgaagtgttcggaaatggttgaagtagttgaataggaggatcactatgactatagcccttggtagatttatcaaagaagaaaatgatttatttgatattatggatgattggttacggagggaccgtttcgtttttgtaggctggtccggcctattgctctttccttgtgcttatttcgctttagggggttggttcacaggtacaacttttgtaacttcatggtatacccatggattggctagttcctatttggaaggttgtaatttcttaacggctgcggtttctactcctgcaaatagtttagcacattctttgttgctactatggggtcctgaagcacaaggagattttactcgctggtgccaattaggtggtctgtggacttttgttgctctccatggtgctttcggtctaataggtttcatgttacgtcaattcgaacttgctcgttctgttcaattgcgaccttataatgcaattgcattttctgctccaattgctgtttttgtttctgtattcctgatttatccactgggtcaatctggttggttctttgcacccagttttggtgtagcagctatatttcgattcatcctttttttccaagggtttcataattggacgttgaacccatttcatatgatgggagttgctggagttttaggcgctgctctgctatgtgctattcatggcgccaccgtagaaaataccttattcgaagatggtgatggtgcaaatacattccgtgcttttaacccaactcaagctgaagagacttattcaatggtcactgctaaccgtttttggtcccaaatctttggggttgctttttccaataaacgttggttacatttctttatgctatttgtgccagtaaccggtttatggatgagtgctattggggtagtcggtctggctctgaacctacgtgcctatgactttgtttcccaagaaatccgtgcagcggaagatcctgaatttgaaactttctacaccaaaaatattctcttaaacgaaggtattcgtgcttggatggcggctcaggatcagcctcatgaaaaccttatattccctgaggaggttctaccccgtggaaacgctctttaatggaactttagctttagttggtcgtgaccaagaaaccaccggtttcgcttggtgggccgggaatgcgagacttataaatttgtccggtaaactacttggggctcatgtagctcatgccggattaatcgtattctgggccggagcaatgaacctatttgaagtggctcatttcgtaccagagaaacctatgtatgaacaaggattgattttacttccgcacttagctactctagggtggggagtaggtccggggggagaagttatcgacacctttccttactttgtatctggagtactccacttaatttcctctgcagtcttaggctttggtggtatttatcatgcacttctaggacctgaaactcttgaagaatcctttccattcttcggttatgtatggaaagatagaaataaaatgactacaattttgggtattcacttaattttattaggtataggcgcttttcttctagtactcaaggctctgtattttggaggcgtatatgatacctgggcacccggagggggagatgtaagaaaaattaccaacttgacccttagcccaagcgtgatctttggttatttactaaaatctccttttgggggagaaggatggattgttagtgtggacgatttagaagatataattgggggacatgtttggttaggttccatttgtatacttggtggaatttggcatattttaaccaaaccttttgcatgggctcgccgtgcatttgtatggtctggagaggcttacttgtcatatagtttaggtgctctatctgtctttggtttcatcgcttgttgtttcgtctggttcaataataccgcttatcctagtgagttttacggacccactgggccggaagcttctcaagctcaagcatttacttttctagtgagagaccaacgtcttggagctaacgtgggatccgcccaaggacccactggtttaggtaaatatctaatgcgttctccgaccggagaggttatttttgggggagaaactatgcgtttttgggatcttcgtgctccctggttagaacctctaaggggtcccaatggtttggacttgagtaggcttaaaaaagacatacagccttggcaagaacgacgttcagcagaatatatgactcatgctcctttaggttctttaaattccgtgggtggcgtagctaccgagataaatgcagtyaattatgtatctcctagaagttggttagctacctctcattttgttctaggatttttcctatttgtgggacatttgtggcatgcgggaagggcacgtgcagctgcagcggggtttgaaaaaggaatcgatcgtgatttggaacctgttctttccatgacccctcttagctgagattttcttatttatatctataaatctattgtctattgttcttttttctgttatggctcggctaagcgagatagccgagccattccctttatcacaaaagggggccagtccaaacgagtaaagaagkaatttcttaagtaagcaaaaggagagagggggattcgaaccctcgatagttacttgttaagaactataccggttttcaagaccggggctatcaaccactcagccatctctcccaaatagaatctctattttcttcctacgaatagaacatgaccctatgagatgatacattaactatctgctcgactccatgtccgaataaaaaaaaaagaaagcggtaataagttctaatgaatcaattcattcatgtcaaatcccttcatgatgcattttttamaatttttactaagcgagggatccaatggtatagttcatttgttggtagtttggaggattacaaacatgactattgctttccaattagctgtttttgcattaattgcaacttcattaatcttactgattagtgtacccgttgtatttgcttcttctgatggttggtcaaataacaaaaatgttgtattttctggtacatcattatggattggattagtctttctggtagctatcctgaattctctcatctcttgaacttctttggtatttccccgatccaaaaattacaataaattacaatccttctaagaaattcaaattgtgagacacactcagatttcatctgagttccgaacaaaaatgaaatttcattgttatgaattgaatatagataattaagaatctgatcttaattggaatcttaatttacttactatactggccctgcacaaatatgatccagacgcatatatgatatatcatatatgtcatatatgtgtggacatatgcgtacgtatcaggaacaaagaaaatgcggatatggtcgaatggtaaaatttctctttgccaaggagaagatgcgggttcgattcccgctatccgcccatgatgaactaatgtactataaaaagattccgtcggtatagttgactactatgtatactagtacacatagtagtgaatatagtagttctatcttccgcttcacctttttttcctcccaacaaaaaattaattaatagtaattaattactacaaatacaaaataaaaggggatttagcaaaaatgttgcggagacaggatttgaacccgtgacctcaaggttatgagccttgcgagctaccaaactgctctactccgcgttgaacaactggggactgatggacgaagaaagattggatatgcccctctaccatatctatacaaatagaatagtctatttatacaaaatggtaaaggggccccttctattctttctattctatagatcatagagatctatccaaataagaaacaagattttatccttaccaacttgatcttgttgcgccaggtaacaaacatgcatgaaacatttctcgaagtatgtgtccagatagtccaaagtctcgatagttcgctctaggtcttccggttaaaaaacaacgtcgatgaagacgtataggcgcactattacgtggtggggattgcaattttccatgaattttccattgttccctcaacgagggaactttgcttatttctttttttaaggatcgacgaatccaataatatttctgttccaatttctggcgtttcttctccctttgaatcaaactttttcttgccataatgttcagttcctatttttatcaatgatacgattcggatcctagatggaaaaatagaaaaaggtacatacatacctcctcttcatcaaaagaaatgagatttttgtttttggaggatagggtacaaaaaaacaagaattcactaaattaaccaaattttcctgatgtggaggcaatcaagaaagctgcgtaagtaaatatataacctacggaaaagtgggctaatccaaccaatcttgcttgcacaatggaaagagccactggcttatctttccatcgaatcaaattagccaaaggtgtacgttcatgagcccacgctaaagtttcaatcaattcctgccaatagccacgccaggaaattaagaacataaatccagtagcccaaacaagatgtccaaataagaacatccacgcccagaccgataaactattcataccaaaagggttatatccattgataagttgtgaagagtttaaccatagataatctcttaaccatcccatcaaataagtggaggattcattaaattgtgaaacgttaccctgccataatgtgatgtgtttccaatgccaataaaaagtaacccatccaatggtatttagcatccagaaaactgccaaataaaatgcgtcccaagcagaaatatcacaagtaccgccacgcccgggaccgtcgcaaggaaaactataaccgaaatcctttttatctggcattaacttggaaccacgcgcatctaaagcaccttttactaaaatcaatgtagtcgtatgtaaacccagagcaatagcatgatgaaccaagaaatctcccggacctattgttaagaaaagtgaattactattctcattaatagcattcaaccagccaggtaaccatatgcttcgacctgcattgaatgcagggctattcgttgaagataagagtacatcgaacccatacgaagtcttgccatgagcagattgtatccattgggcaaatataggttcaattaatatttgtttttccggagtaccaaaagcaagcatgacgtcgttatgaacataaaggcccaaggtatggaaccccagaaataggctagcccaacttaaatgagatattatagcttctttatgatataacattcttgccaatacattatcctcattctgttctggattgtaatccctaatgaagaatatagccccatgagcaaaggctcctgtcatgatgaaccctgcgatgtattggtgatgagtatataacgcagcttgagtagtaaagtcttgtgctatgaatgcataagcaggtaaagagtacatgtgttgagctactaaggaagtaataacccctaaagaggctagagcaaggcccaattgaaaatgaagcgaattatttattgtgtcataaagacccttatgaccacgtcctaatcgaccccccggaggaatatgtgcttctaaaagatctttaatactgtgtccaatcccgaagttagttctatacatatggccagcaacgagaaaaaggaatgcaatagctaaatgatgatgagcaatatcggttagccataaactttgcgtttggggatggaatcccccaagaagggttagaatggcagttcctgccccttgggaggtaccaaataaatgactactggaatcagggttttgagcataaagattccattgacccgtaaaaagtgggcccaacccttggggatacggcaatacgtctaagaaattattccatctgacgtactctcccctcgattcgggaatagcgacatgaactaaatgtcctgtccaagccaaggaacttactccaaaaagtcctgacaaatgatgattgagacgagattcggcatttttgaaccaagaaacgcttggtttccattttggttgtaggtgtaaccaactcgctattaaggatatagcagaaagaagtaatagaaaaagagctccagtataaagatccccattggtgcgtaatccgattgtataccaccactgataaacaccagaataagcgatattcactggaccgatagcacctcctctagtaaaggcttctacagcaggttgaccaaaatgaggatcccaaattgcatgagcaataggtcttacatgtaaagggtcctgtatccakgactcaaaatttccttgccaagctacatgaaacagatttccggacgtccacagaaagattattgctaactgtccaaagtgcgaagcaaaaatgttctgataaagacgttcttcagtaatatcatcatgactctcgaagtcatgtgcggtagcaataccaaaccaaatacgacgagtagtggggtcctgagctaagccttggctaaaccttgggaatcttaatgtcataatgcctttcaaatcctcctagccattatcctactgcaataattcttgctaagaagaatgcccatgttgtggcaattccacccagaaggtaatgggttactcctacagcacgtccttgtacaatactcaaggctctaggctgggtagcaggagcaacttttaatttgttatgagcccaaacgatggattcaatgagttcttgccaataaccacggccactgaatagaaacattaaactgaaagcccagacaaaatgagcacctaagaaaaaaagaccatatgcagataatgaagaaccataagactgaattacttgagatgcctgtgcccataagaaatcccggagccatccattaatagtaatggaactctgtgcaaagttccctcctgtgatatgagtgactactccttgatcacttatagtaccccaaacatccgactgcattttccaactgaaatggaaaattactaccgaaattgcattgtacatccagaatagacctaagaatacatgatcccaagcggatacttgacatgttccccccctaccaggcccatcacaagggaaacgaaaaccaagatttgctttatcaggtatcaaacgggaactgcgagcaaatagaacacctttcagtaggatcaatacagtcacgtgaattgtaaatgcatgaatgtgatgaaccaaaaaatctgcagttcctaatgggataggtaacaaagcaactttgccgcccactgctactaactcaccacctccccaagttaagctggtacttgttgttgcaccaggagctgttacgctaggtgctaaagtatgggtgttttgtacccattgagcaaagatgggttgtaattgtatagcggtatctgaaaacatatcttggggacgccctaaagcgctcatagtatcattatgaatatacaagccaaaactgtgaaaccctagaaatatgcatgcccagttcaaatgtgatatgattgcatcacggtgtctaaggacacgatctaatagatcgttgtatcgagtagttggatcgtagtctcttaccataaatatggctgcatgtgcagcagcgccaactataagaaatcccccgatccacatgtgatgtgtgaacaacgaaagttgtgtaccatagtcratagctaggtatggataggggggcatggaatacatatggtgagctacaacaatggttaaagaacctaacatagccagattcagagataattgagcatgccatgacgttgttaggatttcatagagacctttatggccctggcccgtaaatggacctttatgagcctctaaaatgtctttcagaccatgaccaatggcccagttagtcctatacatatgacctgcgatcaggaacagaatcgcaatagctaaatgatggtgtgcaatatcactcaaccaaagaccccctgttattggatctaatcctccacgaaaactcagaaattccgcatattttgcccaattcaaggtgaaaaagggcgttgctccctcggcaaaacttggataaagttgagccaaaagatcccgattcaagataaattcatgaggaagtggtatttctttaggatcaactccagcgtcaagaaattggttaattggtaaagatacgtggatttggtgtcccgcccaagaaagagacccaagtcctagtaaccccgctaagtgatgattcaacatagattctacatcttggaaccaagccaattttggagcggctttgtgataatggaaccaaccagcaaaaagcattaacgatgcaaaraccaatgcaccaattgcggtacaatagagttgtaattcattagtgattccagatgctcgccaaatctgaaaaaaaccggaggttatttgtattcctcggaaaccaccgcccacatccccattcaatatttcttgacctactattggccaaactacttgggcactgggtgcaatatgagtaggatcgcttagccatgcttcataattggaaaaacgggcgccatggaagtacatgccactcagccaaagaaagataatagagagttggccaaaatgagcactaaagacttttcgagagatctcctctaaatcactggtatgactatcgaaatcgtgagcatcagcatgtaggttccagatccaagtggtagtatcaggacccttagctattgttcttgagaaatggccgggtctggcccattcctcaaaagacgtttttataggattcctgtctacaacaattttcacttcgggttccggcgaacgaataatcattaagtcctcctctttccggacaacacatacaaagagacccgccaacagtcaagtttttagtgaacttctgaaagatagatattttatttatgattagtccctttctttcctatcttccatccatctattttctttagttatttactagagaaattatgatattgaagtcgctccggggcaagtgttcggatttattatgacataaataataggtgcccgggggacctattatattgccaaagcatttcccaggataacgaaaaaatgatttttttgcaacctagcttatttccatttagattctgaatggcgaagtgcccatataatgaaaaaatagaatataaatagctaaatagaatatagaaatctagtttcttttatcttttattttcttttttttttttttcattctgaattattttcattttagacttcataagatttatcaaaatagctttmttagttctatgctatatggtatctgtagcatttatccttatgagataccgtagaaaatgtacaaaatcaaatgattttataaatttagaaagaaaggatataataaaattcttgattgcatcttatcataggaacgatttctttaatttgattgctggatccaaaaaaagagaatggtcttattcaaaacgcctcgttatttttaaccaattatgtgcttcaatataattccctggagtaagcgctatagcttgtttccaatactcagcagcttgatcgaaccaagcctccgcaatttccgaatcaccttgtagaatggcctgttctccccggtcggaataggttagtaaattccctcccttagaaccgtacttgagagtttcctacctcatacggctcagcaatcgattctttttgcttcccatcttctcttaatctatcctatgttaactgaattaaatttctcatcaatctattctattttctcttgggttaaccagaagatgtttattgcataagtttccaattctaatttggatcaatgattagttttatcttttctcccaccttcagaagaatgaagcatagatagcccccgatatcgttagaattttctgaaaggtaactatctcggtttcatatttcatatatggtatatgatatttctatttatatagaatctttgaaaaagactttcctccgttaagaaaaaaggacttactatctttgggatctgatgctacaccgctgctcaatactttagtagatcgactctattacataagttgatttatcactttttttatcccatatcatgacataagtaagcagttctgaactgtatttaccaaagaatagtttactaatggatctttacggtgctttctctatcaattcgactctttctctttatccatagagtatagtatataggccatacctatttcttccgatttttttggttctcgcgaagtctttttccttgctacagctgataaaaatcgttactttggacgattcatatgtagaaagcctatattttttctagtatttactagacgattcaatctttttttctttctatagtgaagatagtcgcacgtaatgacagatcacggccatattattaaaagcttgtggtaaaaatggatttcgttctagtgctcggaaataatattccaaagcttttgtatgctctccgttgcttgtgtgtataagacctatgttatagagtatataacttcgatcatagggatcaatttctggtcgcgtagcttcataataattctgtaaagcttctgcataatttccttcggattgagccgacatccgttacggtcgttcattctagtaaaagaatctccgttccagaaccgtacgtgagattttcatctcatacggctcctcccttctgtgcatagtactaagaggaataattcatgtaatcaaaatttcactattctcattattattattaactgacaggagctggtatttttacaagaaatttctagccaaccttcccacaagaggttttttcttaacaccaatcagattagtgatattagtgctagatagaaatgataactccaaagatttatttgtactcaacgcttacgatttccaggaattagtcacttcaacagtctttgatggttatacgggtatcaaaagtacgaatgagatggatctttgttttcctaaccattctttttagtcccgataccracaaggaaaaggtttatttataacaaagtttttgtgttgttgattcctaggtgtagtgctttttccccgatgccacctattggtactaaatgaagtagtattgacctccaatacagaacctatagatgtaacctttcgcttaatactaaaatcgataattgaagcatctaaggctgcatcaatcgaggatacacgacagaaggaattgctctatctctaaacttcaccttcaccaagcgtaggtttctttcactaatttgtttttttctattcctaactacgttctttttctcgtaaaactgagaggtaaaaaaaaaacaagaaaaaatcaaatcgcaccatctctgtaataggtaaatgcctttttttctcctgaagttgtcggaattattcgtaataagatattggctacaattgaagaggtcttatcaataaaatttccattgattcgagatctaggcataattagcaattcattctataattattctcatcccccttcggggaaaacgatcccacaaaaaaaggaattgtacagtacaaaataacataaaaacagactaattggaaaagatgcggtgtcacctttttgaacaaagatgaaatgaaatagttgaatcagattcaatttcattcaaatttcgtaatctaccaatgactattactatttcatctaagtttaataaccaaatttcttcttatggaaccatcggaccgtcatacatgtactacaattaagatgaaggactcgctattcatttgggttttgggcaagaataacattctgtaggagagatggccgagtggttcaaggcgtagcattggaactgctatgtagacttttgtttaccgagggttcgaatccctctctctccgtttcttttcattcatcaacgttaccaactacaatgtatcaaataaaataagaattgatatcattattctaacggtaagacccttatttaatagacattctctatccctaattaatcccwgtgataggtaaaagaaatacaaatagaaatctattgaaaagaagaaaaaaaaatcctattgccgatccttttttgatacgtgaatgagacagggcacaaggtactctatttacttcagcgaaaggagtcaaaattggtatgaaccttgcttttgtattttcgttagaatcaagtctgacgggaataatattctacgaccaacaactcatttattttaagaccgatccatttactatctattatttgatttacaaatcctttatattgtaaggagtcaatagtcaaatggtttggcaattccccgtagggggatgaaacaagataattttgaatcagagctttcgatctttctttatccttcgtaataataatatctcggggtttgcaacgataacttggtatatccactatacgaccattcactaagatgtgtctatggttaactaattgtctggctccaggaatggtcgaagccatacctaatcgaaaaaggatgttatccaaacgcatctcaagtagttgtagtaaaacctggcctgttgaccctttggcttttccagcaatatgcacatatttaagtaattgtcgctctgtcagaccataatgaaaacgcaatttctgtttctcttctaaacgaatacgatattgtgatctttttccagagcgcaattgggtttgaagatcacttctggatctgggtcttttactagttagtcccggtaaagctcccagccggcgtatttttttgaaacgaggtcctcggtaacgagacatataaaggctcctttttgattagctttcatttgaaaaaannaaatataaattcagactgaactaaaggaccagcaaagcaaaactcaatttactaaagtcctacaaaacagaataaaagaaatattatcaatattcggatttyctatatatatatatacataggaaatccaaatatatacataggaaattcaaacgaaggttacgttttccaatttcttctgtagagatctaattgatctagtcaacttttttattcatagctatagctgcaagttaccatgacataatagatcggtgactcgacatttagagaaagcgagagtagagattttcaatcatggaaagaaaaaaatcgataaagaaaaagagccggctatcggaatcgaaccgatgaccatcgcattacaaatgcgatgctctaacctctgagctaagcgggcggatataagarcaatagtgtataggaatacaggaaactatcggatcttagctattacctagtgattcttcttcttttnnnnnnnnnnnnntttatttcatttattgattatttaaatttattctcttttttagttatatgttatatattttttgttatatattttatattctatttagatatatactagatctaaatagaaattctattccatattcatatatatgaatatgraatatcaatctatcaatgaaattctatttttatattttgaaatgaaaanaaaaaaaaagaatgaatatcgaccgttccactactccaagctgcactgtaaaaatgaaggaggaggaaaggcatatatatatatgtggtatatatctatccatattgaattgcggatacatcaatgataaaatcatttcgtattgaaacaaataaggttcatccaatagagatgaaatgatagaatatagaaaagagggtgggcaaaaaaagaaaatagcagcatacactttttcaatataggaatcattacctaatgaattaaatagtgtcaagataaatgaaagagttggatggaattccaactggatccttgtctcaaaggaaagggggatatggcgaaattggtagacgctacggacttgattggattgagccttggtatggaaacctgctaagtggtaacttccaaattcagagaaaccctggaactaaaaatgggcaatcctgagccaaatctttgttttgagagaaaaaacgatggaaaatgagaataagaagggataggtgcagagactcaatggaagctgttctaacgaatgaaattgactacgttacgttagtagctaaaatccttctattgaaattacagaaaggataactttatatacctaatacgtacgtatacatattgacatagcaaacgattaatcacaacccaaatcttagattgaatcctattctgtatctctatatatgagatatgaaaatagaaatcttctatttctttatattatatattttaaaatatttagtatatatattatatatattctatttctattctaatagctaatagaattaatagaattgatttctgaattctnnnnnnnnnattattctagaatagaatagtagaactctcttatgaacttaatgaaataatatatccttttttatattctttatttctttcatatttagattactattaatatgagtaatagtatgagataaggatctatagaaaccctctatttctattattctatataattagaataatagagatcaaaaaatatatgaaaaatggaagagttattgtgaatcaattctaattgaagttgaaaaaagaatcgaattcgaatattcagtgatcaaatgattcattccagggtttgatagatctttagaagattaattggacgagaataaagagagagtcccattttacatgtcaataccgactacaatgaaatttatagtaagaggaaaatccgtcgaatttttaaatcgtgagggttcaagtccctctatccccaataaaaagcccattttacttcctcactttttatttatcctcatccnnnntctttcttttttttttttttcatcagtggaactcagtttaaaaaaactgaaatatctttctaatttcattcactctgttctttcacaaatggatccgaatagaaatcttcggatctttttccaatccaatctcatttgttttgtataatacaatatgaacatatatgttcaaggaatctccgttattgaattattcatagtccatatttttttacttacatttacaaacaaagaaagtcttttttttgaagatctaagaaattcattgacatagatataagtattctgctaagatgatgcacgggaaatggtcgggatagctcagttggtagagcagaggactgaaaatccttgtgtcaccagttcaaatctggttcctgacacgtgaataatgtatcggatagatattcatacctcatacaaatgaaattaattcattgagacggatcggaatagatattctttactttctttttcatttgtatttttttactctctgttcatacttttcttattccaaaagtatgttagtatgttaaatttttgtatatatctcaaatttaatagctaaaaaaaattagctaaaagaattcaatcaaagagtggaaggacaggatctgctcatacgaaatgtatattatatgatatcctcccaattggggaatagcaatgagaacctctttttctttttttattttagcccctccacaatacgaatgaaagtccagttactctttttcatctagaagggaaatgccaagatgctcattgaatgagaaaaaaccgcttttttacttatacgacacgactccagatttcattttaatttaaatcaatgagcatcttgaatctcatagaaattgggcgtaatatagtctttacgtaaaggccagcctatccaactttcaggcatcaagatacgtttaaggcgaggatgattctcataagaaattcccaacatatcataagattcccgttcctgaaaatcagcacttctccaaatccagaaaactgacgggatttgaggattactcctgggagcaaatacttttatgcatacctcttctggtttatctataccatatcgtattttcgtaaggtgatacacactagctaaaaatccgcctggtgctacatcataggcacactgggagcgtaaataattgtaaccatatacatatgaaatgacagcaatggaatcccaatcctcgatttttatttgtaaagtctctattcctcgacaatcaaagcctaaagatctatgaattagctcatgctttactagccaatcagagaaatgaacctgcatcttcttcatctctcccgcatttttatttgtatgaatatttcatattgacaataaaatttttcatcttaatgattgacccgctgtttcttattctgcacaagaaaaccctgccttattcactaattcgtaggaagatactgaccttttggatttgaaaaagatttcaaatccaaaaggtatctctgaagtagatggtgattgatagagtaattcttgatcgtaatttccagtatgagtactgcgtcgcaaggtaaaacttgtgattagtagtaaaacatcgattctcctgttgatacacagttctatcttcaaatatttttcgggatattttcttacgaagtttcgttatagcatctataattgcctctggcttaggtggacaacctggcaaatagacatccacaggaattagcttatcgactccgcgaacagtactataagaatcagtactgaacatccctcctgtaatagtacaagctcccatagcaatgacatattttggttcaggcatttgctcatataatcttactaaagagggagccattttcattgttcttgccttgggctcgatcttggcaccaacccataacgatcaaagtcgaaccgcgagcctattaatgaagcaaattcgatgaaacaacaactggtaccatagagaagtggccataaactggaaagtcttgaccaattcgagagatcatttgatgtagttgaaataattgaattgggagttgtttggttaagtaatggaaactcgaccaaattcataactgtttcaatgtcatcctttccttcccttttcttttgattgtctaaatattcagttaagaccattccaacgctccttttcgccatgcataaactgaacccacaattgggataagcacgaaaatgaaagcttctataaagacagatacacccaatacatcaaagctcattgcccatggataaagaaagaccgtttcaacatcaaaaacaacaaaaactagagcaaacatgtaatagcgaattcggaattgtacccaagcatcccccatgggttctatacctgattcataactagaaakcttttctggaccttccctaatcggggctaaaatccccgaaatgacaaatgccaagataggaataatgcttgatattattaggaatgaccagaagatatcatattcgtgaagcagaaacataaaggtactcctatgaatgtggaataggcctaattcttccatttgaattggaattttcaaatcatctagaacttcttcgatgaaacaagaaaataattttgatcaaataaagccgcatagttgagagtttgtttgctgtaggacataccttgtttcaagattcatataatgtcatcccacttctattttttttttctccttttgattctatttctatatgtgaggtgtagacatagcatgctcttctacttagtttatacttattatcttatgtatattttgtatattttttctatttcatattgatcttatatctnnnnnnnntataaataaaaagtaaaagtaaagaatcccttatcttatagtaaagaagaaatgaaagaaattcaataattcagaattcaataaacaaattacaaattccattttgattttcaattcaatgaaaaacaattcaaataacaaataaagaataataaaaatatcatatgtaattcattcatgaaagtggatggagagagatgggtattttatccgagatttgacaaagaccaattgggtccgttggaatgaattattgtgtttattttattgttcctactactactcaaatttctatacaaaacaaaatcaaaatggaatgtattagggctatacggactcgaaccgtagaccttctcggtaaaacagataaaactgattattatcgaaatgattcgaactgtttcaaagacccaacatgcattttgttgcattgggctctttcatcaactgatgtaaagatcagttagttcaccatatttttctttagaagaagagaatgagatggctccatgtgctctgattcattatttgtatcctgatctaggagcaataccaaagtgtttcaaagaagggtgacccttatttaggtctgccttcggcctagatcaacctaagtgaaatgtagtctctatcgctccgctgcaagattaaaatatgaaacttcatacacctcaaagctcataggacgaaaagagaggttcttttgagattcttatactcattatgcctggcattgaatgaactgggcatttaccttacaatggcaagttctatttgatttggcaccggaattcgcacctgaaccggatcaaaccaactttgtcaggctatttttctcttgttctctcaaatatacggagtaagacatcgacttctcaaaaagatcaattatggtcattgcataaaaggctcccttgaaaaacattggcgcacgtgtaaacgaggtgctctacctaactgagctatagcccttgtcataaccattttaacatagagacaatttcttgtcaagaagggtatcccataatcccacatgataactttctgatccgtttatgtttactggtaaaagattgatattgcttatattgcttagaaaacatattttacctataatccatcgaagtgatggagacccttttttgtgatgataaatgacctacttaacccagtggttagagtattgctttcatacggcgggagtcattggttcaaatccaatagtaggtagaacttattagataccggatcccatggtatctaataagtttttctacccatcctctttttttctttttcgttctatcatcagattaatcaaattagacttcattgtgttcaatttgtggaatcaagatatagtgtgtagtgtataataatagattaaaggattttgattgaatgtattaactactaataggaaatcgctttgacagcttctactcgtgtcctagctcgtctgagagctagatttgcctcaattgcttgtctcttaccctcagctctactcaagttagcttcagctatttcaagagtttgttgagcttcttgtggatcaatgtcagtactaatttccgcaccatttcctaaaatggtgatctcattattacttattctagcaaaaccgcccataagagccaccgttaaccatcggtcgtttagccgtattctcaaaagacctatatctacagccgtggcaatgggggcatggtttggtaatatcccaatttgtccactattagtagataaaataatctctttcacttcggaattccaaatcattcgattaggagtcagtacacaaagatttaaggtcattttttcaatttgttctcctcttctaagttcatagctttcgcggtagcttcatcgatgttacccaccaaataaaaggcctgctcgggaagaccgtctaattctccggaaaggatgaattkaaacccccgaattgtttctgcgagaccaacatatttccctggagaaccagtaaagacttctgccacaaagaagggttgtgataagaaacgctcaattttgcgtgctcttgctacagttaaacgatcttcttcggataattcgtccaacccaaggatagctataatgtcctgaagttctttgtaacgttgtgaagtttgcttaaccctttgcgcagtttcataatgttcctcaccaacgatcctaggttgtaacatagttgacgttgaatccaagggatctactgctggataaatmcctttggcagctaatcctcttgataatacggtagtagcatctaaatgtgcaaatgtcgtggcaggagcagggtcggtcaaatcatccgcaggtacataaactgcttggatcgatgttatggatccttctttagtagaagtaattctttcttgcaaagaacccatttccgtactaagggtaggttgataacccactgcagaaggcattctacctaataaggcagagacttcggaccctgcttgaacgaaacgaaatatattgtcgatgaatagaagtacgtcttgctcattaacatccctaaaatattccgccatggttagggcagtcaagccaactctcatacgagctcctggcggttcattcatttgaccatagactagagccacttttgattctgcaagatttttttcattaatcaccccggattctttcatttccatgtagagatcatttccttcacgagtacgttcacctactccgccaaatacagatacgcctccgtgagctttggcaatgttgttgatcaattccatgatgagtactgttttacccactccagctcccccaaatagtcctatttttcctccacggcgatagggagctaaaagatctaccactttaatccctgtttcaaagattgataatttcgtatctaactgtatgaaggcgggtgcagatctatgaataggagatgttgtgcgagtatcgacaggacctaaattatcaacgggctctccaagaacgttgaaaattcgtccgagagtagctcccccgactggaacacttagaggagctcccgtgttaatcactttcattcctctcatcagaccatctgtagcactcatagctacagttctcactcgattatttcctaataattgttgtacttcacaagttacattaatttgctgaccgacagtatctcgacctttaattaccaaagcattataaatattaggcatattgcccggtggaaaaatgacatccagtactgggccaataatttgagtgatacgccctaggttttgttcttcaagtgtagaaaccacaggattagaagtagtgggattgcttatcataatcataaatcataataaatatgtcgaaattcttttttgaaaagtactgaatcgaaaagaaagatccgatagcaagttgatcggttaattccataagaaataaatggaagttagcattcgattgagcaatcgaatccaattcaatcctttactcagtgaatgagtcaattttcaattctttctatatgtactcttgtattttcttttttttatttgtgttgtgcgcctattcttctttatgtaccatatccgttaccttttatagattatagatgaattatgactcttttcacatctaggatttacatatacaacatatactactgtcaagagatcttctattttttctttttctttctattttctctattaggtctttctatttacttatttactatttatatatatagatatctttaatmtytatatctttaatctttactttattactttagaatttcttaattctaatttcgaattatttagaattctatttctattcaatttcaatttaatatttatctattttagattttaattgaattttgaattatattgtatattttgtatattgattgtatattgagattctatttcttttatatttattaagaattattattttattattctaattcattctaattctaattattaatcctttttattatttttcttttttttatattcataaggtgatcaattccattagaaatagaaattttcaaaacgaagattgggttgcgccatatatatcaaagagtataaaataatgatgtatttggtgaatcaaatacatggataacgaaccgaacccttttcaaattttcattatttatttataatattagnnnnnnnnnnnnntttagttgaatattttttgaatttttttttatcaaaggtttcattcacgcctaatttatatcgagtagaccttgttgttgtgataatttttaattcatgagttgtagggagggacttatgtcaccacaaacagaaactaaagcaagcgttggatttaaagctggtgttaaagattacaaattgaattattatactcctgactacgaaaccaaagatactgatatcttggcagcattccgagtaactcctcaaccgggagttccgccggaagaagcgggggctgcggtagcagccgaatcttctactggtacatggacaactgtgtggactgatggacttaccagtcttgatcgttacaaaggacgatgctaccacatcgaggctgttgttggggaggaaaatcaatatattgcttatgtagcttatcctttagacctttttgaagaaggttctgttactaacatgtttacttccattgtgggtaatgtatttggtttcaaagccctgcgagctttacgtctggaagatctgcgaattcccacttcttattccaaaactttccaaggtccgcctcatggcatccaagttgaaagagataaattgaacaagtacggtcgtcccctattgggatgtactattaaaccaaaattgggattatccgcaaaaaactacggtagagcagtttatgaatgtctacggggtggacttgattttactaaggatgatgaaaacgtaaattcacaaccatttatgcgttggagagatcgtttcttattttgtgccgaagcgctttttaaagcgcaagccgaaacgggtgaaattaaaggacattacttgaatgcaactgcgggtacatgtgaagaaatgatgaaaagagcggtatttgccagagaattgggaactcctatcgtaatgcatgactacttaactggggggttcaccgcaaatactagcttggctcattattgccgcgacaatggtctacttcttcacatccatcgcgcaatgcatgcagttattgatagacagaaaaatcatggtatgcattttcgtgtactagctaaagcattacgtatgtctggcggagatcatgttcacgctggtacagtagtgggtaaactggaaggggaacgtgagatgactttgggttttgttgatttattacgtgatgattttattgaaaaagatcgaagtcgtggtatttttttcactcaagactgggtctctatgccaggtgttatacccgtggcttcagggggtattcatgtttggcatatgcctgccctaaccgaaatctttggggatgattctgtactacagttcggcggaggaactttagggcacccttggggaaatgcacccggtgcagtagctaatcgagtggctttagaagcatgtgtacaagctcgtaatgagggacgtgatcttgctcgtgaaggtaatgatattattcgtgaagctagcaaatggagccctgagctagccgctgcttgtgaaatatggaaagagatcacatttgattttgacccagtggataagctagataaagagacaaaataagcgcgtataattcagcaattcctttttgttcttctacttgattgcaatgaaacttggcccaatcttttcttcaaaaaaagaaagattgggccgaatcaaataaagaataaacatcttatactaattctatactatgaactatgagggtctttgtgtatttgtatatatcttatatatatatnnnnnnnnnnnnnnnnnnnnnnnnnnnatacaatataaagaccttatgatatacgatacaatatacaagtatatacaaaatctaaacataagaagataagatcgaaggaagactaaacaacttatctacttaatctattctattatttattgttggagccataggctaaattatggatccttgggattggattggtggatcattttatattccttagtttcaggccatagatcaagccaagagaaggattccttctacccctatcctgtatattgtctttttcgttccctgttgtaatagagactcattttattatttgattatatgacacgagattctacgagacgataattcctttttactttatgggaagaaacaactatgtatctttttgatgagaattgaaagtttgacatgagagaaacctgtctttatatatcttttatctttttttgaggaaaagattctattataatcactatcataatattgaaatgattcaccagattcttcaaaaggagaatcctttattttcaagactcgctcgtttttcattaacaatcttaatgattggatcatatgctttattggaattctgatgagaaagaaaaaataaatagtaaaatgattttttcttcattgaatgactattcatctattagtattaggttttcctaaaatagggggcagaaagaatctatggaaaaatgtcggttcaattcgatgttgtctaacaagaagttagaacataggtgtggactaagtaaatcaatggatagtcttgatgctcttggacataccagtggaagtgaagaaactattctaaatgatgcggagaaaaagatccctagtaaggacagttatagtttaagtaatattcattatctaaattatttatttgatagcaggaatatttggagtttgatctctgatcatacttttttagttagaaatagtaatggtgacatttattctgtatattttgatattgacaatcatatttttgatattgacaatgctagttcttttttgagtgaactagagattctttttcctagttatttgaatagtgggtctaatagtagtaattactactattattattccatgtatgatactcaatctaattggaataatcatattaataattgcattgacagttatcttcgttttgaaatcagtcttaatagtgacatttacagtggtatcgacagttacatttctagtttcatttgtgcggaaagtacaagtagtattgaaagtggaaatcctagtgtcaaaactagtagcagttctttcaatataatagaamaatctaatgatttcgatataaatacaaaatacaaacagttatgggttcaatgtgagaattgttatggattaaattataaaaaattttttagttcaaaaatgaatatttgtgaacactgcggatatcatttgaaaatgagtagttcagatagaatcgaactctttattgatcctggcacttgggagcctatggacgaagatatggtctctatggaccccattgaatttcattcagaggaagaaccttatatagatcgcatctctttttatcaaataaaaacgggtttaactgaagctgttcaaacgggtgtaggtcaactaaatagtattcccatagcaatgggagttatggattttcagtttatgggaggtagtatgggatccgtagtaggtgagaaaatcacccgtttgattgagtatgctactaatcgatctctacctatcattattatgtgtgcttctggaggagcacgcatgcaagaagggagtttgagcttgatgcaaatggctaaaatatcttctgctttatatgattatcaatcaaatacaaagttattctatgtatcaatccttacatctcctacaactggcggagttacagcaagttttggtatgttgggagatatcattattgctgaacctaatgcctacattgcgtttgcgggtaaaagagtaattgaacaaacattgaaaaagacagtacctgacggttcacaaacggctgagtatttattccataagggcttattcgacccaatcgtaccacgtaatcttttaaaaggtgttctgaatgagttatttcagctacacggtttccttcccttgaatgaagattcaaaataaagaaatattcaaataaaaaataatcagaatataggagttctttctatttagnnnnnnnnnnnnnnnnnnnnnnnnnnnnnnnnnnnnnnnnnnnnnnttggttaaagttggaaactcctaagaaactcgtttctatctttcttttcaaaaaaaaaggtgttttgaaaggaaagatagaaagacgatgaagataaggatgggagaagaagaatccaatttctgaaagcaggattctcatacatattcgtgtagaaataggaataagtacgcttcgttgagttctacattcgttattgattatgaaatatttcatatgaatattatctgaatattatttctaatagatagacttatcataagatatctttataattataatttctaattataatagaaatatgaaatcgaggtacccattctatgatagatttgaactttccctctatttttgttcctttagtgggcctagtctttccggcaatcgcaatggcttctttatctctttatgttcaaagaaataagattgtctaaatatgatgggaccaaatctcatcaatttatttcaacactagatcatcatacagatactctttttttaatgtaatagggtaggatatatgctatgtggactttccgaaaacaaatgtaagagttgttttgttatgtataccgttgttatgtatatcgatggataatatacgcattaatgcatgtatatgcagttatagcttaatcaattaaatgattcaattcaaaatgatccgcaaatcttttttgaaaaatctttgaaatagaaactcaatgtatctaaccaattatttctaatggttcctgccggaatgctgctagttaatgaaagttacttagggatcaagcaataaaagtcgagtcaaatccatttgggttattctatcaattccaatatcaattccaatcgaatgcaactggatctagtatagtatgaactggcgatcagaacatatatggatagaacttataacggggtctcgaaaaacaagtaatttttgctgggcctgtatcctttttttaggttcactaggattcttagtggttggaacttccagttatcttggtaaaaatctgatatccgtatttccgtctcagcaaattctttttttcccccaagggatcgtgatgtctttctatggaatcgcaggtctattcattagttcttatttgtggtgcacaatttcatggaatgtaggtagtggttatgaccgatttgatagaaaagaagggataatgtccctttttcgttggggatttcctggaataaatcgtcgcatcttccttcgtatctttctgaaagatatccaatcaatcagaatggaggtgagagagggtctttttcctcgtcgtgtcctttatatggaaatcaggggccaaggagccattccgttggcccgtactgatgagaatttgactccacgagaaattgaacaaaaagctgccgaattggcctatttcttgcgcgtacccattgaagtattttgaaatgaacttaaagaaactaaagaataaatmtcagcatgagagaaggaacttaatacatctatcaggagaacgtatatggaacaatattaataaaatctaaaaatctaatagaattaatcaaatcaaatatatggaaaaaanaaatagattaaggagatttgtacacaaaaactattttgtatatgcatacacatgtcgtccagcttcactctttatactatcaaaaggtctaataagtgtagtgtagattcatcaaatatcctaacatgtcttttgttttcgtaaaacataattcgtcctttgaattgatamcctatctccgcgctgcggttagacagtgaaatcttttgaattcgaaatagaaataaaagaattaaatgatttggtagagttcgtctttaaatccaaattatattcgttagttcaaaatgggttttcggagtattcatcgaaaggaataaatgaaggggaaatcggttacaatttgcctaattgcgatctctggaatatggaaagaatatttacttcttttttttcattcgaaaagggcctttcttgtatgttctattctagatcctaaagactcaattcttacacaaaaacaaaaataggaaaagatccataggttcgataccttcttcttgttatataattcgtgcttcatagaaatctcagatagaatcgacgaatgaaaaaggttcattaacaatttacatcacggatacagaatgaaaaaaaagaaagcattggcttccctcccatatcttgtgtctatactctttttgccctggtgggtttctctctcatttaagaaatgtctagaaacttgggttcttcattggtggaataccaggcaatccgaaatccttttgaatgatattcaagagaaaaatgttctagaaaaatttatggaattagaagaactattcctgttggacgaaatgataaaggagtactcggagacacatatgcaaaggtttcgtataggaatgcacaaggaaacaatacaattggtccaaagacaaaatgaatctcatttccatataattttgcatttctctacaaacctaatctgtttcgctatactaagtggttatttttttctgggtaatgaagaacttttcattctaaattcttggattcaggaatttctctataacttaagtgatacaatcaaagctttttcaattcttttagttactgatttatggatcgggtttcactcaacccatggttgggaactaatgattggttcgatctacaacgattttggattggctcagaatgatcagattatatctggtcttgtttccacttttccagtgattctagatacaattgtgaaatattggatcttccattttttaaatcgtgtatctccttcgcttgtagtaatttatcattcaatnnnnnnnnnngaatgaataattcattatttgatatcaatcaaatcagaatctttcttcgtgtataaagaaatcatttttcatcttacttattctttatacttctaccttttcaactcaaggtattcatactatattccaccagtacaattatttcagtacaatcaatacaatggcaaacttgtggatagggaattctactggttacctatcgaatttattgtagaaattccggggatcaatgattggaccatgcaaaatagaaagactttttcttgggtaaaagaacagatgactcgatccatttttgtattgatcatgatatatgtaataactcgagcatctatttcaaatgcatatcccatttttgcgcagcagggatatgaaaatccacgagaagcaactgggcgaattgtatgtgccaattgccatttagctaataagcccgtggatattgaagttccgcaagctgtacttcctgatactgtatttgaagcagttgttcgaattccttatgatatgcaactgaaacaagttcttgctaatggtaaaaaaggagctttgaatgtaggagctgttcttattttacccgagggattcgaattagctccccccgatcgtatttctcccgaaatgaaagaaaagatgggcaatctttcttttcagtgttatcgtcctaataaaagaaatattcttgtgataggtcctgtttccggtcagaaatatagtgaaatcgtctttcctattctttcccccgaccctgctacgaaaaaagacgtttacttcttaaaatatcccatatatgtaggtgggaacagaggaaggggtcagatttatcctgatggtagcaagagtaacaatacagtttataatgctacatctgctggtatagtaagcagaatagcacgtaaagaaaaagggggatatgaaataaccatagttgatgcatcagaaggacgtcaagtggttgatattatacctccaggaccagaacttcttgtttcagaaggtgaatccatcaagcttgatcaaccattaacaagtaatccaaatataggaggttttggtcagggagacgcagaaatagtgcttcaagatccattacgagtccaaggtcttctgttcttcttggcatctgtgattttggcacaaatctttttggttctgaaaaagaaacagtttgaaaaggttcagttgtacgaaatgaatttctagatctagagattccttaaaataaagttggtaaaagtgccaacttcttgttgatcgatagaatgatataggaatatgattcaaaaaattctataagtcttttctttgtttattttattcnntttttttttctatttctatatatagaaataatatagaaatagagtttttttctttttattatttgctttagtttagtagaaagagttgagtataaaaagaaaaggatttgcaggatgtttcataaggataaatccataggtattggattcttcataaaatcgatggattcctcctttcttgttgcttcatattcaaaatatgaacataatatttattattatgttagaaacgacagaaactatgaatcagtcaatagattcaattattcaaaaacatcataagaaaaaaggaatagaataaagtggcttgaaacatccgataaagggatccattttgtcatttccatttctaaaaatataatatttggattatgttgactgagattccatatgtttttgaatatatcaaagtctcgctctaagagtaagaactcagcggggnnntannnccccgctgagttcttactctttcatgtctacaatataatctggttcatatttcatatgattattacagtattacagagatgaacccaacccggaataggatccgtaaaagaaaatgcctattaaaccgattacaggaataccagttacagtacctatcagccaaagaggaatccttccagtagtatcggtcatttccccccttctttttcatcaagtggtcatgctagagacaaaaacagtcatggataattatgaggatagtatccttccgaatgggataagagaattcctactattactctttctttttcttaattgaagaaataattggaaaataaaacagcaagtacaaaaatgagtaataaaccccagtatagactggtacgattcaattcaacattttgttcattcgggtttgattgtgtcatagctctataaatcgaattaggtttatcgttggatgaactgcattgctgatattgaccctaaaaaagaaacagtaggtacagccagtccgtgaacagccaaccatcgcactgtaaaaattggataggttcgatctatggtcattgggaacctcctaaaaggatttactaaattcatcgagttgttccaaagaatcaaaacggcctgttattaatggaatcccttgtcggctctctgtgaaatattcatttggccgaggacttccaaaaacatcgtaagctaaacccgtactgacgaataaccaacccgcaatgaatagggaaggtatagtaatgctatgaatgacccagtatcgaatactagtaataatatcagcaaaagaacgttctcccgtgcttccagacatgctgagctccacaaattcttgtatgttcaaaaaaaaaggcgggccgactccgttaaagatggaatcagtaaatctaaaactactgatactggatctttgtgagatcgtcaatcttgtaccaaaggtgtatttagagtagaccgaatcagtatagctatccttcctatagcgcagcaacgcagcctcgatcattaccgaaaggaaatgctattgctatatcttccttgtctatgtataaatttattttccttagaatataagattaagtaaggtttatattagtggattcatcatagtaatagaaagtaaagatcttgaatggatgggctctaataattaatgagagatatcatgattaaaagatctcattatattcataatattccattatatgttatgtgaaatctataaatggtggttcggttcatattttatttttttgaatcctctcgttttattaaagtaattggtaattgttcgttcatagaacaaatatgctgatactatttcattttaaacattttaaacttctaaactgaagttattattactattctaaatagtaattattagaaatggaaattcttattactatccctatctatttaattctttactttttcattggctaattggaattaatatattagaattatatttcatattttttattcttcttttttttttttagtgtccgtctataatgactgattaatcaagaactttcaattggaactcaacgaattctttcaattagtttttcttaccgtcatatctggattgagacttaggtaaatgttttattcatatatgtagtaaaagaacatatctaatttagctctttcatgcctattctaactagttattttggttttttactggctgcttcaactataaccccagctatatttattggtttgaacaagatacgacttatttgaaataatgaaagaaatgaaattcaataaacaatttcaaaaaataaaaatcaaagcctctcctaatatttcatttcaggtattctatggtttcttcccacgtcaattgccaattcatggtcattgagattcatggataattcagattaatatttagggatagatcttacctctctttttattccctaaagcaaatcgaaatgattgaagtttttctatttggaatcgtcttaggtctaattcctattactttaacaggattatttgtaactgcatatttacaatacaggcgcggtgatcagttggacctttgattaagtaacatctctttttttgattgacctcctctttgtaggaggtcaaatttaagttgcaattctactttgttttgttaagttatttcattgtaattcgacataacataaacggaatcacgctctgtaggatttgaacctacgacatcgggttttggagacccgcgttctaccgaactgaactaagagcgctttcttatatcctataaaagtagatacgattgtaaagaaaaggatttttttaaccccgagggttttgtgtgcatatagtatgcaaaaatgaaaaattatgtccaaaatttcccgatcttattcaatgaatacctcctaactgtccataggagaaagaataggtagggatgacaggatttgaacctgtgacattttgtacccaaaacaaacgcgctaccaagctgcgctacatcccttttaaagattgttgtacagtgtccattgtataaaatccatgtcttgttttccacatccttcttttttgctctaccatctctatatagataggtagataatttttttgtcattttcttttagagggcgacaaaatggaatctgctggatcattgtacatatatatgcattttagttagtaattcctaattagaatttcatttcaagcaaaaacaaakaatcttgaactaaaattcaaatatcgggttatctatgatctatgtattagagactatatatgtmttacaatatacannnnnnnnnnatataaataaagaattgaaataaataarraaraaaaaaaaaagaaaagacgaaggaggattttcaatgcgagatataaaaacatatctctcaacggcacctgtgctaaccactctatggtttgggtctttagcaggtctattgatagaaattmatcgtttatttccagatgccttgtcattcccytttttttcatcttgattgaattcttttattgatctgtgaaaaaatgaagaagatttgagatacaattctacgtaacatggctccaatttcgcctcctttttcttttctattctcaaaaaagaaagagaaagagtgtatcgaacctcagtcaaaatacagtgaatctacgatagaattttkkggaaaataaatggaaatgtggatccagtctaggggcggttccacgaaattctaacatagaaagaagaagaagatactgagattaggataggaagaattcatagttagaaaaaattgtattaannnnnnnnnnnnaattattatgatattcnnnnnnnnnnnnnnnnngtaatattmttctattaatgaatatgactctttttctttatagttatattaattmatagtaattcttttttagattatagtacttagaagtcattcgaattattagaattagaaaaagaaaatatttacaaattccatttctagttaataacttttattaatatagtttattaatatagttaatayagtatagatatagaatgtagattcttttttcttttctttttctttggttcggatcaaaaagaaaatgaagagagttctaaagtgaagtcgatccaaaatgaaaaggaggttcatggccaagggtaaagatattagaattakagttattttggaatgtacctgttgtgttcgaaagggtgtcaataaaaaatcgccgggcatttctagatatattactcaaaagaatcgacacaatacacccaatcgactagaatttagaaaattttgtcgctattgtcaaaagtatacaattcatggggaaataaagaaatagatgtaacggaatgcttgtgttatttttacaagtagtgggaagactaagaactttacatcttaacatatataatacaaaccaaatcctattttggtcgaatcttaattaaatgaataaaaaaaagtattctattttatagattattttctatagatatatagaaggaataaacaaaccatggataaatccaaacaaccttttcgtaaatccaagcgatcttttcgtagacgtttacccccaatcggatcgggggatcgaatcgattatagaaacatgagtttaattagtcgatttcttagtgaacaaggaaaaatattatctagacggacaaataggttaactttgaaacaacaacgattaattactattgctataaaacaagctcgtattttatctttgttaccttttcgtaataatgagaaacaattggagagagtggagtcgatccctagaactactggtcctagaaccaaaaataaatagatagactcttcaaaagtccaatcggaactcaagctcatattaatatgaattttttgctcaaaaaaactagaatccagatttgattcttgtattataaactctaaaattataaataaagtaaaaatggggaagaaatctttttttcttgaaagatgttcgtttattcctactactcaaatcttcatttctttttcttctatcttcccggagtccattctccgggaaatcctgtttcaatcattcttgtttcctgtataataattaagattcttttattcctttatttgatttgtattcntttttttttttttttatttttgattaatgattttctttgaaataatatcaaaacaattcttatttgatagggctatttgcgcaagtattttacgattcagaagcaattgtctcttgtacagattgtgtatgaataggctataactatagaatagcctatcctcacgagttaccgcatttatccgagtgatccacaaacgacgaaaatctctctttttcctgctcctatttcgatgagaagaaaccaaagctctcattctttgttgagtagttgttcgagtaagtcttgaatgagcccctataaaggttgatgcaaataaacgaatcttttttcgacgtctccgagctgtatatcctcgtttaactctggtcattgaatcaaatcaaatgaaattttcttgaataactaattgatttctcttctttcagtcatccttttcctccggtcgattaataacaaaacggattcttccgatatataaaatataaattccaatggcttttgcgactatgaccttcccgaccacgattttttctttcttcaaggtaggtatctcgcctggaaataagaaattaaaatgctactaaataaaaaagaatagtgggtttcctcgtttctatggtaacttctgaaacggtgaggtcctctctatacaccggagcctcttctttcatttcatcgaattttatcgtgaacttgtatagttcacactctttggctctacccattcatttttcaattagaattcttttttcaattctaattataaagtaatagtccttttcacaaaaaagctatccatacagtgacggcatttaattcggaaagttggctaggtagctgaccctgttagtccgttttttcaagaaaaggaataggagcataacctttttcctccgcttaatggataactatttgttaccaatggagaattccttctcatctcaaatggagtgattggattttcaccaatagaaaccataaattcataacataattaagtagattatagatcttcatttttagatactagtcaattaaaaggccgtctttcactatatctatcctaattcattggtagtggtcgttgatactgtaaaaaacttttacatttttcaaactcatgatctgaaatgaacgagtcgcacatacaccctagtacatgttcctcgacgctgaggacatcctcgaagagcgggagatttcgtgacatttcttattggctgtcgtgcgtttctaataagttgtttaatggttggcatggcgtgtctatagaatctcattctagatagaatagagcggggggttggtttagatcgatcttaacctgatggttgatgattatgaatgatttctattcacacgggaaattccaatttttaaaaggaattcgtatatttatatggaatccccagtattatcattttcgaccgctacaagatcaacgatgccatgagcttgggcttctgttgctgacataaaaacatccctttccatatcttcggatataacccataaagggttgcccgttctttgtacataaacttttgtgagagtttcgcgaagcttcaatagttcttctgcttccagaataaattctcctgcttgtgcctcgtaaaaagaactagcaggttggtgaatcataaccctgatgatattgatataacatcatgaatggttcttctatctatatattgcacgattgggttaaagtattaaagtaagggggaatcaaaagaacaataaaaaatagaattaaacaaccgtacgggcatcttttgtacattgcatacggctctgcaatggaatttatcttttcgatagaannnnnnnnttctatcgaaaagaataaatagaacctatccgatccaaatagttaaatgatccatttaccacccttcctttcgtagtagttaaaaagatactatgatggttctgttgctttatatatttatctcgtctgtggtttagcaatcccaaagttttttttgataggatccaagaaggatcaaatgattttttccatttttttttaactctttctctcataacataaaaagaagaaagagacttctggtgtggaagaataatggtttgtgacgctgaaattgactcttgcttgacacataaaatcaaattgggaataacccttctttcatactactatctcgatacaaaatctcatgttagaaaaaaacaataaaggtttgttcatatcgaactcgaattgccatgctattattacttattctttatttgattcatattcgatacagcgaaggcatagtattcnttttttttttttcaaataaaaaaactcattggcgccaagcgtgagggaatgctagacgtttggtaatttctcctccgaccagaacgaaagatcccattgaagcggctaatcccatacatattgtatgtacatccggtgacacaaattgcatagtatcataaatggctattcctggtattacccatccgcctggagaatttataaacaaataaagatccctagtatcatcttctatgctgagatatatcatgagaccaacaagttgattcgagatctcgctatcaacctcttggcctaaaaaaagtaatctttctcgatgaagtcggttgattagggcaaaattgtatccctgaggaaccgtacgtgcacctttggatgcatacggttcgaaagaattgcgaaaaaaaatcaatgtgtcgattccaatcctatttcnttttttttttaacatgagttttgctctccttccccttccctatattctataatgtagaaaatcaaaaagaattttatgaacttattgaactaacctctcattgatgtattgtttcatcgaaattcaaattacgatgtcattttcttgttcctgaatgggccctttcaattcttttaggttcttgttctactccgggggaakatttgcccgaattccatttgagcatataggtcaaatgattccagtaccacttcnntttttttttcaatttttcatacctttcccaaaaatattcgatgtattcatcatactactccattggtaggcagtttaaaattatccctatagtaagtctctatgatacaagcagtaatcgtgtaattcttatatattctacaaaatagattctcttatagtaagttatattctatttcattaataatgaatttaataaattattaagaatttaatgaaatttctattttctttttatattctttatttcagaattactacatttacactcccattctattacttttactcttaccatttacaatttggtattctttgaacggagcctggatactttcttttatcagtccaagtaaaccatcaattattttaattgataatattgattcccaataggaattattgtgcttcacgctccgaattattgatggttcaataaatgaatatatatttattggattgggcgaaacatagaatactcgatcgagggagataacggagaaataccatatgaccaatctgtctgacaagtcgcactatacgtcaacccaagctgcatcttcctctccaggactccgaaaaggtacttttggaacaccaaggggcattaagataaagaaaaaaatgaagtactatattttactttaatatggaaacgtaacaatggttttattgtcttcatcattttttctctttcttttctattcttatattctatttttatatcttttaatcttctttctatttagaatcttatttagattctataaaatagaacttaatattcttatctagctagactttatagtatatataagtatatatatatagaactggaaggttcatagaggaatacagaatgaataaagaaagattgtaacgaaggggatcgatgggatcagccgattgttcgaatgatttcgaattctaaaaaagtatctatgcatttttttccctaaaaatcctcccattgcgtattggtacttattgggtatagaataagatctgtttctatttgttcttctaaatagaaagaaatagaaagaattctatttcattaaaaataaaaagaagggaatacaaataaatattaatcctttcctataaaaaatctaccaaacaggtgaaatacacggtctagtcttttccaatgcgataaagttacataatgtctatttctttttcagaaaggggtatttacatgggtttgccttggtatcgtgttcataccgttgtattgaatgatcccggtcgattactttctgtccatataatgcatacagctctagtttctggttgggccggctcgatggctctatatgaattagcggtttttgatccctctgaccctgttcttgatccaatgtggagacaaggcatgttcgttatacccttcatgactcgtttaggaataaccaattcgtgggggggttggaatatatcgggaggaactataatgaatccgggcatttggagttatgaaggcgtggcaggagcacatattttgttttctggcttgtgcttcttgtcagctatctggcattgggtgtattgggacctagaaatattctgtgatgaacgtacgggaaaaccttctttggatttgcccaagatctttggaattcatttatttctctcaggagttgcttgctttggctttggtgcatttcatgtaacaggattatatggtcctggtatatgggtgtctgatccttatggactaacgggaaaagtacaatctgtaaatccagcgtggggtgcggaaggttttgatccttttgttccggggggaatagcttctcatcatattgcagcaggtacattgggcatattagcgggtctattccatcttagtgtccgtccgcctcaacgtttatacaaaggattacgcatgggtaatattgaaactgtgctttccagtagtattgctgctgttttttttgcagctttcgtagttgctggaactatgtggtatggttcagcaactactccaatcgaattatttggtcccactcgttatcagtgggatcaggggtacttccaacaagaaatatatcgaagagttggggccggactagccgaaaatttgagcttatcggaagcttggtctaaaatccccgaaaaattagctttttacgattacattggtaataatccggcgaaagggggattattcagagcaggctcaatggataatggggatggaatagctgttgggtggttggggcaccccatctttagagataaagaagggcgtgaactctttgtacgtcgtatgcctaccttttttgaaacatttccggtagttttggtagatggagacggaattgtgagggccgatgttccttttagaagggcagaatccaagtatagtgttgaacaagtaggggtaactgttgaattctgtggtggagaactcaatggagtcatttatagtgatcctgctactgtgaaaaaatatgctagacgtgcccaattaggtgagatttttgaattagaccgggctactttgaaatccgatggtgtttttcgtagtagtccraggggttggttcacttttgggcatgctacgtttgctttgcttttctttttcggacacatttggcacggcgccagaaccttgttcagagatgtttttgccggtattgatccagatttggatgctcaagtggaatttggagcattccaaaaacttggagatccaactacaaggagacaagtagtctgatacaaaattcctttgccatcttttgcctctattttttcttttattctagtatttagatatttcattatatttcatattcattatatttcatatatttatctttttttctatatttttatgtataaatagaataatatagaaaaattcgaaatagaatataatcgaayagtaataagatatgaatgactatatctatatatacatactatatagatagtaatagttagtaatagtaaattgtaaatctcaaatttgaatttctttagtaaataatccaaaatgaataggtgtggaagctataattgtaaaccacgatcgaatctatggaagcattggtttatatattcctcttagtttcgactttagggataatttttttcgctatcttttttcgagaaccacctaaagttccaactaaaaaaatgaaatgatttttcattatttccattgaagtaatgagcccccatattaatattggagctcattacttcaactagtccccatgttcttcgaagggatctcttaatttttgagagggttgcccaaaagcggtatataaggcatacccagtaaagcttacaagtaaaccggatatggagatggcgactagggttgctgtttccatttttcgataatttcaagatcacaaaggatcacgataatgttgtttatttacaactacaacggaatggtatacaaagtcaacagatttaaacccatgatgaaagaggatttatggctacaaaaaccgttgagagtagttctagatctgggccaagatcaactggcgtagggagtttattgaaaccattgaattcggaatatggaaaagtagctccagggtgggggactacaccacttatgggagttgcaatggctctatttgcaatatttctatctattattttagaaatttataattcatctgttttactggatggaatttcaatkaattagttcataaaaactagtaagtcctagcaaaaagattattttacttatacttacttaatgcttaagatactgaatacttcaacttaagattacctaagacttggatttatagaccattctggtagttcgatcgtgaaatttatttgtttcgatatttcatttccggaatatgagcgtgtgacttgttataattgatcctattgataatacagagaatggacctgtcatctctatcaagatgattctacctcgtcagatatttattctagtctctggagcacggactatatagaatagatcaagaaaagaaatagttgaactatgattcatacctattattcagacctcgcaaccggattaaaaaaaaaatggaaatagggaaataggtcttttctaaatcaaacaattttttccttcatacttccgaaagaaacctctttctctagattttgttgagttattacattcattgaagaagtgatgatcaaatggtttttactcagaaatcctttgagtttagctttggttttcttaaatcatcgtggttctagtatgaatctgaggtttcaattgattcatagggtctcaacaagagaattcctatcaaaaaaaaaaagatagggaagagaagattcaagaggcctgtcatgattaacataaagaaagatagatgagccaacttgatattgtatttcttggcattatcatcacaaagaagagattccggatttttcttacttcgtatctttggrtcaaatcgagtcaagtggctaagccacaagaagtttgaaactctctattccatatccgttgaaaccagtatttgtgtgtttcggcttgagccgtacgagatgaaattttcatatacggctctaagagggggagtctttcttggtttacctatctcaataaagtatatgattggttcgaggaacgtctcgagattcaagcgattgcagatgatataactagtaaatatgttcctcctcatgtcaatatattttattgtttaggggggattacgctgacttgttttttagtacaagtagctacgggttttgctatgaccttttactatcgtccaactgttacagaggctttttcctctgttcaatacataatgactgaggccaactttggttggttaattcgatcagttcatcgatggtcagcaagtatgatggttctaatgatgatcttgcacgtatttcgtgtgtatcttacggggggttttaaaaaaccccgcgaattaacttgggttacaggggtagttctggctgtattgaccgcatcttttggcgtaactggttattccttacctcgggaccaaattggctattgggcagtaaaaattgtaacaggcgtacctgaagctattcctataataggatcacctttggtagaattcttacgtggaagtgctagtgtgggccagtccactttgactcgtttttatagtttacatacttttgtattgcctcttcttactgccgtatttatgttaatgcactttccaatgatacgtaagcaaggtatttcgggtcctttatagagaaggcagatcatagatatttgtaatttattatataggggaggaacaagagtcttttattgctacaaatatgtattattgaaaaataaggcatgttatttggatacttgtattcaattctgaagtattttttatttgatacgaatcgaatagttgaactatattttcctaaaaggggatggattatgggagtgtgtgacttgaactattgattggtccatgcagatctatgattttatccgccaagttggaattcacaacccaacgtgtctccacatccaaccatcatgtcagtccctttatgtagcataggataggccggttttaacttgaggagaatattttctatgatcatacccgaatcatgtcatacatgaaaaggctccgtaagatccctagaataagtgatgtggaatgatccaatgttctatttatttactttgtttgatttttttttttttttttagtaattttttagtaatcttagtaatttttttatagtatgtagatgcattcatttcctttgcatcgaccctgatctattatactatcggagttaaataagggatctaaggaagaacaggggctagactttattagtaacaagtaaaaactttgtattttgtttatgtaatacaatcgagatgttgtgaggataaataccaaccaaaagatatgagacaatccaaaaagcacttgatcatgatcaaatttgtaagccgacttggatattgagcatttccctgttgccagaactgaattatttgcaatgaataatgaatcgttgaaactcggggaaatggaatttgataaagagtttattacatagagtcattctacattatatatgtagatatgtataaaatataggttttctatggacctatttatgttctatggatctatttctgtgattcttttgattcttgctcgagccggatgataaaaaattatcatgtccggttcttttgggggatggatccacaagagttaacctatccaaataacaaagaaacctgatttgaatgatcctgtattaagagctaaattggctaaagggatgggacataattattatggagaacccgcatggcccaatgatcttttatatatctttccagtagtaatcctaggcactattgcatgtagtgtgggtttagcagttctagagccgtcaatgataggtgaaccggcggatccgtttgcaactccgttggaaatattacccgaatggtacttctttcccgtatttcaaatacttcgcacagtgcccaataaattattgggtgttcttttaatggtttcagtaccaataggattattgacagtaccttttttggagaatgtcaataaattccaaaatccatttcgtcgtccagtagctacaacagtatttttgatcggtaccgcagtagctctttggttaggtattggagcaactttacctatcgataaatccctcactttaggtctttttcaaagttaaataccacgacataggtatctaaggaagatcctcttctggatcttccctagatacctcaatcttattatgtatctattctgcaaatatatggaccgtgtcggagattcaaaacttattctattattttttattttannnnnnntttataattctaaaaactaaaaaattccaatggatttaaaatgaaaactttttcttaggtaaattgattgcaaaatgcttctgtagagtgcccaatatcttttttatatcttctatgcgaaaatattccattttcataagatcttcttgactgtgattcaaaaggtccaataatgtatgtatattggaccttttgagacaattataggtcctggaagacaattctgattggtcaataaaaatacatgtcaatggaattccttttttgtttttcttgagattagtgaatctgtcttgaaaggaaaaaaagggtagattccatctgttttcattttcctctaaattcatgtactcttcctctgcatgtagaaaaggaatcaataaatcaatcaaattacgagaagcttcataaagtgcttctttaggagttaaacttccattcgtccatatttctagaaagagtatctcttgtttttcattcccagtcccataagaatgaatactatgatttgcatttcgaacaggcatagatacaatatctataggataacttccatcgtgagattcatttgtggatttcatatgatatccacgatctctcttgatttgtaattcaatacacaaatcaattggttctgtcaggttagctatatgctgtgtcgtgtcaactatttgtacagaaggtggtgagataatatcttgagctgttatgtatttaggtcccctgacgcaaatggatgcgcccctaactccatagagattacttttcaatacaatctctttcaaatttattaaaatctcatgtactgattcttcaataccctctatcgtagaatattcatgcagaacattttcagatgttgcacgtgtgatacatgttccttctatttctccaagtaaagcccttcgcatggcaatacctatggtattggcttgacctttcataagcggggacagaacaaaacgaccataataaagacgcttgctgtctactcttgattcaacacatttccactttagtgttcgagtggatcctgctacttcttctcgaaccatactattatttttcttttatttatgattattggatcagatcattgaatcatttatttctcttggaatctcttgaattattatttctacacacgtctttttttaggggggcgacatccattatgcggcatgggtgttacatcacgtacgaaacttaatagcatcccatttctccgaatggctcgtaatgccgcatctcttccgagacctggaccctttatcataacttctgctcgttgcataccctgatcaactaatgtacgaatagcattaaatgccgcggcttgagcagcatagggtgttccttttcttgtgcctctgaatccagaagtacctgcggaagcccaagaaaccacccgacctcgtacatctgtaacagttacaatagtattgttgaaactcgcttgaacatgaataactccttttggtattctacgttcattcttttttgaaccaatacgtgcattcttacgtaaaccaatttttgctataggttttgtcatattttattagatcatattncataagaataaaataaaaagaaagaagaatcagaaagatacggggatagctatttaatataaaaacgaatcctttctttttacatgtacatgatgtacatgggtttttcttttaaaaagttcttgatttagaacttgagaaggattacccctgtctctgtttatgtctcagattggaacaaatgactataattcgaccccgcctacgaatcaaacgacatttttcacaaattttacgaacagaagcccttattttcatatttatcattccttattttcattctgaatctattttttttgaaacaaaaattagtttattgcatttttgaacttcgaattatatccctacgaaaaggatgtttcaaagaatgatctaatcgttcgaatcttttttgcgaagtctataaattatacgtcccctggttgaatcataacgactcatttcgattttgactctatctccgggtagtatacgtataaaactgcgtcggattctccctgaaatataacctagaattagatcttcattatctaatcgaactcggaacataccgttgggaagtgattcagtaattaaaccctcatgaatcaatttttgttctttcattccagggaaccccctttaagtattaattaatagaggaagagttctataattcacttctcctctctcttttacaaatagtaagttcaagagaaaattagggtaccccaggagaatcaccatatataacacaaaatttctcctccaattttttctagtcgagcttctcgatctgtcattatacctcgagaagtagaaagaattacaattcccattccacctaaaattttaggaattcgttgatagttggaatagattcgtagaccgggtcggctgatacgttttaattttattttattccctttcctagtctttctatgtcgtaaggttgaaaccaagaaatttttttgactttcttgatgttttcgaacgttttcaataaaaccttctcgtaaaagtattttcacaatgtttttagtgatattagtagatactatttgaactcttcctttttgatctatgtcagcatttcttatagaagttattatatcggcaataatgtccctacccatgatgaactatagttattggtgccttctaattttgatataatcaacatgcttcttttttgttttattttttattaaatttttttattatttcattattaaaatttctaagaaatttaaagtatatacatgagacacaatctattaatcagatctatttcagatatttgaatattctatatatagaatatagataggatatatcctattttcatctataagaatctataagacctcgggtgctaatgaaactattttagtaaaattcaactgtcgcaattctcgagcaaccgcaccaaagattcgagttccttttggatttccttcttgatcaatgataaccgctgcattgtcatcatatcgtattatcatgccgttgtcacgtttgagttctttacacgtgcgtacaatcacagctctaattatttctgatctttctagaggcatgttgggcactgcttctttgattacagcaacaataacatcgccaatatgagcatatcggtgattaccagttcctatgattcgaatacacatcaattcttgagctccactgttatccgctacattcaaaagggtctgaggttgaatcatatcatttttattttaatctcttatttaaatgcaagggataatnnnnnaaaaaaaaaaagaaatattgtctgtccagagataaagaaatccgtagttgttttttcattatccatactccttcttcttttacttttgtttacctatcctgaaataacaaattgagttcgtataggcattttgcatgmtgctattttcatagcagctttggctacagtttctgatactccactaatttcataaagtattcggctcggtttaacaacggatacccaatattcgggggatccctttcccgaacccatacgtgtttctgtaggtctcacagtaacaggtttgtcgggaaagatacgtacccatatctttccaccacgacgcgcatatcgtgtcattgctcttcgccctgcttctatttgtctagctgtgatccaagcaggttcaagtgcctgaagagcgtatctgccaaaacaaatctgattgcctcggcaagatattcccttcattcgacctctatgttgtttacgaaatctggttcttttggggttatagttgatggttgtttctgaattccatctctactgcaaaaccggacatgagagtttcttctcatccagctcctnnnnnnnnnnnnnnnnnnncacgaatgaaatgattcaataatgattcaataatattaaatattatatatacacaatatacacatgtatttctgtatttcannnnnnnnnnnnnttctatcaaaataaagaatatactaattttttatattgaatttttggatttgttacataggtagctttatatataactaggtgtgtttttctattttattttatctttttattttatcaaaatttctaatnaaaagaaattctgaaattaaagaaaaataaagaaaggtttcgcgggcgaatattgactctttcctccttcatttgtagggtcaattcatgaccattcagaataaatatatttttttggttcattacgccatcctacccaatgaatcattaggattgattcgttttcaagaaaatcctatgtaatcacgggttccatcgttcccatagcttctctattaatgcttaggctttgaactctgcaatggagctctcaacaaaatttgttatttgtttgcgagttaatctcctcagtttttcttaacccgaagctcgattcaattattctctattttctattatttagattattattttaatttcatttatttaatttattttcttctatagtttctattttttatttgtatatttcttattctattgtaattagtgtaattagatattttttatttttattatatwttrwtatatattgatgttkatgctttataacactgccttttttatttttttttatgagttaattcttcataaaccatacatatgggaatcatatatcattgatatctttattctctctttctatcatccttccatttttccacatcccccnttttttttttcacaattcataatcagatttcttttttattnaaaaaaaaagaatttcagttgctacaactatatgatcgattcagtcatatagtgactgtttcttgggatctcgacaatacgaagcaataagttggtttttaattttgagtttcttgagttttgatagttactaagtttatagtcgggccagactgtttcttttttcttttttcaatctaaattctaaactctaaagaaaaaactaacgagtcacacactgagcatagcaattataataaaatctaaatgaaatcaaagggtaaatcaaatttttattcaaccttatagaattataattgtttgtttttctttgattaattgattaagaaaaaaataagaaaagagtttctaaatcttttttatcgatgagcagaatggcgagataaagaaaggtccattattcttattttcttattcttggtttacaaatatccaaattttgatgcctaagactccatagatagttctaattgtataggaacagtgatcaattttagcgcgaattgtttgtaagggaaccctgccttctctgatccattcgacacgtgcaatctcttttccgtcgatacgtcctgcaatttgcacttgaattccttttgtatccgtttgttcagttaattcaatagcttttttcattgcctttcgaaatgagactctattttttaattgtaaagctatatattctgcaagaatattaggttgtccataaggcttttcaattcttgtgatagcaatattgagtctccggtttacagaatgaaactttttttgtacattcatctgtaattcttcgactccccgtgtccgtccttctattaataagttgggaaatccaatgtagattatgacctgaatcaaatctattcttttttgaattactatacgggcaattccttcgaaacctgaggatattttcttatttttttttacatagtccttaatacaattccgtattctttcatcttcttgtagacccatggaaaaattctttgattttgcgaaccaaaaagaatgatgactttgagttgttccaagtctgaaaccaagtggatttattttttgtcccatatttttatattctttttccatccatttttttctaaataggaatctaaattttagattttaaagaaatctttatatgacaagtggttttttttatcagataactacgtcctcgagcccggggttttaacttttttacaatagcacctctattgacttcagctttactaataaataaatcagcttcatttaaacccatattatgactagcatttgctgctgcagaataaactaattttaaaattggataagatgcccaataaggcattagttccagtatcatgagtgtttcctcataagaacgtccccgaatctgatcaattactcttcgtgctttgaaaacagacatatatatatgttgagctaaaacttttgcttctctatccgaattctcgttctttatcataaaagttctcccccgccaatgaatgataagtgcctaggtgaagcatagtataagataagtcagaaaagtctaagtcttatgaaaaagaaaataaatatacctctactcttactataagataaagactcttaagatataagataaggcttttcacatgaatacttagtagaacgactaacgacgagatttattatcgtttctcgcgtgtctcacgaaagtgagagtaggtgcaaattctcccaatttgtgaccgaccatacgatctgtgatataaataggtaaatgttcctttccattatgaatagcgattgtatggccaatcattgtgggtataatggtagatgcccgagaccaagtcactatgatttctttctcctccctcctgttgagtttttcaattcttcccgataaatgattagctacaaaaggattttttttgagtgaacgtgtcacggctgattactcctttttttacatttttgaaattggcattctatgtccaatatctcgatcttaatctgaagtataatgatgaatggaaaaaagagaaaatmctttagctagataagggaaggggcggatgtagccaagtggatcaaggcagtggattgtgaatccaccatgcgcgggttcaattcccgtcgttcgcccatcatattatttccaattccaaaaattcgattttcaatgttcctatttacggcgacgaagaataaaactatcactatatttgttccttttcctacttcttcttccaagcgcaggataaccccaaggggttgtgggtttttttctaccaattggggctctcccttcaccgcccccatggggatggtctacagggttcataactactcctcttactacaggacgcttacctagccaacacttagatccggctctacccaaacttttttggttcaccccaacattacccacttgtccgactgttgctaagcagtttttggatatcaaacggacctccccagatggtaatcttaatgtggccgatttaccctcttttgcaatcagtttcgctacagcgcctgctgctctagctaattgtccaccctttccaagtgtgatttctatgttatgtatggccgtgcctaagggcatatcggttgaagtagattcttcttttttatcaatcaaaaccccttcccaaactgtacaagcttcttccaaagcatacggctttctagatgtatatgatgatatctagacagatggatcttatatgaatcgtatgatgaagtaccacatgagtggatatataggaatccaaatctgccgaatcacttatgttatgatcttctacatcctaggtctccccgttccgtcatctggcttatgttcttcatgtagcattcagaccggatgactctatgaaattacgtcgatacttgcacatattacgggtaacgtaggagacatctctatttttccccggggggtctttctaattaccactgcttagctttcaattcgcctctgaccatcaaatgaaatgtgaataacccgtcctcctctctttgaaacaaggggcgcttccggttctgtgcgcgcttcaaacaattttgtcttctccatattaccatatctctagagtcaataattttctatgaggaactactgaactcaatcacttgctgccgttactcaacagttttctgttgaggtctatcccgtagaggtactccaattggatcagtgatcgatttctaggtttcgtcataaacctaattggttacttccaattacgtaaatcaatagttcaaaccgcactcaaaggtagggcatttcccattgatataggaacttctgtaccagaaacaatggtatctccaattatagcccctctgggatgtaaaatatatctcttctcaccatccccatagtgtatgagacaaatgtatgcatttcgattagggtcatattctatggttacgattctaccagatatccctttttcattccgtcgaaagtcgattttacggtatagacgcttatgacctccccctctatgccctgcggtaatgatccctctggcattacgacctttaccacaacgatgctgtccatagatcaaattatttcgtggattggatttcacttgactgtctacggctccattgcgtgtgctcggggtagaagttttgtataaatgtattgccgtgttattaagtcttttgctttaagttcttttctctataagaggtggaatagaataacccggttgaagcgtaatgatcatacgtctgtaatgcattgtatgtcccataataggtcccatccttttaccctttcccgggagtcgatgactattcatagctcttaccttgacaccaaagaagagttcgacccaatgctttatttctgtcctagttgatcctgattcgacattagaagtatattgattgttccccaataaccgaatacttttttctgtaaatactgcatatttgattccatccataaatccattttcttccctatgagttccagtatcgataagaattctagttcttactgttcatatgttatggtatgaatataccataccaattcgctatgtatggatgatgagattccattgatacagagccaattccaatagacttattgaatgttcccattggcgtgcatccagcaggaattgaacctacgaatttgccaattatgagttgggcgctttaaccattcagccatggatgcttaacagggatcatcgtacatcgtgaataaccaaattccaattgaaatgaaatctttaggaggaatcaatgaaacgacatcaattcaaatcctggatattcgaattgagagagatattgagagagatcaagaattctcactatttcttagattcatggatcaaattcgattcagcgggatctttcactcacatttttttccaccaagaacgttttatgaaactctttgacccccgaatttggagtatcctactttcacgtgattcacagggtgcaacaagcaatcgatatttcacgatcaaaggtgtagtactgcttgtagtagtggtccttatatctcgtattaacaatcgaaagatggtcgaaagaaaaaatctctatttgatggggcttcttcctatacctatgaattccattggacccagaaaggagacattggaagaatctttttggtcttccaatagaaataggttgattgtttcgctcctgtatcttccaaaagggaaaaagatttctgagagttgtttcatggatccgcaagagagtacttgggttatcccaataaagaaaaagcgtatcatgcctgaatctaaccggggttcgcggtggtggaggaaccggatcggaaaaaatagggattctagttgtcagatatctaaggaaaccgtagctggaattgagatctcattcaaagagaaagatagcaaatatctggagtttctttttttatcctatacggatgatccgatccgcaaggaccatgattgggaattttttgatcgtctttctccgaggaagaaacgaaacataatcaacttgaattcgggacagctattcaaaatcttagggaaagacttgatttgttatctcatgtctgcttttcgtgaaaaaagaccaattcagggggagagtttcttcaaacaacaaggagctggggcaactatgcaatccaatgatattgagcatgtttcccatctcttctcgagaaacaagtggggtatttctttgcaaaattgtgctcaatttcatatgtggcaattccgccaagatctcttcgttagttgggggaagaatcagcacgaatcggttttttggaggaacgtctcgagagagaattggatttggttagacaatgtgtggttggtaaacaaggatcggttttttagcaaggtacggaatgtattgtcaaatattcaatatgattccacaaggtctattttcgttcaagtaacggattctagccaatggaaaggatcttcttctgatcaatccagagattctttcgattccgttatatctttcgattccgttataaatgagaattcagaatatcacacattgatcgatcaaacagagattcagcaactaaaagagagatcgattctttgggatccttcctttcttcaaacggaacgaacagagatagaatcagatcgattcccgaaatgcctttttggatcttcctccatgtcctggctattcacggaacctgagaagcggatgaataatcatctgcttccggaagaaatcgaagaatttcttgggaatcctacaagatccattcgttcttttttctctgacagatggtcagaacttcatctgggttcgaatcctactgagaggtccactagagatcataaattgttgaagaaaaaacaagatgtttcttttgtcccttccaggcgagcggaaaataaagaaatggttgatatattcaagataattacgtatttacaagataccgtctcaattcatccttcggaaccatatcacatcccggatctggttccgaaggatgaaccggatatggacagctccaataagatttcattcttgaacaaaaatccattttttgatttctttcatctattccatgaccggaacaaagggggatacgcgttacgccacgatttttttgaatcagaagagagattcccagaaatggcggatctattcactctatcaataaccgagccggatctggtgtttcgtaggggatttgccttttctattgattcctacgggttggatcaaaaaaaattcttgaatgaggtattcaactccagagatgaatcgaaaaagaaatctttattggttctacctcctcttttttatgaggagaatgaatctttttctcgaaggatcagaaaaaaattggtccggatctactgcgggaatgagttggaagatcccaaactaaaaacagcggtatttgctagcaacaacataatggaggcagtcaatcaatatagattgatccgaaatctgattcaaatccaatatagcacctatgggtacataagaaatgtatcgaatcgattctttttaatgaatagatccgatcgcaacttcgaatatggaattcaaagggatcagataggaaatgatactctgaatcatataactataatgaaatatacgatcaaccaacatttatcgaatttgaaaaagagtcagaagaaatggtttgatcctcttatttctcgaactgagagatccatgaatcgggatcctgatgcatatagatacaaatggtccaatgggagcaagaatttccaggaacatttggaacatttcgtttctgaacagaagaatccttttcaagtagtgcaagtagtgttcgatcgattacgtattaatcaatattcgattgattggtccgaggctatcgacaaagaagatttgtataagccacttcgtttctttttgtccaagtcacttctctttttctttgtgagtatcgggaatatccccattcataggtccgagatccacatctatgaattgaaaggtccgaatgatcaactctacaatcagttgttagaatccataggtgttcaaatcgttcatttgaagaaattgaaacccttcttattggatgatcatgatacttcccaaagaccgaaattcttgatcaatggaggaacaatattaccatttttgttcaaaaagataccaaagcgggtgattgactcattccatactagaaagaatcgcaggaaatcctttgataacacggattcctatttctcaatgatatcccacgatcgagacaattggctgaatcccgtgaaaccatttcatagaagttctttgatatcttctttttataaagcaaatcgacttcgattcttgaatgatccacatcacttctggttctattgtaacaaaagattcccctttgatgtggaaaagacccgtatcaataattatgatcttacatatggacaattcctcaatatcttgtccattcgcaacaaaatcttttctttgtgcgtgggtaaaaaaaaatatctctttttggagagagagactatttcaccaatcgagtcgcaggtatctgacatcttcatacctaacgatttcccacaaagtggtgatgaaacgtataacttgtacannnnnnnnnaatctttccattttccaattcgatccgatccattcgttcgtggagctatttactcgatcgcagacatttcttcaacacctctaacagaggaacaaatagtcaatttggaaaaaacttattgtcagcctctttcagatatgaatctatctgattcagaagggaataacttgcatcagtatctcagtttcaattcaaacatgggtttgattcacactccatgttctgagaagtatttaccattcggaaagaggaaaaaacggagtctttgtctaaagraatgcgttgagaaagggcagatgtatagaacctttcaacgagatagtgtctcaaaatggaatctgttccaaacatatatgccatggttccttacttcgacagggtgcaaatatctcaatttcacccttttagatactctttcagacccattgccgatactgagtagtagtcaaaaatttgtatccatttttcatgatatgatgcatggatcagatatatcacggccaattcctcagaagattcttccacaatggactctgataagtgagatttcgagtcaatgtttacagaatcttcttctgtccgacgaaatgattcatcgaaataatgagtcacccgttccattgatacggacacatctgagatcaacaaatgctcgggagttcctctattccatctttttacttcttcttgttgctggatatctcgttcgtatacatcttctctttgtttcccgagcctctagtgagttacagacagagttagaaaagatcaaatctttgatgattccatcatacatgatggaatctcgaaaacttctggataggtatcctacatctgaaatgaatcctttctggttaaagaatctctttctagttgttctggaacaattaggagattctctggaagaaatacggggttctgcttctggtggcaacatgctattgggtggtggtcccgcttatggggtcaaatcaatccgttctaagaagaaatattggaagatcaatctcatcgatctcataccaaatcccatcaatcgaatcattttttcgagaaatacgagacatctaagtcgtacaagtaaagagatctattcattgataagaaaaagaaaaaacgtgaacggtgattggattgatgagaaaatagaattctgggtcgcgaacagtgattcgattgatgatgaagaaagagaattcttggttcagttctccaccttaacgacagaaaaaaggattgatcaaatcctattgagtctgactcatagtgatcatttaacaaagaatgactctggttatcaaatgattgaacaaccgggatcaatttccttacgatacttagttgacattcatcaaaaggatctaatgaattatgagttcaatagatcctgtttagcagaaagacggatatttcttgctcattatcagacaatcacttattcacaaacctcgtgtggggctgatagttttcattccccttccccatctcctcatggaaaacccttttcgctccgcttagccctatccccttctagaggtcttttagtgataggttctataggaactggacgatcctgtttggtcaaatacctagcgacaaactcctatgttcctttcattacggtatttccgaacaagttcctggatgacaagcctaaaggttatcttcttgatgatatcgatattgatgatagtgacgatattgatgatagtgatgatgaccttgatattgatacggagctgctaactatgacgaatgtgctaactatgtatatgacgccgaaaatagaccgatttgatataacccttcaattcgaattagcaaaagcaatgtctccttgcataatatggattccaaacattcatgatctgcatgtgaatgagtcgaattacttatccctcggtctattagagaactatctctccagggattgtgaaagatgttccactggaaagattcttgttattgcttcgactcatattccccaaaaagtggatcccgctctaatagctccgaataaattcaatacatgcattaagatacgaaggcttcttcttccacaacaacgaaagcactttttcattctttcatatactaggggatttcacttggaaaagaagatgttccatactaacggattcgggtccataaccatgggttccaatgcgcgagatcttgtagcacttatcaatgaggccctatcaattagtattacacagaagaaatccattatagaaactaatacaattagatcagctcttcatagaaaaacttgggattttcgatcccagataagatcggttcaggatcatgggatccttttctatcagataggaaaggctgttacacaaaatgtacttctaagtaattgccccatagatcctatatctatctatatgaagaagaaatcatgtaaggtaggggattcttatttgtacaaatggtacttcgaacttggaacgagcatgaagaaattcacgatacttctttatcttttgagttgttctgccggatcggtcgctcaagatctttggtcttcatccagacacgatgaaaaaaattggatcacttcttatggattcgttgagaatgattctgatctagttcatggcctattactattattactattagaagtagaaggcgctctggctctggcgggatcctcacggacagaaaaatattgcagtcagtttgataataatcgagtgacattacttcttcggtccgaaccaaggaatcagttagatatgatgcaaaatggatcttgttctatcgttgatcagggatttctatatgaaaaatacgaatcggagtttgaagaaggggaaggggccctcgatccgcaacagatagaggaggatttattcaatcacatagtttgggctcctagaatatggcgcctttgtggcaatctatttgattgtatcaaaaggcccactgaattgggatttccctattggactgggtcatttcggggcaaatggatcatttatcataaagaggatgagcttcaagagaatgattcggagttcttgcagagtggaactatgcagtaccagacacgagatagatcttccaaagaacaaggcttttttcgaccaagccaattcatttgggaccctgcggatccattcttttccctattcaaagatcagccctctgtctctgtgttttcacgtcgagaattctttgcagatgaagagatgtcaaaggggcttattgcttcccaaacaaatcctcctacatctatatataaacgctggttcatcaagaatacgcaagaaaagcacttcgaattgttgattcatcgccagagatggtttagaaccaatagttcattatctaatggatctttccgttctaatactctatccgagagttatcagtatttatcaaatctgttcctatctaacggaacgctattggatcaaatgacaaagacattgttgagaaagagatggattttcccggatgaaatgaaacatttgattcatgtaacaggagaaagattccccatcccttagccgtaaagatatgtgcccatgaaaaggggattaagtggaacagaattggccggatggtagagtcgtggaaacacttgtttcttccatctttttggccttagctccatggaagaattgaaatcttagatcactatgtgtggatgatatgaactgcctaaacaagaattcttgaactgcgaaagagcctattactcgctacatcaaacaatttctactaatgaaaccatgtaaatacatcggaaaatacgcatgtccgctgaaatggttgttgctatctgctccaataatgaatcattggtttcattgaataactaaagaagatagatagacctttctcttcgtctcaggtcgatggatctcctcaattggaagatctcccatatggataatacacattccagttgaccgagcctaattctaattgctttgttccgaagcaaagatatccacgggggcgggttcgtcctattcagatattcacgaccaagaggtacaatcctctttcggataggccctgaaaggagaaggaaggctggaatgccaacagacgtctgtctattctctaattaacccgacccgatagtacccattttgagaacgtccagtgccaaagtcactgaatgggtaagtcgccaatccctaatgtaatgtactttatttgctgggttacgggtactggtggatattttaccagaggtttctatcaatctaccttgtgcgattcctgttgaatcctatactcagggggtgcgcgcagggcggacgatttccaaacggactcctataaagaagatcgccaagatttcgtgatccgctgccgattccaacagctcggactcggatcgtgaggatcgccggaatacttcgtatcaacagataagatactcgtcaatattgattagatccgaaatctgttatggaattgctcattaaatgagcattctcaatattatgccttgaagaggactcgaacctccacgctctttagcacgagattttgagtctcgcgtgtctaccatttcaccatcaaggcatcttgaaagtgaatcgtattccatgaatatgatatctatctagtgtgatatatggaatctatgacaaaggtggagtgttggagtatttctatcgatcggtcatgtcatataggcccgagtcagacatcagattgcttcgattggaattatccgggggataccttctatatatcaaaaagatgtaaaatcaaacctctttctcgattcaagagaagcccaaagaagtgaatagggtacccaaataacgatagatatgtcaaaagcgggtccgattacgcctattcctaatcctaaatagaatgtaacgacgtagggatccatatgtaaacagagtatctatttacatacgctcgaatgaccccttctcataataagaatgtacataaccctattccggcctggtccggtctggaatgaacttataatctgatgatcgagtcgattccatgattataagttcataactccagcccattcccattttgggcggaaaagaattcttttattccagttagtaaaagggatcttgaactaaaaaatagacctagaagctaaaagagggtatcctgagcaattgcaagaattgggttcattgatattcctggtatagtagatgctatcacacatacagtcatactcaattcgatggaattgtttgatcttaagggagatcttctataatttcgcacgtgaggggttatttcttggtttcacccagtcattaataacttgattatttttagataatagtagatagaaacaacgctcgtaaggagtcctatcgaaaccaagaaatataggcctgcctgccatccacaccagaatagatagagttttccgaaaaaacctgccagtggaggaagaccccctagggataagagacatagggctgaagagagagccaaaaaaggatctttcgtgtataatcctgcataatctcgaatgttatcagttccggtacgyagaccaaatgatacaatgcaagcaaaagttcctagattcatggagatatagaacaacatataagttatcatgcttgcatatccatcatttgagtctccgacaattattccaataattacatatccgatttgaccgatggacgaatatgcaagcatacgtttcatacttgtttgagtaagagcaatgagattccccaatatcatgctaagaatagctaggatttccaaaagaagatgccattcggttgatgagaaataaaaaggaatatcgaaaattcgcgtggctgaagctgaagcagctactttcgaagtaacagaaagaaaagcaacgactggagtgggagagtcagagtcgaaaagaggattcctcacttctttctctcattcaaaaccgtgcatgagactttcacctcgcacggctcctgagtgataaaagaaagaagagtagttcttctttcttttttgattaccttcctcgcgtatgtataagaccgaatccattcgatttctaaaaaggattactaatccttaacttttcgaggaatccttcatcagtggttgtgaatgactgactttttcaatcctttcgaccttggttccgtaggagcaagtcagaaagattgagaaatagaaccatctgatttgattcgttctccatagccatgagatgatcatcttagggtgatccttttgtcaacggatgttcctattacactcgtagtctctgaaggatgagaaccaactatgtagcatctacatcgataattcaagtattgtatacgtcattagtccgatcctttgtagaactacccgtaataacgaacttgcaaaagggatctgtttatcataaagagattcgttgttcctgaccctgcttcaccttaattgttatttgaacaaaaggatcacaagaaacttttggtcaaagtgatgtcttggtccgagtggggatagcatttctcttctgcatgtctatggagttttgaaaaatccaaacatctcagagatagatatagaggtaggaatttgtcgaacgaaccgcactccttcgtatacatcaggagtccattgatgaaaaggggctggggaaagcttgaacccaattcctacagtgatggatataagcgcaattgatattcctggggagttatacatttgtgtattgataagaccattcgctatttcttgaagctcgatctcccccccagataaaccatatagccaagataaaccatgaaccagaatagaagagcttgccccacccatgagtaaatatttcgtagtagcctcattagaccgtacatctctcttggtatatccagataataggtaggagcataaactgaaacattctggagctacaaagatagttatgaaatcgttagcaccacataaaaacattcctcctagagtagctgttaatacgaataacagaaactctgttatagccatttctgtacattcaatgtactctacggatagaggaatacatagagttgaacatagtaaaataagaaattgaaagatttcgttgaaattgttcgtttggaaatttcccgaaaagctaattataggttcttctctccatcggaaaaatagggccgttatgctcattactaaacttgttgaagagatgaaatagaaccaaggtctatctttttgatcagaggttgaatcgatcatcagaagaagaattaggccaaaaattaggatacattctgggaaaatgaagcttccatggaagagaagcaaatgaaacgctttcataaaaattctcgtataatccgagaatgaagttttcattctgtacatgccagatcatgaattagtaactgcatccaatctacgaaaaagtcccaattgtttcgaactttctatttttggaatgggatatttacggaatccccatgaataggatcaaaccttattccatgatatttccataagattcctctttcttattcttaagcaagcccccgagaaggcttagttgatccatgatttatgtttcatctttcttttcctttttgtttgtttcgagaaagatctcgatcaattccgattctttctttttctattgattcttttccgatcgagatgtatggatccatggatctatgtgtctatatagatcctgttcatggattaacgaaaatgcgcaaaagctctatttgcctctgccattctatgagtctcttcctttttgcgtatggcatcgccactgcctttggcagcatctactaattcggaacttaatcggaaagccatatttcgacccggacgctttcgggatgcccctaataaccaacgaatggcaagcgcttttccttgtgtagatcctatttcaataggaacttgatgagtcgatccgcctacacgtcttgcttttactgctatatcgggagttactccacgtattgcttgacgtaaaacagatagtggatttgtttctgtcttttgttgaatctttttcacggctcgatagataatttgataagccaatgatttttttccgtgtttcagaatacggttaaccaacatgttaactaatcgattacgataaattggatcggattttgcagttttttcttctgcagtacctcgacgtgacatgagcgtgaaagaggttcaagaatcagttttattttgataagggctaaaaacgaatcgcttattttggctttttgaccccatattgtagggtggatttcaaaagatatgaaagatctccctccaagccgtacatacgactttcatcgaatacggctttccgcagaattctatatgtatctatgagatcgagtatggaattctgtttactcactttcactttaaattgagtatccgtttcccttcttttcctgctaggattggaaatcctgtattttacatatccatacgattgagtccttgggtttccgaaatagtgtaatggaaaaagaagtgcttcgaatcattgctattggactcggacctgttctgaaaaagtcgaggtatttcgaattgtttgttaacacggacaaaggaagggaaaacctctgaaattattccaatatcggaccttggacatatagtagttccgaatcgaatctctttagaaagaagatcttttgtctcatggtagcctgctctagtccccttccgaaactttcgttattgggttagccatacacttcacatgtttctagcgattcacacggcatcatcaaatgatacaagtcttggataataatctacaacgcactagaacgcccttgttggcgatcctttactccgacagcatctagggttcctcgaacaatgtgatatctcacaccgggtaaatccttaacccttcctcctcttactaatactacagaatgttcttgtgaattatggccaataccaggtatataagcagtgatttcaaatccagaggttaatcgtactctggcaactttacgtaaggcagagtttggttttttgggggtgatagtggaaaagttgacagataagtcacccttactgtcactctacagaaccgtacatgagattttcacctcatacggctcctcgttcaattctttcgaagtaattggatccttttcttcgttcgagaatctcctcccttcttctactccgtcccgaagagtaactcagaccaattcattcacgttttcatgttccaattgaacactttccatttatgatcaaaggagaagattcttctttttagcaaacctatgcggatcaaatcacgatcttctaattataagaagaacaagagatctttctcgatcaatccctttgcccctcattcttcgagaaccagaaagatccttttcgagtttgaatttgttcatttggaatctgggctcttctatcttctactctttttttttatatttctttttagatcaaaagcactatgtgaaatcttcgggttttcctcctcctctatccctatatcccataggtatagcatttgaatcaatagagaaccttttattctgtatgaatcgatattcttaattcttacattccaattccttcccgatatctcctaaagaaaatcccgacgaattggatccaaaaaggacgggttagtgtgagcttatccatgcggttatgcactcttcaaataggaatccattttctgaaggatcctggctttcgtgctttggtgagtcgtccgagatcctttcgatgacctatgttgtgttgagatctatatgatccgatcgattgcgtaagggccgcggtagcaacggaaccggggaaagaaaagacagttcttttctattatatcgtttctattatgtattaatgtattattatattctatatattagaatattagaattatcgaattattcgattctaattatttctaattagattagttagattagtcttatagtcttagttttagtattagttagtgatcccggctcggcgagtcctttcttccatgatgaactgttggcaccagtcctacattttgtctctgtggaccgaggagaaagggggctccgcggtaagagggttgtaccatgagagaagcaaggaggtcaactgcttcaaatatacaacatggattctggcaatgcaatggagttgggccctcatgtcgatccgaatgaatcagtcttttcacgggggtccatctttgcctgctaggcaaaaggatagcaagttacaaattctgtctctgtctcggtaggacatgtatttctattactattcaattcataaatgaaaatgaagtagttaatggtgggcgttctccttttttattgtatgtgttcctaagaaaagggcgtggaaacacataggaactctggaatggaaatggaaaagaaaagtagctccagttccttcggaaatgatagtaagatccttggcgcaagaagaaggggtgattcatatcatcttgacttggttctgcttccactcnttttttttttacaataccgagtcggttcttctcctaccagtctcgaatagagcatgctgaaaaaaatcttcttcatataaaaactgttcgatttagatcgggaaaacgtattttaggaaaccgtgtgctatggctcgaatccgtagtcaatcctatttccgataggagcagttgacaatggaatccaatttttcccattatttgactatccataacataatagtgcgaaaagaaggcccggctccaggttgttcaggaatagcggcgtttagtttctcgaccctttgccttaggattagttagttctatttctcgatgggaccgggaagggatataactcagcggtagagtgtcaccttgacgtggtggaagtcatcagttcgagcctgattatccctaaacccaacgggagtttttctatttggacttgctcccccgtcgtgatcgaacgagaatggaatggataagaggcttgtgggattgacgtgatagggtagggatggctatattgctgggagcgaactccaggctaatatgaagcgcatggatggatacaagccttcggccttggaatgaaagacaattccgaatcagctttgtctacgaacaaggaagctataagtaatgcaactatgaatctcatggagagttcgatcctggctcaggatgaacgctggcggcatgcttaacacatgcaagtcggacgggaagtggtgtttccagtggcggacgggtgagtaacgcgtaagaacctgcccttgggaggggaacaacaactggaaacggttgctaataccccgtaggctgaggagcaaaaggaggaatccgcccgaggaggggctcgcgtctgattagctagttggtgaggcaatagcttaccaaggcgatgatcagtagctggtccgagaagatgatcagccacactgggactgagacacggcccagactcctacgggaggcagcagtggggaattttccgcaatgggcgaaagcctgacggagcaatgccgcgtggaggtagaaggcccacgggtcgtgaacttcttttctcggagaagaagcaatgacggtatctgaggaataagcatcggctaactctgtgccagcagccgcggtaagacagaggatgcaagcgttatccggaatgattgggcgtaaagcgtctgtaggtggctttgcaagtctgccgtcaaatcccagggctcaaccctggacaggcggtggaaactaccaagctggagtacggtaggggcagagggaatttccggtggagcggtgaaatgcgtagagatcggaaagaacaccaacggcgaaagcactctgctgggccgacactgacactgagagacgaaagctaggggagcaaatgggattagataccccagtagtcctagccgtaaacgatggatactaggcgctgtgcgtatcgacccgtgcagtgctgtagctaacgcgttaagtatcccgcctggggagtacgttcgcaagaatgaaactcaaaggaattgacgggggcccgcacaagcggtggagcatgtggtttaattcgatgcaaagcgaagaaccttaccagggcttgacatgccgtgaatcctcttgaaagaggggggtgccttcgggaacgcggacacaggtggtgcatggctgtcgtcagctcgtgccgtaaggtgttgggttaagtcccgcaacgagcgcaaccctcgtgtttagttgccaccattgagtttggaaccctgaacagactgccggtgataagccggaggaaggtgaggatgacgtcaagtcatcatgccccttatgccctgggcgacacacgtgctacaatggccgggacaaagggtcgcgatcccgcgagggtgagctaactccaaaacccggcctcagttcggattgcaggctgcaactcgcctgcatgaagccggaatcgctagtaatcgccggtcagccatacggcggtgaattcgttcccgggccttgtacacaccgcccgtcacactatgggagctggccatgcccgaagtcgttaccttaaccgcaaggagggggatgccgaaggcagggctagtgactggagtgaagtcgtaacaaggtagccgtactggaaggtgcggctggatcacctccttttcagggagagctaatgcttatgcttgttgggtattttggtttgacactgcttgacacccaaaaagaagcgagctacatctgagctaagcttggatatggaagtcttctttcgtttctcgacggtgaagtaagaccaagcccatgagcttattatcctaggtcgtaacaagttgataggatctcttttgtacgtccccatgtccctcccgtgtggcgacatggggacgtacaaaaggaaagagagggatagggtttctctcgcttttggcatagcaggcctcccccagggaggcccacacgacgggctattagctcagcggtagagcgcgcccctgataattgcgtcgttgtgcctgggctgtgagggctctcagctacatggatagttcaatgtgctcatcggcgcctgacccggagatgtggatcatccaaggcacattagcatggcgtactcctcctgttcgaatcggagtttgaaaccaaacttctcctcaggaggatagatggggcgattcaggtgagatccaatggagatcgaactttctattcactcgtgggatccgggcggtccggggggggacccccatggctcctctcttctcgagaatccatacaccccttatcagtgtatggacagctatctctcgagcacgggttgaggttcggcctcaakgagaaaatggagcacctaacaacgcatcttcacagaccaagaactacgagatcgcccctttcactctggggtgacggagggatcgtaccattcgagcctttttttcatgccggaggtctgaagaaagcagcaatcaacaggatttcccgaatcctcccttcccgaaaggaagaacgtgaaattctttttcctttccgcagggaccaggagattggatctagccataacataagaagaatgcttgactcacttcttggttttcgaccccctcagtcactgcgagcgctccccgatcagtgcaatgggatgtgtctatttatctatctcttgactcgaaatgggaggagcaggtttgaaaaaggatcttagagtgtctagggttgggccaggaggttctcttaacgctttcttttttcttcctgatttcacaaagacttgccatggtaagggagaagggggaacaagcacactcgaagagcgcagtacaatggggagttgtatgctgcgttcgggaaggatgaatcgctcccgaaaaagaatctattgattctctcccaattggttggatcgtaggtgcgatgatttacttcacgggcgaggtctctggttcaagtccaggatggcccagctgcgccagggaaaagaatagaataagcatctgactctttcatgcatgcttcactcggctcggggggatatagctcagttggtagagctccgctcttgcaattgggtcgttgcgattacgggttggatgtctaattgtccaggcggtaatgatagtatcttgtacctgaaccggtggctcactttttctaaggaatggggaagaggaccgaaacatgccactgaaaaactctactgagacaaaaagatgggctgtcaagaacgtagaggagataggatgggcagttggtcagatctagtatggatcgtacatggacgatagttggagtcggcggctctcctagggtcccctcatctgggatccctaggaaagaggatcaagttggcccttgcgaatagcttgatgcactatctcccttcaaccctttgagcgaaatgtggcaaaaggaaggaaaatccatggaccgaccccatcgtctccaccccgtagaaactgcgagatcgccccaaggacgccttcggcatccaggggtcacggaccgaccatagaccctgttcaataagtggaaggcattagctgtccgctctccggttgggcagtaagggtcggagaagggcaatcactcgttcttaattctgaagaccaaagagtcgggcggaaaaggggggagagctctttgttcctggttctcctgtagctggaatctccggaaccacaagaatccttagaatggtattccaactcagcaccctttgagaagagttgctctttggagagcacagtacgatgaaagttgtaagctgtgttcgggggggagttattgtctatcgttggcctctatggtagaatcagccggagaggcctgagagacggtggtttaccctgtggcggatgtcagcggttcgagtccgcttatctccagcccgtgaacttagctgatactatgatagcacccaatttttccaattcggcagttcgatctatgatttattattcatggacgttgataagatccttccatttagcagcaccttaggatggcatagccttcacgtgaatggcgaggttcaaacgaggaaaggcttacggtggatacctaggcacccagagacgaggaagggcgtagcaagcgacgaaatgcttcggggagttgaaaataagcatagatccggagattcccgaataggtcaacctttcgaactgctgctgaatccatgggcaggcaagagacaacctggcgaactgaaacatcttagtagccagaggaaaagaaagcaaaagcgattcccgtagtagcggcgagcgaaatgggagcagcctaaaccgtgaaaacggggttgtgggagagcgatacaagcgtcatgctgctaggcgaagcggtggagtgctgcaccctagatggtgagagtccagtagccgaaagcatcactagcttacgctctgacccgagtagcatggggcacgtggaatcccgtgtgaatcagcaaggaccaccttgcaaggctaaatactcctgggtgaccgatagcgaagtagtaccgtgagggaaaggtgaaaagaacccccatcggggagtgaaatagaacatgaaaccgtgagctcccaagcagtgggaggagaatgtgatctctgaccgcgtgcctgttgaagaatgagccggcgactcataggcagtggcttggttaagggaatccaccgtagccgtagcgaaagcgagtcttcatagggcgattgtcactgcttatggacccgaacctgggtgatctatccatgaccaggatgaagcttgggtgaaactaagtggaggtccgaaccgactgatgttgaagaatcagcggatgagttgtggttaggggtgaaatgccactcgaacccagagctagctggttctccccgaaatgcgttgaggcgcagcagttgattggacatctaggggtaaagcactgtttcggtgcgggccgcgagagcggtaccaaatcgaggcaaactctgaatactagatatgaccccaaacaggggtcaaggtcggccagtgagacgatgggggataagcttcatcgtcgagagggaaacagcccggatcaccagctaaggcccctaaatgaccgctcagtgataaaggaggtaggggtgcagagacagccaggaggtttgcctagaagcagccacccttgaaagagtgcgtaatagctcactgatcgagcgctcttgcgccgaagatgaacggggctaagcgatctgccgaagctgtgggatgtaaaaatgcatcggtaggggagcgttccgccttagagggaagcacccgcgcaagcaggtgtggacgaagcggaagcgagaatgtcggcttgagtaacgcaaacattggtgagaatccaatgccccgaaaacctaagggttcctccgcaaggttcgtccacggagggtgagtcagggcctaagatcaggccgaaaggcgtagtcgatggacaacaggtgaatattcctgtactaccccttgttggtcccgagggacggaggaggctaggttagccgaaagatggttatcggttcaaggacgcaaggtgaccttgatttttcagggtaagaaggggtagaggaaatgcctcgagccaatgtccgagtaccaggcgctacggcgctgaagtaacccatgccatactcccaggaaaagctcgaacgaccttcaacaagagggtacctgtacccgaaaccgacacaggtgggtaggtagagaatacctaggggcgcgagacaactctctctaaggaactcggcaaaatagccccgtaacttcgggagaaggggtgcctcctcaaaaagggggtcgcagtgaccaggcccgggcgactgtttaccaaaaacacaggtctccgcaaagtcgtaagaccatgtatgggggctgacgcctgcccagtgccggaaggtcaaggaagttggtgacctgataacaggggagccggcgaccgaagccccggtgaacggcggccgtaactataacggtcctaaggtagcgaaattccttgtcgggtaagttccgacccgcacgaaaggcgtaacgatctgggcactgtctcggagagaggctcggtgaaatagacatgtctgtgaagatgcggactacctgcacctggacagaaagaccctatgaagctttactgttccctgggattggctttgggcctttcctgcgcagcttaggtggagggcgaagaaggcccccttgcgggggggcccgagccatcagtgagataccactctggaagagctagaattctaaccttgtgtcagaacctacgggccaagggacagtctcaggtagacagtttctatggggcgtaggcctcccaaaaggtaacggaggcgcgcaaaggtttcctcgggccggacggagattggccctcgagtgcaagggcataagggagcttgactgcaagacccacccgtcgagcagggacgaaagtcggccttagtgatccgacggtgccgagtggaagggccgtcgctcaacggataaaagttactctagggataacaggctgatcttccccaagagttcacatcgacgggaaggtttggcacctcgatgtcggctcttcgccacctggggctgtagtatgttccaagggttgggctgttcgcccattaaagcggtacgtgagctgggttcagaacgtcgtgagacagttcggtccatatccggtgcgggcgttagagcattgagaggacctttccctagtacgagaggaccgggaaggacgcacctctggtgtaccagttatcgtgcctacggtaaacgctgggtagccaagtgcggagcggataactgctgaaagcatctaagtagtaagcccaccccaagatgagtgctctcctattccgacttccccagagcctccggtagcacagccgagacagcggcgggttctctgcccctgcggggatggagcgacagaagtattgagaatccaagataaggtcacggcgagacgagccgtttatcattacgataggtgtcaagtggaagtgcagtgatgtatgcagctgaggcatcctaacagaccgagagatttgaaccttgttcctacacgacctgatcaattcgatcaggcactcgccatctattttcattatgaaaaacccaaaagctctgcccttccatccgatagagagggagggcagaggcctttggcgtcccttccagtcaakaatcgggtctcatgcctttcttcgttcatggttcgatattctggtgtcctaggcgtagaggaaccacaccaatccatcccgaacttggtggttaaactctactgcggtgacgatactgtagggggggtcctgcggaaaaatagctcgacgccagaatgataaaaagcttaacacctcttatttgactttttcatatttcaaaagatcaaaatcaaaaatgcaaagatcgtcttattcaataacatcccttctctcccacttcacgcctcggaacgcattgttattctagagagaaaggcactttcacatcttcttaacccgaaatggctgaggagaggaaaggttcctttttgaaggtactcccgggaacagatccagtgtagacggggtggggcctgtagctcagaggattagagcacgtggctacgaaccacggtgtcgggggttcgaatccctcctcgcccacaaccggcccaaaagggaagggcctttccctctgggggtagtaaaatcatgatcgggatatcggccgcaaagctattgaacttgggtatggtccttttagtaaaccgggctgggatcggcatatttgtgtttgactccccgtaactcttcctcagccaggcttgggcagaatagcagagcaagtacaagtattagtagcatagcaaaaatgcgttcctcgtcattaatatgtttgctcgcggcaattgtggcctatcgggagaatcgatgactgcatctttgatgcactgttgagaattctgaattggctatttacaagggtcggatctatgccgaggtattgagggtgattctcaaatattgtagaacaggatgtgatacgatgagatagaatgcaatagaaacaaagacagggaacgagttacctactcctaacggtcaaagcgagccctttcattcaattcttcattctttcatgaagaatgaatcaaatctccccaagtaggattcgaacctacgaccagtcagttaacagccraccgctctaccrctgagctactgaggaacaacgggagattcgacctcatagagttcaactcccgttctcaacccatgaacaatatgagtccgaagcttccttcgtaactccaggaacttcttcgtagtggctccgttccatgcctcatttcatagggaacctcaatgtggctctatttcattatattccatctatatcccaattccattcatttcatatcccttttgtgtcattgacataagagatgtcatttatagtatatctgtttctatctatatagatatggaatagatatggaaagttaaggaatcatcatataataatcgataaattgcaatagaaaagaaaaaggggaggtttgttatgattttgaaatcttttctactaggtaatccattatccttatgcatgaagataataaattcggtcgttttggtcgggctctattatggatttctgaccacattctccatagggccctcttatctcttccttctccgagctcgggttatggaagagggaaccgagaaggaggtatcagcaacaactggttttattgcgggacagctcatgatgttcatatcgatctattatgcgcctctgcatctagcattgggtagacctcatacaataactgtcctaattytaccgtatcttttgtttcatttattctggaacaatcataaaaacttttttgattatggatctcctaccagaaattcaatgcgtaatctcagcattcaatgtgtattcctgaataatctaatttttcaattattcaaccatttcattttaccaagttccacgttagccagattagtcaacatttatatgtttcgatgcaacgacaagattttatttttaacaagtagttttgttggttggttaattggtcacattttattcatgaaatgggttggattggtattattctggatacggcaaaatcattctatccaatctaataagtatcttgtgtcagaattgagaaattctatggctcgaatctttagtattctcttatttatcacctgtgtttactatttaggcagaatgccgtcgcctattttcactaagaaattgaaagagaaagaaacctcagaaacggaagaagggggagaaagaaaggaagaaagcgatgtagaaagaacttacgaaatgaaggagattcaacaggaacaagagggatccaccgaagaaaacccttccctttgttcggaagatctggacaaaatagatgaaacggaagagatccgagtgaatggaaaggaaaaaacaaaggatgaatttcactttcaagaggcacgctatcaagatagcccagtttacgaagattctgatctggagacccatcaagagaattgggaattgggaagactgaaagaagagaaaaagaaaagaatgaataaaaaaattgtcacttttttttttgacatgtacaagtgatgggaaacaaagaatatcctttacatatccgcccagtttatcgactttttctgaaatgctaraacttgtacataatagaaaaactatatgacgaaratctttaraattcttggatttctactaatgaaaaaaaaaagactttccaaaagcatatgatccttttttcaacggaccatatcgaggaacgagaaaaaaaggagattcacgtgcaatcatgaagacttagaaagatacagaagatttagtagaattttttttctcaatcagattcatgatctacttcttaatgattccgtagaaaaaggaattgattcagaaagtcaagcaaaatatttgcaatttgtatttgatgtaattacaacacatacaaaagatcaaaaaacaatgannnnnnnnnttttcaataaaannnnnnnnnnnnttctaaaagttagaaaagaaaaaacaaaagtttcctattgatccaatgaacaaagtgaatagtactaatacaaggagaggaaagaacatagtcttgctcgattcgtgaggatacatataagtgtacctatttctaaagtcagtactaaagtctcgtatctgacttcttacattcttgtcnaatttgagatagatcntttgaaaaaaaacaaaccttactcttattcatttttgaaaaaaaaagaaattcctattgactgtcccttttccccatagagatattgaataaaacgaactattttttgtattactaagattactataatcttgaaaatgaatgcgcaaatacccatcaaaggtaagtaagtacatcctaaacatataaaatgcggttaatcctgttgtgaaccaagctattagtgcgwaaattggtgagtacaaccaactatcgtgaagaatttcatctttggaccaaaaacaagcaagaggcggaataccacmaagagaaagtgtacctaakaaaaaagtagtttttgtaattggaacatattttgttaaacctcccataagaaccatattctgacttttctctggtgaatatccaacaataggttccattgaatgaataatggatccggatcctaaaaacaataaagctttagaataggcatgggtgatcaaatgaaataaagcaactcgataagaacctatacctagagctaacataatataacccaattgagacmttgtagaataggctaaacttcttttaatgtctctttgggcaagagctaaagtagctcctaaaagcactgttattatacctactaaacaaatgagattcattatgtaaggtataactatgaaaagaggaagaagccgagctacaagaaaaattcctgctgctaccatagtagcagcgtgtataagagccgaaataggagtgggtccttccatggcatcaggtaaccatacgtgaagggggaattgtgcggatttagcaactgcaccgacaaataataaaagggcacataaagtaacaaataaagaattmaccccattattatggatcaaggtattcactatttggaacaaatcccgaaattcgaaactaccagttatccaataaaatcctaaggttcctaataataaaccaaaatctcctatacgattagttacaaaagctttttgacaagcacttgctgcaacgggtcgtgtgaaccaaaaacctatcaataaataygaacacattcccactagttcccaaaaaatataaatttgtatcaaattggaactagtaactaatcccaacattgaaayattggaaaaactcatataagcaaaaaatctcaaatatccttggtcgtgagamatataattgtcactataaataaaaaccaggatcccarcagtagtaattagtattgacataataraagtaagtggatcaatcaagtgtccgaactctaataaaaaatcattattgatggtccaagaccatagatattgataggtcaaacttccatttatttgctgaatagatagattggmtgaaaaccacataratatacttagtagtaaaacacttaggaaagcccacatacgacgaagatcttttgttgctgtcggaataagtagaagtccaaatcctattgacatagyaactgggagcggaaaaarggrtattatccatgcatatttatatgtatattccataagraaacaaattattcytttttcttataattattttcgattcaccaattattatttctttatctctttctatttttattttcttatttattctcttttattctttttttctatttgnnnnnnnnnnnnnnnnnnnnnnnnnnnnntttgaaatttatggaatgaattaagtatagataataactaakaaaaagaaatttcttttgaacaatatatgtctttcacatacaacgataaaaaggagtcacttaccttttgaatggcagttccaaaaaaacgtacttctatgtcaaaaaagcatattcgtagaaatctttggaaaaaaaaaggatctttagaggcagtaaaagctttttctttagctaaatctatttccaccggaaagtcaaaaagtttttttgtgcgacaaaaaaaagtcttggaaaaatcttaattgacatgtttcaaagaacttccaaatttccatttttgaattggaagacaaataattaaattttactaatgtattgtatttcacttccccttattagttagaactaggtaatatgaaaaataagaatctttctgtctacttgattcaaagtacacagtattttttttatagtctttctatatttctattatattctatttattgaaattgatattgattgatattcaatttgtgatatggtttttctttgctatgaattgtgcttttctattttgaaaagcacaattacgatagacaaggaagaatttgaatatttcattctactttctactaaggtgttgggtctcaaaatcattagaaaaatttatgaattttataccccgactgagaacgaaacttttgagttctgattgttcgggataaacaagaattgggtttctagtacggaaaaattgattcttaaaactgaatctacgaatatgaagatgctaattaaatattattgatattgaacatttccatatgaatggaaatgcatctttcttcattgtttcctaaaccctattgaatatcgacaattcaacattcatttccttattattatttaaggtaagccgccatggtgaaattggtagacacgctgctcttaggaagcagtgctagagcatctcggttcgagtccgagtggcggcataaggcataaataagaattattattaattctkaatattctaatattaatattatagattaatattatagaataatatagacacaatagatctaatagaatataaaatatagaaaatattctatttgagattctatttaatcccctccccgatttcaattattttaaagggaatcttctttatgatatttgcgactttagaacatatattaactcatatttctttttcgatcatctcaattgtgattctaattcatttgatgaacttattagtctacgaaatcgaaggattacgtaattcgtcagaaaaagggatgatagctacttttttctctataacagggtttttagttattcgttggatttcttcgggacattttcctttaagtaatttatacgaatcgttaatcttcctttcatggagtttatccattattcatatgattccgtatcttgggaatcataaaaatgatttaagcgcaataactgcaccaagtgttatttttacccaaggttttgccacgtcaggtctttcaactgaaatgcakaaacccgtaatattagtgcctgctctacaatctcagtggttaataatgcatgtaagtatgatgctcttgagctatgcagctcttttatgcggatcgttattatcagttgctcttatagtgattacatttcaaaaaagaatcgattcttttttgaaaaacaataattttttaagtttaaggaagtcgtttttctttggtgatatggaatatttgaacgaaaaaggaagtgtattaaaaaagacttattttctctcatttcaaaatttttacaaatatcaattaattcagcgtttggattattggagttatcgtgtcattagtttaggatttacctttttaaccataggcattctttctggagcagtatgggctaatgaagcatggggttcgtattggaattgggaccctaaggaaacttgggcatttattacttggaccatatttgcaatttatttacatactagaaaaaattcaaaattgcaagatcaaggtacaaattcggcatttgtagcttctataggatttctcctaatttggatatgctattttgggatcaatatattaggaatcgggttccatagttatggttcattccaattactatctaattgaataaaataaactacataaagaatacataaaaaaatcgtctgatacacaatgaaattttgtgcaagtttttgagaaccttttaaatagaggaattattcaaatggttctcaaaaactaaaaactttagatgtatctcattaaaattttaattcacccttctttttntttttcattgtaacaacgaagaatcgttaaaatatgaaagtcaaagaattctaagactttcttttcaattaatgaaattcatttcatttaatatgaaatataaaaaacaattagtatctataaaaataattagataatagaacttgtaccttgtcaaccgataacgggagaacgaaatcaggataaataccaattcctattacaggtagaaagatacagatcgaaacaaatagttctcgtggtccagaatcaaaaaaattcgaatttggaatattgaatagcttgtatccatagaaaatctgacgtaacatagataataaaaaaataggagttaatatcattccaattgccattacaaaagtaatcaaaatttttggcattgggatagatatcccccccatctcttcgagataaacaaaacatattctatcacaacttgttcctgctaagaaaaaaagtgcagcaccaatcaatccatgagaaagtatttgtaaaatggctccattaagtcccatgccagttatagaaccaattcctataattatgaaacccatgtgagatacggaagaataagcaacacgtttttttaaattgcgttgaccaagagaggttgaagctgcataaatgatttgtattgttcctactatcaccaaccagggagataatctagaatgagcgtgagctaataattccatattgatccgaatcaatccatatgctcccatctttaataagattccagctaaaagcatacatgtactgtaatgtgcttctccgtgggtatctggtaaccatgtatgtaggggtatcatcggcgatttgacagcataagcaataagaaaaccaaaatatagtattatttataatgctgcaggatacgatttattagctcatttttctaaatctaatgttggttcattggaaccatataaacctatacctagaactcctattaagagaaaaatggaacctccggcagtgcaaaaaatcaactttgtagccgagtacaggcgtttttttcctccccacatggataaaagtaaataaacaggaattaattctaattcccacatgatgaaaaaaagtaaaaggtctcgagaagaaaatgatcctatttggccactatacattgctaacatcaakaaatagaaaaatcgcggatttagagtaactggccaagctnnnnnnnnngctaaagtagctaaagtagtgataaatcctgtcagtaaaatgggtcctatggaaagtccatcgattcccagtctccagtgaaaatcaaaaagattgatccatttcaaatcctccttcaattgggttaatggatcgtccaatttgaaatgataacaaaatacatagctcattagaaggagctctagtatacatatacatatagtgtaccacctatacacctgatttcccctatgagggaaaaagacaattgaagaacccgcgaatatgggcaaaacaagaagtattgttaaccaaggaaaataactcgtgataaagacaagakaaaattagaccagaaaagcccgtgctcgggagaagaataatatattttcttttctcgagcacgggcttttgtcagtaaagaggaatcaactgattcaagtggagttttttgtcaaatatcaataggaaagacccatgctgcgagttgtttcatgccataaataaacacggacactcaaaaaatccgttggacaagcggattcacatcttttacaacctacacaatcctcggttcttggggcagaagcaatttgcttagctttacatccgtcccaaggtatcatttccaatacatccgtgggacaagctcgaacacattgggtacatcctatacatgtatcataaatctttactgaatgtgacattgggtctataaattccaattttgaacacaaaagattttcaatctggtaaaataagaaaatgaaataaatcatatatttttattgtagacaccagacgaatcaatgatttataaaaatcttaagaattaatctattttttaatctgtttatgataaagggccaagatactttgatttccatttcaataaccattaaatatgagaatatgagtttacaaattcaattcatgttaattttacttaattttactatatatctatatagatatagaaatctaatattttataaatagaatagaatatagaaatctaattcaggatatgataatatattatatatcaaatcaatacatttgttattaggttagtgatagaataggttagtaactctaaatcataaatctatatgaaaaaatataagaaaataaataagaaaataatatgaatagaattcaatagaatatttttagaatattttaaaagtcttatgtttttctttatatgggaaaatagaagaattatgactaattattcagcaaattcgattgattgatacgagttgattttctgttacgatggatcgacgaaacaatagctagcccaatagctgcttcagcagctgcaatggctataacaaagattgcaaaaatttctccttttaattgtcgactatcaaatatatcggaaaatgtgacgagatttatattcaccgaattcagtataagctcaagacacataagtgctctaaccatgcttcggcttgtgatcagtccatagataccgatagaaaataaataaacacttagacaaagtacatgttctaacatcattgataaattcctcatctatctcaattcatttcaatatgagaacaaaaattaaaccgattcagttgactagaatagaagaattacagaacaaaagaagatattcacagtagattgagattcaatccattttcattcttgaaatttcaagaatgaagttcttattagactagattmttgatattagattattgacgagccatagtaattgcacctatcaaagaaactaaaagaattatagaaatgagttcaaaaggaagataaaaatctgtggataaatgaatcccaatttgttgaacgttacttattaagtccttttctataatctgatttgatcttgtagtccgaaaaattccgtaccatgacgtatttgggatagtagtcattaatgaaaaaaaatacttgtacaaaccaatgaagtgattctatctccaatggtccacaaataggaatcattggaatattctgaatcgttcatgaacatcacagcaaatatgattaatacatttatggctcccacataaataaggaactgcgcggcagctacaaaataggaattcaatgaaatatagaataaggatatacaaacgagaaccaatcccaatgaaaaggcagaatcaatgggattggtaagtaatactactcccagacctcctaatataataactgatcccagaaatactacaagaatatcatgtattggtycaggtaaatccattctgaaataaaagataaakaaataagtcaaaatatttcatgaccttactaaggattcagtaaaggaactatttttttatatgagacctttctaattgaatgaaaaagaatgaaaaaaaatggatatcattagatagataaaataaaattctttggctaatcctactttattctaatttattctaaaccaaagcttagtaattggtaatcgttcttgaaccaaggaaggggtttttattttttcatttgatttgttgaatccataactgtttgaattgtataatctccaattattgaaactggtaaccgacctaaagaaatttgattataattcaattcgtgacgatcataagtggaaagttcatattcttcagtcattgataaacagtttgttggacaatactcgacacagttaccgcaaaatatacagacaccaaaatcaatactataatgaagcagttgttttttcttaatatctttttccaatttccaatcaacaataggaaggtctattggacatacgcggacacatacttcacaagcaatacatttatcaaattcaaagtggattcgaccacgaaaacgctctgatgtgattgatttttcataaggatattgaatagttacaggtaaacgatttgtatgggataaggtaattatgaaactttgtccaatgtaccttgcggctcgtattgtttgtttgccataattcatgaacccagtaatcataggtaacatattttagatatccatcaataagattgatgtttatgtttcttgggtgagataagttagaaatatagaatattcattattgttttctcttaatttcttatttttatttctactttatagtgaaacaagttgaaaagaagttgtcaataatagattacctagagaaataggtaaaagaaatttccatccaagatttaataattgatccattctcatcctaggtaaagtccatcttgttgtgataggaatgaacagaaacaaataagctttagctaatgtaataaagatactaattgctattacaaagactctaaacattttatttattccaaaaagttcagtaagagatatgtacggaatagaaaaattccacccacctaaataaagaactgttmcaaataatgaagaaactaatagatttaggtaagaagcaagataaaagaatccgtattttatacctgaatattcggtttgataacctgctactaattcctcctctgcttctggtaaatcaaaaggtaatctttcacattctgctagagaagatattagaaaaactagaaatcctatgggctgacgccacagattccatcccccaaaaccatatttggactgtgcctcaattatatcaactgtacttgaactgttagataattctagtcgatgataacatcactgctcccatcgtattccaaaaccgtacatgaaacctaagcttcataaggctcctttatggccacaaagaaatgtaaggtaaggactagtttagtattcttgctctccttggaccctaggtaaatacaatgtaaagataaactggatgttggagagtcctcaattcgaccaataaaattctgtctgctagaataagaaaaagcacttccgaatggatctcatcccttataataagaatattctaatgaatagaatcaaaaattctttttgttcagcaataacttaagccttcaataaaatactggttatattcataaatagaaagatttagacattagttaatgaatcatgataagaatttccatatgcatatgtatcaagaaagaaagattttcttattattcccgttttattcttttttatttttttattatattatcatattgcattctatttgtcttgttccttttcttctttctcaaaactaaaaaaaaaggaaagaaaagaaaggattcattcgttcttgatagtcatttatttcatcagcaaatagtagcatactctagatcggaatcgtaacttgatcatttctaccaactccaagcccttattatgattcgttttatgcaaaaatccctttttttgataccttacattatttccattactcatcctttgcgtactttggtgttcctaactgcccacttctttttgattgatccccagtctagtaagaaatacagttgatcttttgcatccgcttcaagatatgacgactaagaaaagaatttggggtaaacaacttatgtttacttccattttcttcttgtacctagggaatgakatttttcttgttttactgcaaattgaggagcagttttgtttcactcatcgaactgaaatgtttcataaaaaagatgaagatctttcttcaagacattcaatttctttatcttcacttactttagaaagtctaaagtttctaaatgaaagaaagaaatgaaaaaaaaatctttttttttctttcctattcatatttacatatttcattagatttctattttcttgtattgaaattcattgattttctcttttctagaaaagaaaagttcatgttccaacgaatcagatattgctaacacacatagagtgaatggtatttcataactaatcgattgagctgcagctcgtagaccgcctgaaaaagaatatttattatttgatccacataagaagaccaatggggacaatacttgaaaaggcaatccataaaaaaacacctatactgagatcagctaaaacaaggtgatatccaaaaggaattactaaagaactgagtagaattgatagaaaccctatagaaggtccgaccctaaagaaacgaatattacctctagatgggagaagattctccttcaaaagtagtttggtcccatcaaaaaatgggccagcatattcaggtccaatacgttgttgtattgctgcagatatttttctttctaaccacacaatgactaagacccccattgtgattcctaagacaagggtgaaaatggggacaaaaatccatatgagtccatagacttcttttaaggattctaatctagaaaaagaattcatagtttgtacttctgtcgtatcaattctcatttcaacgatcaacttctcccataatgatatctatactacctagtatcgtcatgatatcaaccaatttcattctttgaactagctggggaagaatttgcaaattgatgaaaccgggtggacgaattttccatctccaggggaaaacactactatctcctatgaaagaaattcctaatttggggcctctacccttacataaagttcttgtttgaacaaggtgaaagttttttagtaagaaatctakattccaaattcttccattcggaattctttgtcctatgaaaacgccggttttctaaattctcataaggtcctccaggaattccttctagagcctgttgaatgatttttatggattcttgcatttcaccgattctgactaagctaatgtatcgccttctttttgccatttgacttcccaatcaaatttcttgtcacactcatagcgatcaactttacgaagatcccattggattccagaagcttgktccykagaaaccccaatttcttgtctcctccccaccaagaatgcccactccttcaactcgttcaaaaaaaatgggatttcgcgtaatgagtttttgatactcaacaacttctgtgaaaaaagaatcacagaaagaaatttctctatccagccataaggtcaatccgcagctactcctccgatgcggaaagaattatgcatcatccgcatacctgtggcggcttcgaatagatcatatatgaattccctttctctgaaaatctagaaaaagggagtcccaatatcggccataaaagggccaagccataacaactatacggctcagctccagcataagaactctgatagaacttgcccttttaggcacttgaacactttccaatcgttctggtgcatttactgttattgcttctgtgaacatagtagctaaataatcccaacgtgttacataaggcaaatattgtctaattgttcggttctccgctcttttttccatccctctgtgtaaatagcccaatataggttcacagtcaataacatcttcaccatccagagtaacgatcagccgaagaacaccatgcattgatgggtggtgaggccccatattgactattctccaatttttttttgtagccggtacagtcatcnttttttccttaatttattatttcatgaatttcttaaaataaaaaagaaaaaaaaaaaaatactaataactgaactaagaaaaaaagaattaaaaaatcaaaaggaacaaggataataataagaaactcaaagaagaaattcaaatttaattaacgagtttttggttcccgaatatctaactgatctattaatttcttataacgcattttatttttctttgacaaataagtcaataatcgttgacgttttcccagaattattcgtagacccctttgcgataaaaaatctcttttgtgcaattgtaaatgtgaagtaagtctccgtatcttattggtgaaatgggatacttgaaattcaacagacccactattttcttctttttcttcttgtgtaataactgagatcaatgattttttgaccataaattaaagtttctatttttcttttctttgaattttaccgatcgggaaaaataataatatttcttaggccagttatttttatctagtatacatcaaaattgtattttattcatatactactttgttttttatttatgtggtttatgttttgtatatttgatccaaatatacaaaacatatatgtattcaggaactagaacaattgatttttacttaaaaggattccgctcttcctagtgaaaattaatacactatgaaattagcatcatgtattagaatattacacagtgtatatgtttcggcttttatctacctaataaattaatccactataaatctttttcatttttcattgggattgaattcattctgaattgtgaatacatatgtattcttgacatactaaaacgactgccattattggtatcaaaccaatagcgattcatacaagctacatcttctaatcgataattgggccaaagaaacaatttgaatttaatgagattttttctatctgtattaatatgtttgttctcattgaaaaatttcccacattttcttattttgttttcgttgcaaaatcttggacttctatccacaacattaaaatttggcaaattgaaacaaattcgaattcgaaattctctacgacgtctgggagatagaatattttcaggaataagtaaatcataatgatttttgtctccactcaaaaatatgttgctgtgtcgtgcaatggatttttcaacctcctttttatcaatatatcttttttttgtgtattttggatttgtttggtgtttcttattatcaaccaatgaaatatccatagtttgatatataatagattttccgttccttcgtatagatagacaaattggttcaataataaatattccctttcttatcaattctgcaagaactaggtccttttgaatcagcatttcatctagatttatttcacctctttgaatcgaagatatagcaatatcctttggatttatcagtctaagtaggagacaatataccctgatatttttcattattttattattcaagggatcagcccatcttagttgaaaaaggaaatattttttcaaaaaaaaatccagttccgtttcattcttgctcttatattgttttatatccttttttagtttgaatcttgcgtaatcttcttcaaccttggaatttmctaattcaagatcttttttttttttatatgatttctttggatttacgttaatgtttttacttgtttcatttatagaaaaatgaaaaaggagtgatttgattgggatgatccaaggttgaatcttatatacatcaaaaagtagcacaaattctgggaagaaccaagtttctagattggatatagtatcatgatttgatgccgtatgatagaaccttttttgattgcatgggaatgaaaaaaaaagatctttttttttcattttttttaaattattaatttcagtcttagtatttttatgaatcttgatgccaatatgtgcattggcccagatctcaatattctttmtaaaacaaagatgaagaattctacaatcaaaatattttctatccaaactatttctatttctatcaataagatatcctttttctagataatcattactcggtatacttactaatacataaaataattcaggtttcaatgtattgaaatgatatggaatttcttggtccccgtttctttctaatgttgattcagaagtgtataaattagggaggcttatgtaattataagataaaagatcatatctgtaatgttttttccatttgtttttttgactcataaatgaatttactgcatagtcattttttttcatggaataaatgaattgatattttttatataaatccaattggtttgattccttgtttttaatcatacaatgtttatttattctatttcggtattctttaggtactaatcgagacctttttttttgagataaatcgtattgataagaaacttttaaccaatttttccattcgttcattacatatgtatgaatttttttatgtcttgatttagaattaaatattcygtggatcataaaatagttttttaaattatccttaaaaaaaggatagctcccttgatattgaagtacaggtctcaattgagacttattaagtaattgattttgtgatattttgtaaaaaacatatgcttgggacagggaagataagttccaataagtattggaattttgattgctattcttagtattatcagtatttgaaaacaattcttttatagtcaaaataaaattcattgtattttgatttgtttcatcaattccttcttgttctttatttatttcattgttgtaaatgggtttattaaagatcttttttgttgattcaaagaaaagttgtgtatttatcttagaaatggtaatggtacatagcaaaatatctatgtagattttttcaatgaatgatttaataaagtagtgtgatttacgcattaatcggatattcttcttttttaatgttttccaaaaatgtttctgtgatcccgatcttttattatcataaattataactatttctttttttttcttgtcttttgcggttcgttcaatttgattcttgattttgattgttttatcagaaagatctttaattcttctttctattagtgaataatttaaccaatccattgttcgatttataacgaacgattctcgaagaatcttattatttcttttgaaatctttttttttttcattcggttcatatactttttttatcctcaattcaaataagaaatttggatttactttctccagttttttcattattaggttgataactcgaactctttttatgactccttttgttttttcttttataacttttaaaaaggattttatttttttattgaaaaattttagaacttgtaaaaatcttttttttgcttttttttttattttttggagttctttataaataggttcaaaaaaaaaaggtcgtttccggggaaaaccaaagggaagttccgcttccattccccagactgttaaaaaacaaaaatttgtttttttctctttttttttcattatatttatatgaggagatcgtgccttagattttctccaaggttttagacagaaaggatatagaatctttatctgaataccatttattaaccaatcttggggaaattctgtttctgataattgaacaccattataggtacatttaatatgcatttctctattccattccttaaaatcctcgtcccactcgggaatttggaataataacatacggaaaatatttttggctattattaatgaaggcaatataatgtattttctaagaaaagattgggttactaacatcaaacctcttattacttgagtaaatataaaggtatcccaagcttctgatatttctatctgttcatttttatagtttttttcctctttatccttttcttcttttgtatcttcattttcaaaataggaaattgtgaattctgattcttgttttctgtccatccgattcctaaaaattagattctttatatcgtttatatcgaaagaggaaaaaaaagaagttttgtctagacgatccaaaaaaagcggggaatgtacatttacttgaaataggtcccaaataactgttttacgtcttttagcgcgcatggatcctttgattagattgcgacgaaaatccgattgttgtgagtaacgtatcaaagtaacttctccctcttccatttgatcatcatttttatcattgttactaatactagaactattataaatactagaaatagaattggtattctgatcattatcgttatcattataaattatcacacgtttgaatcttcttgaatgaatctgataatattcttcatctaattcttcttcattttcttcttcctcttctcccaaattctcggttaatttgtatgaccatcgagaaacctttttactgatttcttctagtctaataccaatatatttctttttcattttttttttgtcttttgtatatgttgtaattacatcaaatacaaattgcaaatatttttcttgactttctgaatcaattcctttttctacggaatcattaagaagtagataatgaatcttatttataaaaaaagattctactaaatcttctgtatctttataagtatccatgattgcacgtgaatctaatttttttctcgttcctcgatagggtccgttgaaaaaaggatcatattcctttggaaagcattttttttttttttcatcatcacataatatggttcttttttcaagcatatccagactagaggatctctcatttttttctataatttggattcgtcttctcaattcattgttcaaattgcacttttttttttcattagtataaatccaagaattataaagatcttcgtcatatagtttctctattatgtacaaagagattctttgttctaccatttccgaaaaagtcgataaactgggcggatatgtaaaggaaattatttgtttaccatcacttgtacatgtaaaaaaaaaaaattgtgacatttcattgcgtaaagcattttctaatttatcattttttatatatcgtaatggatgattccatcgtttataattgaaaaaaaaattgacaaaagttgtttcaatttttttattcattcttttctttttctcttctttcagtcttcccaattcccaattctcttgatgggtctccagatcagaatcttcgtaaactgggctatcttgatagcgtgcctcttgaaagtgaaattcatcctttgttttttcctttccattcactcggatctcttccgtttcatctattttgtccagatcctccttttcttccgaacaaagggaagggttttcttcggtggatccctcttgttcctgttgaatctccttcatttcgtaagttctttctacatcgctttcttcctttctttctcccccttcttccgtttctgaggtttctttctctttcaatttcttagtgaaaataggcgacggcattctgcctaaatagtaaacacaggtgataaataagagaatactaaagattcgagccatagaatttctcaattctgacacaagatacttattagattggatagaatgattttgccgtatccagaataataccaatccaacccatttcatgaataaaatgtgaccaattaaccaaccaacaaaactacttgttaaaaataaaatcttgtcgttgcatcgaaacatataaatgttgactaatctggctaacgtggaacttggtaaaatgaaatggttgaataattgaaaaattagattattcaggaatacacattgaatgctgagattacgcattgaatttctggtaggagatccataatcaaaaaagtttttatgattgttccagaataaatgaaacaaaagatacggtaraattaggacagttattgtatgaggtctacccaatgctagatgcagaggcgcataatagatcgatatgaacatcatgagctgtcccgcaataaaaccagttgttgctgatacctccttctcggttccctcttccataacccgagctcggagaaggaagagataagagggccctatggagaatgtggtcagaaatccataatagagcccgaccaaaacgaccgaatttattatcttcatgcataaggataatggattacctagtagaaaagatttcaaaatcataacaaacctcccctttttcttttctattgcaatttatcgattattatatgatgattccttaactttccatatctattccatatctatatagatagaaacagatatactataaatgacatctcttatgtcaatgacacaaaagggatatgaaatgaatggaattgggatatagatggaatataatgaaatagagccacattgaggttccctatgaaatgaggcatggaacggagccactacgaagaagttcctggagttacgaaggaagcttcggactcatattgttcatgggttgagaacgggagttgaactctatgaggtcgaatctcccgttgttcctcagtagctcagtggtagagcggttggctgttaactgactggtcgtaggttcgaatcctacttggggagatttgattcattcttcatgaaagaatgaagaattgaatgaaagggctcgctttgaccgttaggagtaggtaactcgttccctgtctttgtttctattgcattctatctcatcgtatcacatcctgttctacaatatttgagaatcaccctcaatacctcggcatagatccgacccttgtaaatagccaattcagaattctcaacagtgcatcaaagatgcagtcatcgattctcccgataggccacaattgccgcgagcaaacatattaatgacgaggaacgcatttttgctatgctactaatacttgtacttgctctgctattctgcccaagcctggctgaggaagagttacggggagtcaaacacaaatatgccgatcccagcccggtttactaaaaggaccatacccaagttcaatagctttgcggccgatatcccgatcatgattttactacccccagagggaaaggcccttcccttttgggccggttgtgggcgaggagggattcgaacccccgacaccgtggttcgtagccacgtgctctaatcctctgagctacaggccccaccccgtctacactggatctgttcccgggagtaccttcaaaaaggaacctttcctctcctcagccatttcgggttaagaagatgtgaaagtgcctttctctctagaataacaatgcgttccgaggcgtgaagtgggagagaagggatgttattgaataagacgatctttgcatttttgattttgatcttttgaaatatgaaaaagtcaaataagaggtgttaagctttttatcattctggcgtcgagctatttttccgcaggaccccccctacagtatcgtcaccgcagtagagtttaaccaccaagttcgggatggattggtgtggttcctctacgcctaggacaccagaatatcgaaccatgaacgaagaaaggcatgagacccgattmttgactggaagggacgccaaaggcctctgccctccctctctatcggatggaagggcagagcttttgggtttttcataatgaaaatagatggcgagtgcctgatcgaattgatcaggtcgtgtaggaacaaggttcaaatctctcggtctgttaggatgcctcagctgcatacatcactgcacttccacttgacacctatcgtaatgataaacggctcgtctcgccgtgaccttatcttggattctcaatacttctgtcgctccatccccgcaggggcagagaacccgccgctgtctcggctgtgctaccggaggctctggggaagtcggaataggagagcactcatcttggggtgggcttactacttagatgctttcagcagttatccgctccgcacttggctacccagcgtttaccgtaggcacgataactggtacaccagaggtgcgtccttcccggtcctctcgtactagggaaaggtcctctcaatgctctaacgcccgcaccggatatggaccgaactgtctcacgacgttctgaacccagctcacgtaccgctttaatgggcgaacagcccaacccttggaacatactacagccccaggtggcgaagagccgacatcgaggtgccaaaccttcccgtcgatgtgaactcttggggaagatcagcctgttatccctagagtaacttttatccgttgagcgacggcccttccactcggcaccgtcggatcactaaggccgactttcgtccctgctcgacgggtgggtcttgcagtcaagctcccttatgcccttgcactcgagggccaatctccgtccggcccgaggaaacctttgcgcgcctccgttaccttttgggaggcctacgccccatagaaactgtctacctgagactgtcccttggcccgtaggttctgacacaaggttagaattctagctcttccagagtggtatctcactgatggctcgggcccccccgcaagggggccttcttcgccctccacctaagctgcgcaggaaaggcccaaagccaatcccagggaacagtaaagcttcatagggtctttctgtccaggtgcaggtagtccgcatcttcacagacatgtctatttcaccgagcctctctccgagacagtgcccagatcgttacgcctttcgtgcgggtcggaacttacccgacaaggaatttcgctaccttaggaccgttatagttacggccgccgttcaccggggcttcggtcgccggctcccctgttatcaggtcaccaacttccttgaccttccggcactgggcaggcgtcagcccccatacatggtcttacgactttgcggagacctgtgtttttggtaaacagtcgcccgggcctggtcactgcgaccccctttttgaggaggcaccccttctcccgaagttacggggctattttgccgagttccttagagagagttgtctcgcgcccctaggtattctctacctacccacctgtgtcggtttcgggtacaggtaccctcttgttgaaggtcgttcgagcttttcctgggagtatggcatgggttacttcagcgccgtagcgcctggtactcggacattggctcgaggcatttcctctaccccttcttaccctgaaaaatcaaggtcaccttgcgtccttgaaccgataaccatctttcggctaacctagcctcctccgtccctcgggaccaacaaggggtagtacaggaatattcacctgttgtccatcgactacgcctttcggcctgatcttaggccctgactcaccctccgtggacgaaccttgcggaggaacccttaggttttcggggcattggattctcaccaatgtttgcgttactcaagccgacattctcgcttccgcttcgtccacacctgcttgcgcgggtgcttccctctaaggcggaacgctcccctaccgatgcatttttacatcccacagcttcggcagatcgcttagccccgttcatcttcggcgcaagagcgctcgatcagtgagctattacgcactctttcaagggtggctgcttctaggcaaacctcctggctgtctctgcacccctacctcctttatcactgagcggtcatttaggggccttagctggtgatccgggctgtttccctctcgacgatgaagcttatcccccatcgtctcactggccgaccttgacccctgtttggggtcatatctagtattcagagtttgcctcgatttggtaccgctctcgcggcccgcaccgaaacagtgctttacccctagatgtccaatcaactgctgcgcctcaacgcatttcggggagaaccagctagctctgggttcgagtggcatttcacccctaaccacaactcatccgctgattcttcaacatcagtcggttcggacctccacttagtttcacccaagcttcatcctggtcatggatagatcacccaggttcgggtccataagcagtgacaatcgccctatgaagactcgctttcgctacggctacggtggattcccttaaccaagccactgcctatgagtcgccggctcattcttcaacaggcacgcggtcagagatcacattctcctcccactgcttgggagctcacggtttcatgttctatttcactccccgatgggggttcttttcacctttccctcacggtactacttcgctatcggtcacccaggagtatttagccttgcaaggtggtccttgctgattcacacgggattccacgtgccccatgctactcgggtcagagcgtaagctagtgatgctttcggctactggactctcaccatctagggtgcagcactccaccgcttcgcctagcagcatgacgcttgtatcgctctcccacaaccccgttttcacggtttaggctgctcccatttcgctcgccgctactacgggaatcgcttttgctttcttttcctctggctactaagatgtttcagttcgccaggttgtctcttgcctgcccatggattcagcagcagttcgaaaggttgacctattcgggaatctccggatctatgcttattttcaactccccgaagcatttcgtcgcttgctacgcccttcctcgtctctgggtgcctaggtatccaccgtaagcctttcctcgtttgaacctcgccattcacgtgaaggctatgccatcctaaggtgctgctaaatggaaggatcttatcaacgtccatgaataataaatcatagatcgaactgccgaattggaaaaattgggtgctatcatagtatcagctaagttcacgggctggagataagcggactcgaaccgctgacatccgccacagggtaaaccaccgtctctcaggcctctccggctgattctaccatagaggccaacgatagacaataactcccccccgaacacagcttacaactttcatcgtactgtgctctccaaagagcaactcttctcaaagggtgctgagttggaataccattctaaggattcttgtggttccggagattccagctacaggagaaccaggaacaaagagctctccccccttttccgcccgactctttggtcttcagaattaagaacgagtgattgcccttctccgacccttactgcccaaccggagagcggacagctaatgccttccacttattgaacagggtctatggtcggtccgtgacccctggatgccgaaggcgtccttggggcgatctcgcagtttctacggggtggagacgatggggtcggtccatggattttccttccttttgccacatttcgctcaaagggttgaagggagatagtgcatcaagctattcgcaagggccaacttgatcctctttcctagggatcccagatgaggggaccctaggagagccgccgactccaactatcgtccatgtacgatccatactagatctgaccaactgcccatcctatctcctctacgttcttgacagcccatctttttgtctcagtagagtttttcagtggcatgtttcggtcctcttccccattccttagaaaaagtgagccaccggttcaggtacaagatactatcattaccgcctggacaattagacatccaacccgtaatcgcaacgacccaattgcaagagcggagctctaccaactgagctatatccccccgagccgagtgaagcatgcatgaaagagtcagatgcttattctattcttttccctggcgcagctgggccatcctggacttgaaccagagacctcgcccgtgaagtaaatcatcgcacctacgatccaaccaattgggagagaatcaatagattctttttcgggagcgattcatccttcccgaacgcagcatacaactccccattgtactgcgctcttcgagtgtgcttgttcccccttctcccttaccatggcaagtctttgtgaaatcaggaagaaaaaagaaagcgttaagagaacctcctggcccaaccctagacactctaagatcctttttcaaacctgctcctcccatttcgagtcaagagatagataaatagacacatcccattgcactgatcggggagcgctcgcagtgactgagggggtcgaaaaccaagaagtgagtcaagcattcttcttatgttatggctagatccaatctcctggtccctgcggaaaggaaaaagaatttcacgttcttcctttcgggaagggaggattcgggaaatcctgttgattgctgctttcttcagacctccggcatgaaaaaaaggctcgaatggtacgatccctccgtcaccccagagtgaaaggggcgatctcgtagttcttggtctgtgaagatgcgttgttaggtgctccattttctcmttgaggccgaacctcaacccgtgctcgagagatagctgtccatacactgataaggggtgtatggattctcgagaagagaggagccatgggggtccccccccggaccgcccggatcccacgagtgaatagaaagttcgatctccattggatctcacctgaatcgccccatctatcctcctgaggagaagtttggtttcaaactccgattcgaacaggaggagtacgccatgctaatgtgccttggatgatccacatctccgggtcaggcgccgatgagcacattgaactatccatgtagctgagagccctcacagcccaggcacaacgacgcaattatcaggggcgcgctctaccgctgagctaatagcccgtcgtgtgggcctccctgggggaggcctgctatgccaaaagcgagagaaaccctatccctctctttccttttgtacgtccccatgtcgccacacgggagggacatggggacgtacaaaagagatcctatcaacttgttacgacctaggataataagctcatgggcttggtcttacttcaccgtcgagaaacgaaagaagacttccatatccaagcttagctcagatgtagctcgcttctttttgggtgtcaagcagtgtcaaaccaaaatacccaacaagcataagcattagctctccctgaaaaggaggtgatccagccgcaccttccagtacggctaccttgttacgacttcactccagtcactagccctgccttcggcatccccctccttgcggttaaggtaacgacttcgggcatggccagctcccatagtgtgacgggcggtgtgtacaaggcccgggaacgaattcaccgccgtatggctgaccggcgattactagcgattccggcttcatgcaggcgagttgcagcctgcaatccgaactgaggccgggttttggagttagctcaccctcgcgggatcgcgaccctttgtcccggccattgtagcacgtgtgtcgcccagggcataaggggcatgatgacttgacgtcatcctcaccttcctccggcttatcaccggcagtctgttcagggttccaaactcaatggtggcaactaaacacgagggttgcgctcgttgcgggacttaacccaacaccttacggcacgagctgacgacagccatgcaccacctgtgtccgcgttcccgaaggcacccccctctttcaagaggattcacggcatgtcaagccctggtaaggttcttcgctttgcatcgaattaaaccacatgctccaccgcttgtgcgggcccccgtcaattcctttgagtttcattcttgcgaacgtactccccaggcgggatacttaacgcgttagctacagcactgcacgggtcgatacgcacagcgcctagtatccatcgtttacggctaggactactggggtatctaatcccatttgctcccctagctttcgtctctcagtgtcagtgtcggcccagcagagtgctttcgccgttggtgttctttccgatctctacgcatttcaccgctccaccggaaattccctctgcccctaccgtactccagcttggtagtttccaccgcctgtccagggttgagccctgggatttgacggcagacttgcaaagccacctacagacgctttacgcccaatcattccggataacgcttgcatcctctgtcttaccgcggctgctggcacagagttagccgatgcttattcctcagataccgtcattgcttcttctccgagaaaagaagttcacgacccgtgggccttctacctccacgcggcattgctccgtcaggctttcgcccattgcggaaaattccccactgctgcctcccgtaggagtctgggccgtgtctcagtcccagtgtggctgatcatcttctcggaccagctactgatcatcgccttggtaagctattgcctcaccaactagctaatcagacgcgagcccctcctcgggcggattcctccttttgctcctcagcctacggggtattagcaaccgtttccagttgttgttcccctcccaagggcaggttcttacgcgttactcacccgtccgccactggaaacaccacttcccgtccgacttgcatgtgttaagcatgccgccagcgttcatcctgagccaggatcgaactctccatgagattcatagttgcattacttatagcttccttgttcgtagacaaagctgattcggaattgtctttcattccaaggccgaaggcttgtatccatccatgcgcttcatattagcctggagttcgctcccagcaatatagccatccctaccctatcacgtcaatcccacaagcctcttatccattccattctcgttcgatcacgacgggggagcaagtccaaatagaaaaactcccgttgggtttagggataatcaggctcgaactgatgacttccaccacgtcaaggtgacactctaccgctgagttatatcccttcccggtcccatcgagaaatagaactaactaatcctaaggcaaagggtcgagaaactaaacgccgctattcctgaacaacctggagccgggccttcttttcgcactattatgttatggatagtcaaataatgggaaaaattggattccattgtcaactgctcctatcggaaataggattgactacggattcgagccatagcacacggtttcctaaaatacgttttcccgatctaaatcgaacagtttttatatgaagaagatttttttcagcatgctctattcgagactggtaggagaagaaccgactcggtattgtnaaaaaaaaaagagtggaagcagaaccaagtcaagatgatatgaatcaccccttcttcttgcgccaaggatcttactatcatttccgaaggaactggagctacttttcttttccatttccattccagagttcctatgtgtttccacgcccttttcttaggaacacatacaataaaaaaggagaacgcccaccattaactacttcattttcatttatgaattgaatagtaatagaaatacatgtcctaccgagacagagacagaatttgtaacttgctatccttttgcctagcaggcaaagatggacccccgtgaaaagactgattcattcggatcgacatgagggcccaactccattgcattgccagaatccatgttgtatatttgaagcagttgacctccttgcttctctcatggtacaaccctcttaccgcggagccccctttctcctcggtccacagagacaaaatgtaggactggtgccaacagttcatcatggaagaaaggactcgccgagccgggatcactaactaatactaaaactaagactataagactaatctaactaatctaattagaaataattagaatcgaataattcgataattctaatattctaatatatagaatataataatacattaatacataatagaaacgatataatagaaaagaactgtcttttctttccccggttccgttgctaccgcggcccttacgcaatcgatcggatcatatagatctcaacacaacataggtcatcgaaaggatctcggacgactcaccaaagcacgaaagccaggatccttcagaaaatggattcctatttgaagagtgcataaccgcatggataagctcacactaacccgtcctttttggatccaattcgtcgggattttctttaggagatatcgggaaggaattggaatgtaagaattaagaatatcgattcatacagaataaaaggttctctattgattcaaatgctatacctatgggatatagggatagaggaggaggaaaacccgaagatttcacatagtgcttttgatctaaaaagaaatataaaaaaaaagagtagaagatagaagagcccagattccaaatgaacaaattcaaactcgaaaaggatctttctggttctcgaagaatgaggggcaaagggattgatcgagaaagatctcttgttcttcttataattagaagatcgtgatttgatccgcataggtttgctaaaaagaagaatcttctcctttgatcataaatggaaagtgttcaattggaacatgaaaacgtgaatgaattggtctgagttactcttcgggacggagtagaagaagggaggagattctcgaacgaagaaaaggatccaattacttcgaaagaattgaacgaggagccgtatgaggtgaaaatctcatgtacggttctgtagagtgacagtaagggtgacttatctgtcaacttttccactatcacccccaaaaaaccaaactctgccttacgtaaagttgccagagtacgattaacctctggatttgaaatcactgcttatatacctggtattggccataattcacaagaacattctgtagtattagtaagaggaggaagggttaaggatttacccggtgtgagatatcacattgttcgaggaaccctagatgctgtcggagtaaaggatcgccaacaagggcgttctagtgcgttgtagattattatccaagacttgtatcatttgatgatgccgtgtgaatcgctagaaacatgtgaagtgtatggctaacccaataacgaaagtttcggaaggggactagagcaggctaccatgagacaaaagatcttctttctaaagagattcgattcggaactactatatgtccaaggtccgatattggaataatttcagaggttttcccttcctttgtccgtgttaacaaacaattcgaaatacctcgactttttcagaacaggtccgagtccaatagcaatgattcgaagcacttctttttccattacactatttcggaaacccaaggactcaatcgtatggatatgtaaaatacaggatttccaatcctagcaggaaaagaagggaaacggatactcaatttaaagtgaaagtgagtaaacagaattccatactcgatctcatagatacatatagaattctgcggaaagccgtattcgatgaaagtcgtatgtacggcttggagggagatctttcatatcttttgaaatccaccctacaatatggggtcaaaaagccaaaataagcgattcgtttttagcccttatcaaaataaaactgattcttgaacctctttcacgctcatgtcacgtcgaggtactgcagaagaaaaaactgcaaaatccgatccaatttatcgtaatcgattagttaacatgttggttaaccgtattctgaaacacggaaaaaaatcattggcttatcaaattatctatcgagccgtgaaaaagattcaacaaaagacagaaacaaatccactatctgttttacgtcaagcaatacgtggagtaactcccgatatagcagtaaaagcaagacgtgtaggcggatcgactcatcaagttcctattgaaataggatctacacaaggaaaagcgcttgccattcgttggttattaggggcatcccgaaagcgtccgggtcgaaatatggctttccgattaagttccgaattagtagatgctgccaaaggcagtggcgatgccatacgcaaaaaggaagagactcatagaatggcagaggcaaatagagcttttgcgcattttcgttaatccatgaacaggatctatatagacacatagatccatggatccatacatctcgatcggaaaagaatcaatagaaaaagaaagaatcggaattgatcgagatctttctcgaaacaaacaaaaaggaaaagaaagatgaaacataaatcatggatcaactaagccttctcgggggcttgcttaagaataagaaagaggaatcttatggaaatatcatggaataaggtttgatcctattcatggggattccgtaaatatcccattccaaaaatagaaagttcgaaacaattgggactttttcgtagattggatgcagttactaattcatgatctggcatgtacagaatgaaaacttcattctcggattatacgagaatttttatgaaagcgtttcatttgcttctcttccatggaagcttcattttcccagaatgtatcctaatttttggcctaattcttcttctgatgatcgattcaacctctgatcaaaaagatagaccttggttctatttcatctcttcaacaagtttagtaatgagcataacggccctatttttccgatggagagaagaacctataattagcttttcgggaaatttccaaacgaacaatttcaacgaaatctttcaatttcttattttactatgttcaactctatgtattcctctatccgtagagtacattgaatgtacagaaatggctataacagagtttctgttattcgtattaacagctactctaggaggaatgtttttatgtggtgctaacgatttcataactatctttgtagctccagaatgtttcagtttatgctcctacctattatctggatataccaagagagatgtacggtctaatgaggctactacgaaatatttactcatgggtggggcaagctcttctattctggttcatggtttatcttggctatatggtttatctgggggggagatcgagcttcaagaaatagcgaatggtcttatcaatacacaaatgtataactccccaggaatatcaattgcgcttatatccatcactgtaggaattgggttcaagctttccccagccccttttcatcaatggactcctgatgtatacgaaggagtgcggttcgttcgacaaattcctacctctatatctatctctgagatgtttggatttttcaaaactccatagacatgcagaagagaaatgctatccccactcggaccaagacatcactttgaccaaaagtttcttgtgatccttttgttcaaataacaattaaggtgaagcagggtcaggaacaacgaatctctttatgataaacagatcccttttgcaagttcgttattacgggtagttctacaaaggatcggactaatgacgtatacaatacttgaattatcgatgtagatgctacatagttggttctcatccttcagagactacgagtgtaataggaacatccgttgacaaaaggatcaccctaagatgatcatctcatggctatggagaacgaatcaaatcagatggttctatttctcaatctttctgacttgctcctacggaaccaaggtcgaaaggattgaaaaagtcagtcattcacaaccactgatgaaggattcctcgaaaagttaaggattagtaatcctttttagaaatcgaatggattcggtcttatacatacgcgaggaaggtaatcaaaaaagaaagaagaactactcttctttcttttatcactcaggagccgtgcgaggtgaaagtctcatgcacggttttgaatgagagaaagaagtgaggaatcctcttttcgactctgactctcccactccagtcgttgcttttctttctgttacttcgaaagtagctgcttcagcttcagccacgcgaattttcgatattcctttttatttctcatcaaccgaatggcatcttcttttggaaatcctagctattcttagcatgatattggggaatctcattgctcttactcaaacaagtatgaaacgtatgcttgcatattcgtccatcggtcaaatcggatatgtaattattggaataattgtcggagactcaaatgatggatatgcaagcatgataacttatatgttgttctatatctccatgaatctaggaacttttgcttgcattgtatcatttggtctrcgtaccggaactgataacattcgagattatgcaggattatacacgaaagatccttttttggctctctcttcagccctatgtctcttatccctagggggtcttcctccactggcaggttttttcggaaaactctatctattctggtgtggatggcaggcaggcctatatttcttggtttcgataggactccttacgagcgttgtttctatctactattatctaaaaataatcaagttattaatgactgggtgaaaccaagaaataacccctcacgtgcgaaattatagaagatctcccttaagatcaaacaattccatcgaattgagtatgactgtatgtgtgatagcatctactataccaggaatatcaatgaacccaattcttgcaattgctcaggataccctcttttagcttctaggtctattttttagttcaagatcccttttactaactggaataaaagaattcttttccgcccaaaatgggaatgggctggagttatgaacttataatcatggaatcgactcgatcatcagattataagttcattccagaccggaccaggccggaatagggttatgtacattcttattatgagaaggggtcattcgagcgtatgtaaatagatactctgtttacatatggatccctacgtcgttacattctatttaggattaggaataggcgtaatcggacccgcttttgacatatctatcgttatttgggtaccctattcacttctttgggcttctcttgaatcgagaaagaggtttgattttacatctttttgatatatagaaggtatcccccggataattccaatcgaagcaatctgatgtctgactcgggcctatatgacatgaccgatcgatagaaatactccaacactccacctttgtcatagattccatatatcacactagatagatatcatattcatggaatacgattcactttcaagatgccttgatggtgaaatggtagacacgcgagactcaaaatctcgtgctaaagagcgtggaggttcgagtcctcttcaaggcataatattgagaatgctcatttaatgagcaattccataacagatttcggatctaatcaatattgacgagtatcttatctgttgatacgaagtattccggcgatcctcacgatccgagtccgagctgttggaatcggcagcggatcacgaaatcttggcgatcttctttataggagtccgtttggaaatcgtccgccctgcgcgcaccccctgagtataggattcaacaggaatcgcacaaggtagattgatagaaacctctggtaaaatatccaccagtacccgtaacccagcaaataaagtacattacattagggattggcgacttacccattcagtgactttggcactggacgttctcaaaatgggtactatcgggtcgggttaattagagaatagacagacgtctgttggcattccagccttccttctcctttcagggcctatccgaaagaggattgtacctcttggtcgtgaatatctgaataggacgaacccgcccccgtggatatctttgcttcggaacaaagcaattagaattaggctcggtcaactggaatgtgtattatccatatgggagatcttccaattgaggagatccatcgacctgagacgaagagaaaggtctatctatcttctttagttattcaatgaaaccaatgattcattattggagcagatagcaacaaccatttcagcggacatgcgtattttccgatgtatttacatggtttcattagtagaaattgtttgatgtagcgagtaataggctctttcgcagttcaagaattcttgtttaggcagttcatatcatccacacatagtgatctaagatttcaattcttccatggagctaaggccaaaaagatggaagaaacaagtgtttccacgactctaccatccggccaattctgttccacttaatccccttttcatgggcacatatctttacggctaagggatggggaatctttctcctgttacatgaatcaaatgtttcatttcatccgggaaaatccatctctttctcaacaatgtctttgtcatttgatccaatagcgttccgttagataggaacagatttgataaatactgataactctcggatagagtattagaacggaaagatccattagataatgaactattggttctaaaccatctctggcgatgaatcaacaattcgaagtgcttttcttgcgtattcttgatgaaccagcgtttatatatagatgtaggaggatttgtttgggaagcaataagcccctttgacatctcttcatctgcaaagaattctcgacgtgaaaacacagagacagagggctgatctttgaatagggaaaagaatggatccgcagggtcccaaatgaattggcttggtcgaaaaaagccttgttctttggaagatctatctcgtgtctggtactgcatagttccactctgcaagaactccgaatcattctcttgaagctcatcctctttatgataaatgatccatttgccccgaaatgacccagtccaatagggaaatcccaattcagtgggccttttgatacaatcaaatagattgccacaaaggcgccatattctaggagcccaaactatgtgattgaataaatcctcctctatctgttgcggatcgagggccccttccccttcttcaaactccgattcgtatttttcatatagaaatccctgatcaacgatagaacaagatccattttgcatcatatctaactgattccttggttcggaccgaagaagtaatgtcactcgattattatcaaactgactgcaatatttttctgtccgtgaggatcccgccagagccagagcgccttctacttctaatagtaataatagtaataggccatgaactagatcagaatcattctcaacgaatccataagaagtgatccaatttttttcatcgtgtctggatgaagaccaaagatcttgagcgaccgatccggcagaacaactcaaaagataaagaagtatcgtgaatttcttcatgctcgttccaagttcgaagtaccatttgtacaaataagaatcccctaccttacatgatttcttcttcatatagatagatataggatctatggggcaattacttagaagtacattttgtgtaacagcctttcctatctgatagaaaaggatcccatgatcctgaaccgatcttatctgggatcgaaaatcccaagtttttctatgaagagctgatctaattgtattagtttctataatggatttcttctgtgtaatactaattgatagggcctcattgataagtgctacaagatctcgcgcattggaacccatggttatggacccgaatccgttagtatggaacatcttcttttccaagtgaaatcccctagtatatgaaagaatgaaaaagtgctttcgttgttgtggaagaagaagccttcgtatcttaatgcatgtattgaatttattcggagctattagagcgggatccactttttggggaatatgagtcgaagcaataacaagaatctttccagtggaacatctttcacaatccctggagagatagttctctaatagaccgagggataagtaattcgactcattcacatgcagatcatgaatgtttggaatccatattatgcaaggagacattgcttttgctaattcgaattgaagggttatatcaaatcggtctattttcggcgtcatatacatagttagcacattcgtcatagttagcagctccgtatcaatatcaaggtcatcatcactatcatcaatatcgtcactatcatcaatatcgatatcatcaagaagataacctttaggcttgtcatccaggaacttgttcggaaataccgtaatgaaaggaacataggagtttgtcgctaggtatttgaccaaacaggatcgtccagttcctatagaacctatcactaaaagacctctagaaggggatagggctaagcggagcgaaaagggttttccatgaggagatggggaaggggaatgaaaactatcagccccacacgaggtttgtgaataagtgattgtctgataatgagcaagaaatatccgtctttctgctaaacaggatctattgaactcataattcattagatccttttgatgaatgtcaactaagtatcgtaaggaaattgatcccggttgttcaatcatttgataaccagagtcattctttgttaaatgatcactatgagtcagactcaataggatttgatcaatccttttttctgtcgttaaggtggagaactgaaccaagaattctctttcttcatcatcaatcgaatcactgttcgcgacccagaattctattttctcatcaatccaatcaccgttcacgttttttctttttcttatcaatgaatagatctctttacttgtacgacttagatgtctcgtatttctcgaaaaaatgattcgattgatgggatttggtatgagatcgatgagattgatcttccaatatttcttcttagaacggattgatttgaccccataagcgggaccaccacccaatagcatgttgccaccagaagcagaaccccgtatttcttccagagaatctcctaattgttccagaacaactagaaagagattctttaaccagaaaggattcatttcagatgtaggatacctatccagaagttttcgagattccatcatgtatgatggaatcatcaaagatttgatcttttctaactctgtctgtaactcactagaggctcgggaaacaaagagaagatgtatacgaacgagatatccagcaacaagaagaagtaaaaagatggaatagaggaactcccgagcatttgttgatctcagatgtgtccgtatcaatggaacgggtgactcattatttcgatgaatcatttcgtcggacagaagaagattctgtaaacattgactcgaaatctcacttatcagagtccattgtggaagaatcttctgaggaattggccgtgatatatctgatccatgcatcatatcatgaaaaatggatacaaatttttgactactactcagtatcggcaatgggtctgaaagagtatctaaaagggtgaaattgagatatttgcaccctgtcgaagtaaggaaccatggcatatatgtttggaacagattccattttgagacactatctcgttgaaaggttctatacatctgccctttctcaacgcattyctttagacaaagactccgttttttcctctttccgaatggtaaatacttctcagaacatggagtgtgaatcaaacccatgtttgaattgaaactgagatactgatgcaagttattcccttctgaatcagatagattcatatctgaaagaggctgacaataagttttttccaaattgactatttgttcctctgttagaggtgttgaagaaatgtctgcgatcgagtaaatagctccacgaacgaatggatcggatcgaattggaaaatggaaagatttgtnnnnnnnnnacaagttatacgtttcatcaccactttgtgggaaatcgttaggtatgaagatgtcagatacctgcgactcgattggtgaaatagtctctctctccaaaaagagatatttttttttacccacgcacaaagaaaagattttgttgcgaatggacaagatattgaggaattgtccatatgtaagatcataattattgatacgggtcttttccacatcaaaggggaatcttttgttacaatagaaccagaagtgatgtggatcattcaagaatcgaagtcgatttgctttataaaaagaagatatcaaagaacttctatgaaatggtttcacgggattcagccaattgtctcgatcgtgggatatcattgagaaataggaatccgtgttatcaaaggatttcctgcgattctttctagtatggaatgagtcaatcacccgctttggtatctttttgaacaaaaatggtaatattgttcctccattgatcaagaatttcggtctttgggaagtatcatgatcatccaataagaagggtttcaatttcttcaaatgaacgatttgaacacctatggattctaacaactgattgtagagttgatcattcggacctttcaattcatagatgtggatctcggacctatgaatggggatattcccgatactcacaaagaaaaagagaagtgacttggacaaaaagaaacgaagtggcttatacaaatcttctttgtcgatagcctcggaccaatcaatcgaatattgattaatacgtaatcgatcgaacactacttgcactacttgaaaaggattcttctgttcagaaacgaaatgttccaaatgttcctggaaattcttgctcccattggaccatttgtatctatatgcatcaggatcccgattcatggatctctcagttcgagaaataagaggatcaaaccatttcttctgactctttttcaaattcgataaatgttggttgatcgtatatttcattatagttatatgattcagagtatcatttcctatctgatccctttgaattccatattcgaagttgcgatcggatctattcattaaaaagaatcgattcgatacatttcttatgtacccataggtgctatattggatttgaatcagatttcggatcaatctatattgattgactgcctccattatgttgttgctagcaaataccgctgtttttagtttgggatcttccaactcattcccgcagtagatccggaccaatttttttctgatccttcgagaaaaagattcattctcctcataaaaaagaggaggtagaaccaataaagatttctttttcgattcatctctggagttgaatacctcattcaagaattttttttgatccaacccgtaggaatcaatagaaaaggcaaatcccctacgaaacaccagatccggctcggttattgatagagtgaatagatccgccatttctgggaatctctcttctgattcaaaaaaatcgtggcgtaacgcgtatccccctttgttccggtcatggaatagatgaaagaaatcaaaaaatggatttttgttcaagaatgaaatcttattggagctgtccatatccggttcatccttcggaaccagatccgggatgtgatatggttccgaaggatgaattgagacggtatcttgtaaatacgtaattatcttgaatatatcaaccatttctttattttccgctcgcctggaagggacaaaagaaacatcttgttttttcttcaacaatttatgatctctagtggacctctcagtaggattcgaacccagatgaagttctgaccatctgtcagagaaaaaagaacgaatggatcttgtaggattcccaagaaattcttcgatttcttccggaagcagatgattattcatccgcttctcaggttccgtgaatagccaggacatggaggaagatccaaaaaggcatttcgggaatcgatctgattctatctctgttcgttccgtttgaagaaaggaaggatcccaaagaatcgatctctcttttagttgctgaatctctgtttgatcgatcaatgtgtgatattctgaattctcatttataacggaatcgaaagatataacggaatcgaaagaatctctggattgatcagaagaagatcctttccattggctagaatccgttacttgaacgaaaatagaccttgtggaatcatattgaatatttgacaatacattccgtaccttgctaaaaaaccgatccttgtttaccaaccacacattgtctaaccaaatccaattctctctcgagacgttcctccaaaaaaccgattcgtgctgattcttcccccaactaacgaagagatcttggcggaattgccacatatgaaattgagcacaattttgcaaagaaataccccacttgtttctcgagaagagatgggaaacatgctcaatatcattggattgcatagttgccccagctccttgttgtttgaagaaactctccccctgaattggtcttttttcacgaaaagcagacatgagataacaaatcaagtctttccctaagattttgaatagctgtcccgaattcaagttgattatgtttcgtttcttcctcggagaaagacgatcaaaaaattcccaatcatggtccttgcggatcggatcatccgtataggataaaaaaagaaactccagatatttgctatctttctctttgaatgagatctcaattccagctacggtttccttagatatctgacaactagaatccctattttttccgatccggttcctccaccaccgcgaaccccggttagattcaggcatgatacgctttttctttattgggataacccaagtactctcttgcggatccatgaaacaactctcagaaatctttttcccttttggaagatacaggagcgaaacaatcaacctatttctattggaagaccaaaaagattcttccaatgtctcctttctgggtccaatggaattcataggtataggaagaagccccatcaaatagagattttttctttcgaccatctttcgattgttaatacgagatataaggaccactactacaagcagtactacacctttgatcgtgaaatatcgattgcttgttgcaccctgtgaatcacgtgaaagtaggatactccaaattcgggggtcaaagagtttcataaaacgttcttggtggaaaaaaatgtgagtgaaagatcccgctgaatcgaatttgatccatgaatctaagaaatagtgagaattcttgatctctctcaatatctctctcaattcgaatatccaggatttgaattgatgtcgtttcattgattcctcctaaagatttcatttcaattggaatttggttattcacgatgtacgatgatccctgttaagcatccatggctgaatggttaaagcgcccaactcataattggcaaattcgtaggttcaattcctgctggatgcacgccaatgggaacattcaataagtctattggaattggctctgtatcaatggaatctcatcatccatacatagcgaattggtatggtatattcataccataacatatgaacagtaagaactagaattcttatcgatactggaactcatagggaagaaaatggatttatggatggaatcaaatatgcagtatttacagaaaaaagtattcggttattggggaacaatcaatatacttctaatgtcgaatcaggatcaactaggacagaaataaagcattgggtcgaactcttctttggtgtcaaggtaagagctatgaatagtcatcgactcccgggaaagggtaaaaggatgggacctattatgggacatacaatgcattacagacgtatgatcattacgcttcaaccgggttattctattccacctcttatagagaaaagaacttaaagcaaaagacttaataacacggcaatacatttatacaaaacttctaccccgagcacacgcaatggagccgtagacagtcaagtgaaatccaatccacgaaataatttgatctatggacagcatcgttgtggtaaaggtcgtaatgccagagggatcattaccgcagggcatagagggggaggtcataagcgtctataccgtaaaatcgactttcgacggaatgaaaaagggatatctggtagaatcgtaaccatagaatatgaccctaatcgaaatgcatacatttgtctcatacactatggggatggtgagaagagatatattttacatcccagaggggctataattggagataccattgtttctggtacagaagttcctatatcaatgggaaatgccctacctttgagtgcggtttgaactattgatttacgtaattggaagtaaccaattaggtttatgacgaaacctagaaatcgatcactgatccaattggagtacctctacgggatagacctcaacagaaaactgttgagtaacggcagcaagtgattgagttcagtagttcctcatagaaaattattgactctagagatatggtaatatggagaagacaaaattgtttgaagcgcgcacagaaccggaagcgccccttgtttcaaagagaggaggacgggttattcacatttcatttgatggtcagaggcgaattgaaagctaagcagtggtaattagaaagaccccccggggaaaaatagagatgtctcctacgttacccgtaatatgtgcaagtatcgacgtaatttcatagagtcatccggtctgaatgctacatgaagaacataagccagatgacggaacggggagacctaggatgtagaagatcataacataagtgattcggcagatttggattcctatatatccactcatgtggtacttcatcatacgattcatataagatccatctgtctagatatcatcatatacatctagaaagccgtatgctttggaagaagcttgtacagtttgggaaggggttttgattgataaaaaagaagaatctacttcaaccgatatgcccttaggcacggccatacataacatagaaatcacacttggaaagggtggacaattagctagagcagcaggcgctgtagcgaaactgattgcaaaagagggtaaatcggccacattaagattaccatctggggaggtccgtttgatatccaaaaactgcttagcaacagtcggacaagtgggtaatgttggggtgaaccaaaaaagtttgggtagagccggatctaagtgttggctaggtaagcgtcctgtagtaagaggagtagttatgaaccctgtagaccatccccatgggggcggtgaagggagagccccaattggtagaaaaaaacccacaaccccttggggttatcctgcgcttggaagaagaagtaggaaaaggaacaaatatagtgatagttttattcttcgtcgccgtaaataggaacattgaaaatcgaatttttggaattggaaataatatgatgggcgaacgacgggaattgaacccgcgcatggtggattcacaatccactgccttgatccacttggctacatccgccccttcccttatctagctaaagkattttctcttttttccattcatcattatacttcagattaagatcgagatattggacatagaatgccaatttcaaaaatgtaaaaaaaggagtaatcagccgtgacacgttcactcaaaaaaaatccttttgtagctaatcatttatcgggaagaattgaaaaactcaacaggagggaggagaaagaaatcatagtgacttggtctcgggcatctaccattatacccacaatgattggccatacaatcgctattcataatggaaaggaacatttacctatttatatcacagatcgtatggtcggtcacaaattgggagaatttgcacctactctcactttcgtgagacacgcgagaaacgataataaatctcgtcgttagtcgttctactaagtattcatgtgaaaagccttatcttatatcttaagagtctttatcttatagtaagagtagaggtatatttattttctttttcataagacttagacttttctgacttatcttatactatgcttcacctaggcacttatcattcattggcgggggagaacttttatgataaagaacgagaattcggatagagaagcaaaag
>Cymbidium tortisepalum_NC_021431
cacctgaacccaacaagatagcaatcccccaatatcttgttctaagaacacaagatattgggggattgctatcttcaaaaattcatatcatataattcataaattcatatacataaatttatgaattatatgaatacaaaagtcttatccatttatagatggagcttccacagaagctagatctagagggaagttgtgtgcattacgttcatgcattacttccataccaagattagcacgatttatgatatcagcccaagtgttaataacacgaccttgactgtcaactacagattggttaaaattgaaaccgttcaggttgaacgccatagtgctaatacccaaagcagtgaaccagatacccactactggccaagcagccaggaagaaatgtaaggaacgggaattgttgaaactagcatattggaagatcaatcggccaaaataaccatgagcggctacaatattataggtttcttcctcttgaccaaatctgtaaccttcattagcagactcgttttcagtggtttccctgattaaactagaagttaccaaagaaccatgcatagcactgaatagggagccgccgaatacaccagctacgcctaacatgtgaaatggatgcataagaatgttgtgctctgcctggaatacaatcatgaagttgaaagtaccggatattcctaaaggcataccatcagagaaacttccttgaccaatagggtagatcaagaaaacagctgtagcagccgcaacaggagctgaatatgcaacagcaatccaaggacgcatacccagacggaaactaagttcccactcacgacccatgtaacaagctacaccaagtaaaaagtgtagaacaatcagttcataaggaccgccattgtataaccactcatcaacagatgctgcttcccatattgggtaaaaatgcaaacctatagctgcggaagtaggaataatggcacctgatataatattgtttccataaagtagagacccagaaacaggttcacgaataccatcaatatcaactggaggggcagcaatgaaggcaatgataaatacagaagttgcggtcaataaagtagggatcatcaaaacaccaaaccatccaatgtaaagacggttttcagtactggtaatccagttgcagaagcgaccccataggcttgtactttcgcgtctctctaaaattgcagtcatggtaagatcttggtttattccattttcaaggactcccaagcacacgtattaactataactagagattagatagataatgaaaggcttgttatttcacagtataatatgtcttatatgccaatgtcaaccaatcgacatgaatatcaattgtaatgaccaaacctatcagaacaattttaaataaaaaataaaataaagagttcaaataaaactaaaaaaagaaatattatttctttttttacttgggtatggattggtgggttgcccgggactcgaacccggaactagtcggatggagtagataattttttcttgttgctatattttcttgttgctatataagaaaaagatccctccccaaaccgtgcttgcagttttcattgcacacggctttccctatgtatatatcaataaaaaataaaaaagaattacatatattacatattgagaagaaagtctaagaattttgacaatctcaccacgaatatgatgatatatatgatatataatcatatatgagcatttcagaatacaaattcatgaatcttttttcataaaaatgaaaaagtatcgtgaacaatcatgaatgatccaccagatcattgatacggataatgtccaaataccaaatacgttctctatgtaatcggtgtaaaataaaagggatcttttggaggaagattaaagaaagagattgttctttttccaaaaaaaattcttctaagaatcccgaacctaattttcgcataaaagtgcgtactgtacttttatgtttacgagccaaagttctagcacacgaaagtcgaagtatatactttatacgatacaaaacctgcttctttgaggatccactgtgataatgacaaagatttctacatatccgacaaaatcgatcaataatatcagaatccgataaatcggtccagatcggtttacttataggattacccaatacagtacaaaattgagctttcgacaacgatccaataagagaaataactggggctatggtatctaatttattagtcagagtatttattagaaatgaattctctagcatttgatttcttactaccaaaggattttttagtacacttgaaaaataccccataaaagagaaggaatagttgggtaattgctttatatggatcctataaggttgaaaccaaaagtgaaaataagattgccaaaaattcacaagatgaaatttccatttcttcatcagaataagagttccttttgaagccagaatcgcttttcctttatatcgaacataatgtatgaaagtatctttgaggaaccataggatcctctgaaaagaattacaacacacgaccataagatattctatttttccaaagaaaagtgttcgctcaataaagattccagaagatattgatcgtaaataagaagactgtttacgaagaaataggaatagatattcaaattcatatacataagaattatgtaggaaccaaaagaatcttttctttctttttgaaaagacgtaaatagatttctttgaagtaatcagactattcaaattatgatattcgtggaaaaacaatcgcaagaaatgcaaagaaggaacatctttgatccagcattgaaggatttgaaccaagatttccaaatggataggatggggtattaatagatctgacacataatttaaatgtgataatttatcctctaaaaagggaaatattgaatgaatagatcgtaaattctgagattttggtattcgtttttcttcaagggaagatactaatcgtgatgagaatggaatttccagaatgactccaaaaacttctgatatcatttgagaataaaaatgagaagaaaaataattcttgtgaccccaaaatccatttttgttagaatcattcaccgaagaaatcaaagattcctgttggtacattcgagtaattaaacgtttcacaagtactaaactatatttattgtcataaccgataatttccacaggttcgtaaaaaatcaaactattgaagctatgataatgaacaagtgagtaaatatactcctgaaggagtagcggatagaggaagttttgttgccgaaatctatcttttttaaatctaaatatccttgtcattctgccatttaaatacatttctactgtaaccaaaaaagggaggcacttcttgtgttatgaaatgatacatagtgcaatatggtcagaacggcgtatgcatatgttgtgtttctcttatactaaaatactatttagaattttagaattttagaataaactataataatatataataataatagaataaaatatagaataaaatacaaaataagaagtaaaagattatctaaaagtaagaacaaataaagaatatataccccggagacagagagcccaatctacagatctttttgctttccctttctatccaattttggtttcttttcctttttaaatataactagactaacaataagaaaaagggtaaagatcttttatttttgcaacccaatcactcttttgactttggaaaaagattctttttttatcactatactatttcttagacacatccgtctccaatccacaataaagaataattaggattaaaaaaaaaaaaaaaaagaataaaaaaaagaatcaatggtccactcaaaattcacaagagaaccttttcccacatcaggcactaatctatttttaacgtataattagtaatttgatcgggtaatcattcaaattaagaaatgaagctcgttgcttttttgtcttattcgaattggagccataagactctatccatttattcactagacccaaaatactttactgaactttaaagattttataaaaagaaaaattcttgttctatttatattatgagtactagaaatcttctttttctatgattttattattctttattttttttttttttattttttacgacatgcttttttttccattcattacctttcaggatcagtcgcggtcttataaactctaccaatagtctagacgaattccttcatccaaatgtgtaaaagatcaaagatcatagtcgcaattaaaagccgagtactctaccgttgagttagcaacccggatcaatatgaagtgtagatatgatcgaaataaaaaaaaatctagcaaactcatccattttactaaagtgaaggaaagagccaatagggaatgaaatggggataaaaagatctatttatatacgatcaaattatatttgtttgatacaccattgtcaatatgaatggactttttagaaaacaaatttaaagaaattatatataaatttgtgttgtatttgaaagaataaaactttgagcagaaaaaaaagaagtaataaggaaaaggtagagatagaaaaaatgcggctttttttaataaactttctttaataaaaaaagaaaggtacaatacaaatataagaagaaaggttacccccctcttgtcgaggggggtccacaaaaataagcaagaaaaaaatataaatataaatataaaaatataaataaaaatataaatatataaaatatatatatatatataaa------------------------gaagtatgaatagaagaagtatgaatagaaatataaagaagtatgaatagaaaaagaaaagaaaaagaaaagaggaaactttgaataaagaattacacaaagatagagtaactagtacctatctttgtgtaattctttattcatgattcttgtttttcctttctttttttatcaaaagaaattcgaaattctttaaagaattctgccttccttaaaatatcataaacagttcctgtgggttgaacacctttttcaaggaaatataaaatagcaggaacatttgaataagtttgattctttatcggatcataaaaacccacttttcgaagatctcttccttctcttcgggatcgaacatcaattgcaacgattcgatagatggctcattgggatagatgtagataaaagatgcccccctagaaacgtataggaagttttctcctcatacggctcaagaaaaaatgattctaatttttctaatttctagaatttctatttcgatctatatagatcgaaatagaaatggatccataaagaattagactgtaatttgagccttttttccttcttta---------------------cagaaaaagaaatttcatttgtactcctaactcaagttggatagttttgaaagagttcgaaaggaaatccttcgaatttcttgagctgtctctaccctattttttttttactcattctgatccaattgttgagacaagttaaaatagtgtttccttgttccggaatttattgtctttgctttgcgctttgtgaaatcattgggtttagacattacttcggtgatccttactccttttcaaaaaggcagcaacataccttttgttctttctgtaaaaatcatacgaacgattgattcctttgtaatacactcttgatctaaacagtttgaaaatttcgataaattttactttttttcatttcaaacttgttcaaatttgaacctctccttttatctatatttatatatagatgatatatttacaaagttggtctaacttattgattgtcactaaccctagattattcccccgataaatgaatgaatcatttttgctcgagctccatcatatgctatacctttctataccattagtatctttctttagcaacccaagacaaattcaatcaggttcctagcagaacaaactatgtcgagacaagagcatcttcattcgtatagaaaatggtggatgtcataatccacatccaatcatgtccttcaagtcgcacgttgctttctaccacatcgtttcaaacgaagttttaccataacatccctctcattttaattttgaaccgtatgcaattgattcaatatggaatcatgaatagtcattggctgaaccgatacataataatctacacttataaacacttatatataagtgtttatccggaaaagatttcacttaaaattaccccatattttctcatatgaataatatcacatgaaaaaaatcaggtttaagcaaacttatttacaccttcaacaaatcttttgggattttccataataaaggatccccctttttcgttaaaaaaagaaagaaattagaaacctaaaaaaaacctttgactttcttttcattcaaatgaaaaagaaatccccatgaatggctaaaagtttttagccactttaactaaataatatactaaactaaatatttcattatatttcattgaaatattcaattatagaataataagataatctgaaataatgaaaaataatgaaataataagatattcttaataagaaaaatatacaatatattcttatgtcataattatgacatattttttcattttttatttatgaaatatgattttctgattctaatattatgatttacttcttttttaccatctccaattgaatctgattttcatttcttattttcattgaatttaaaacataattatggagtagaaaaagtctcgtgtaaggtaagatcaaagagaaaaaaaagaatcctcaaattatgaaaattatggtcttttcgcatccatctccatcttataaaacaaataatcgttaacaaaaggaatcacaaatattgaagaataaaatacttgagtaatttaataaataaagtaaaaaaaaaaaaaagatatgattcttagaattcagattggataacattgtatccaaaattaaagtatccaaaattaaacagaaaattgttgaattagattttcaatagagaagaatctttcgttttggatgcaaacgatctgggacggaaggattcgaacctccgaataacgggaccaaaacccgttgccttaccgcttggccacgccccatttttagttggtctaaaaaagactaagataaatattggttattcgtcaataaccaaccaaaagaaatataggacatgttgtcgctaggattcaacacaatggatatggatatagaatcaaaaagattaattgatcattacttagaattcaattaagatattgtatgaaaatagaattctttgtatccttattttattgggtagaagtcaaagaaaaagaagaatttctttcttttatctgcctttttcttttcaattttccctcagaaaaacaactcaatccaatctgataatttattatcatttccatttcatttgaattttgaataacaagaaaagaatatttgttatgtttaatatctttagtttaatctgtctctgtcttaattctaccctttattcgagtagtttcttcttagccaaattgcccgaagcttatgcctttttcaatccaattgtagacgttatgccggttatccctgtactttttcttctcttagcctttgtttggcaagctgctgtaagttttcgataagaatgaaatctctattcaattcaaaatttattcgataaaaaacagataaaattttgattctgaaaatcaataagatcataaataatattcagataagtctggacattaggaaccctcgattcaaaaagctaaattctggtatttattattgaatttgaataagggaaggggcgatgatcttgatctttaatcagctaatcagctgattctttttgttctgacttttcctttagaagatcccatacaatacctaattatagatatggatatggcaagaaatttttggtaacaaaaaaaacgaatatttttcataaaatattattcataatattacattagaatattacattaaaaatagaaagaaatttggagtgtcatgtcaaaatagtgtatagcgtgtgtcgtaaaataggtgatctatttccttaaacaaaaaatgatcttatcttggagatttttaatgcttactcttaaactatttgtttatacagtagtaatattctttgtttctctcttcatcttcggattcttatctaatgatccggggcgtaatcctgggcgtgaagaataaaaaaagagatgagattcgtttttactttttccttgattttttcataggtaaatgtataaataaatggaatagatgctaaataaagataaaagatttataaaagaaactaatcgaaaattattccaattcgaaaatagcaagtgatcaggggggtcggagagagagggatttgaaccctcggtacgaataattcgtacaacggattagcaatccgacgctttagtccactcagccatctctccccattcaaaatgggaaatttatcatgtgatttcacgcgtgaagtcaagattgagaacaatctttattttccttcacttcaatgatccgaaacagatttctccaatagaaagaatactttacttcttttattttgtacaaatttttacaaaagccgacctgattaagtataagtactggccgggccagtacttcttttgttccgacgaataaaaattgttattgaaacaagaagactcattttcattgccattcctaatcattagaaattatataagattctaatggagaaattctcttagaaattctttcaaaaattctagattactatagaatattctatctatatattctatagtaattataggaaattagagtataaattagaatatttagcctttctattaaaatttataggaaaagtgttctagtaatagtattctattatatagtaaactactattttttgtctttattttcttattcttaagtataagattataagattcggaaattcatcaatgaaaaacaaatttcattctaaatgaaagttgaagttcagtatttgattcatatttcatattaatatgaaatatataattaatatgtagctatgtagcgggtatagtttagtggtaaaagtgtgattcgttctattaacaacttcaatagttaaggggtctttccatttttttcatattttatattccattccgataaaaaactttatttcttaaaaagatttaatcctttacccctcaataggacatttgaggaaagaatatacattctcacgatttctatccaaaagtcaatcagaattttacagaattttaataaaaaaattggattatggagtcgagaagcataatttttttgattggttaaattcttccaatccaatgagtatgaataaaggatctatggataatagtacaaaactttcaatcgtaactaaatcttcaatttttgcgctgaaaaagggcaagattgaagccaaatagctagaaaatgatggttttggtttactagaaccctcggcttcttatttcagctcggtagaaacaaaattattttccttaggatcccccgaatagaaaagaaatagggaacgaagtaactagactagagactagaaagatttgatagaatctccctcttctatagggatcatctaaaaagcaagtaactttagatgcattcgtaaaaaaagctgacatagatgttatggatctcattttttctatgatgggaatacatagatattccataaaggagccgaatgaaaccaaaatctcatgttcggttttgaattagagatgttaaaactgatcaaacaacgtcgactataacccctagccttccaagctaacgatgcgggttcgattcccgctacccgctatatatattatatattccttaacttcataggatatacagatgccttatcctttttgatatgcatccttctttttattgtttattgtattccctaaatacgtcacattttttttttatgaaaaaatgtgaaaataggaatgaagagcgtccattgtctaatggataggacagaggtcttctaaacctttggtataggttcaaatcctattggacgcaatttatttctatatatctattctagatagagaatagaaaaaaaaagaagaactctattttataaaggaccttgattcgaatcagaaatctttctcaataatttatatgaattaataatctaataaaaacgatagatttacatttatctttgttcctgaagtagaaagagttcaatctgttcctgaatagcttctttcaaaagtgtttcagcctcttcggtgaatatcttggtagaagatagaatttcttggaatttaggtttcttctttgttaagtaggtacgtaactcaacgagaaatttctttacctgtccaatttctaacgtatcaagatatccatttgttccggtgtaaatagtagctatctggtcttccaccgcgagagggtctgattgagattgtttaagcaactcacgtaatcgttggcctcttgccaattgattctgagtagctttatctagatcagaagcaaattgtgcaaaggcttctaattctgcaaattgagctagttccaattttgatttgccagctacttgtttcatggctttaatttgagctgccgatcctactcttgaaacagaaatacctacattaatagcaggcctgattccagcattgaatagatccgcagataagaatatttgtccatctgtaatagaaattacattagtcggaatataagccgaaacgtctccagattgagtctctactattggtaaagcagtcatacttccttcacctaaacgagaacttgatttagcggctctttccaaaagtcgtgaatgcaaataaaaaacatctcctggataagcttcacgacctgggggtcttcttaatagaagagacatttgacgataagcttgtgcctgcttggagagatcatcataaattactgaagtatgtcgttcacggtacataaaatattcagccagagccgctcccgtataaggagcgagatattgtaatgtagcaggcgaatctgctgtttcggctaccacaatagtgtattccattgcccctccttcctggaaggtagtcactacttgagccacagaagatgctttttgaccaatagctacataaacacatatcacattttgtcctttttgattgagaatcgtatctgtggctactgctgttttaccagtctgtctgtctccaataattaattctcgctgcccgcgtcctataggaatcattgaatcaatagcaataagtcccgtttgaaggggctcatatacggaacgtctcgaaataatacctggggcaggagattcaattaaccgagattcagaagatgaaatttcacctctcccatcaataggtttagccagagcatttatgacacgacccaaaaaagcctcgctcacagggatctgagcgattcttcctgttgcttttaccgagcttccctcttttatcatcaaaccatcacccattaatacaacaccaacattatttgattccaaattcagagcaatacctatggtaccctcttcaaattctattaattcacctgccattacttcatcaagaccatgaatacgaacaatgccgtcgcccacttgaagtacggtaccagtattcacaatctttacttctctattatattgtttaatacgttcgcgtataatattactaatttcgtcagctcgaagggttcccattagtatctcttttttatttttcggaaggaaagggaaaaaataatacctaaactctaaactagagtaaaaaggctaatcagttatttcttccgcggacccgagaataccaatattagcactgatggtacgaaaatgtaattcgctattcaaacaactattcaaagttcctagagctctttgtaaggcttgttgcaaaacttgttgtcggacctgattaattgctctttgtttttcaaaaaaaagagtttcatttttgtaattttctaattgttccaaactcttgcaagtagcattaatcaaatttactttttcttgttctatctcagaatatccattcgttcgatactcatctgctttgatttccactttccgtaatctaacccgagctctttcgagctgttcaatggctcctctacgtaattcttctgaatttcgaatagtactcaagatcctctgttttcgcttatctaataaatcatttaatgaaagtagattatctttccattcatttcacaactatcatatctcttcccgaaccaaacatgaatctttcgattcatttggctctcacgctcaattgtttcttttctttgattgatgggcattcccatatttttgagcctatcctctcttttctgttcgttcgtattcaaagatattgaaactgatctaacatcagaatctctaggaggactctttagaccagacaaaaaataaaaaattgtcagcaaagttgtttctttatttgttctttatttacaacttatttccaaaaacaaaaataaaaaaaaaagattatcaaagaagaaagaatagaattctttcttctttatatgctatgataaattagatcaagattctaatagaatagaattatgaacttcattctcattattattagaatgatatttatatttttttcatccaaaaaatcatcttttttatacaaatacaatacataggtcgtcgattcggcagtggacaaaaaagggggatccatctttccagttaatggttcaaagaattttatccatatgagtgttctacatcggataaattcccaattcttccttttttctttttatcatttttaaacctttttggtactaacgtagcggtagaaagagtaccatgttatgctgtgcctggacttcaaacaatttatctttaaccatgtaaaagacctcaacattattggttgatagagaagagaatcaaagttcatttaccaattagttacgaaatgctatggttcttacatatgatttctgaatgaaatccaattccgaagtaattcgtcgagattgtgcaccctttgttcctatttctgctataaaaaataatagaaagaaagtgcagccggtgaaatccaacctattcttgaaatacacaactcgcacacactccctttccaaaaaaaatcaatacacccagcactacgcttagatttattggatttgttgctaaaatatcggtattaaattcgaaactcccagcggatggccagtgccccacggaaacaaaagaatcggttctatttttcatatgctctccctttatagataggactaacaaagaacagagttctttttgtatcactccgcttattattcttaatcttaatggaatttgagaattctcaaatttattagttatggttatgtttttattcttcttttttttttttttacatttttattctacttaaacattaaacaaaaggatttgcaaataaaagagctaatgccacgaccagtccataaatggttaaagcttccataaaagccagactcagcaataaagtacctcgtattttaccctctgcttctggttgtctcgcaataccttctacggcttggcccgcagcagttccttgaccaaccccaggtccgatagaagcaagccctacagccaatccagcagcaataacggaagcagcagaaataagtggattcatggtaagttcctcgcaccaaaaaaagaaatgattaatgatacaaccaaccaatgaattagtacttaatctacttctttttctacttctcaggtcgaagtaactaaaagctccaaatggaattcagaatattactgaattgtcagaactacttcgagatatcgtttttcctttctaccttatgaccttatgtaaatagatatgtatatagttttagtaattgcatttccttgtttataaactattctattatttctctttcattcaattcacaatcacagacaaaatagaaaaaggactgatatgggaatccatataaatgcagtggactagaaaaaaagagataggggtcattactatctaactagtaaatagcatagaattttattcttccataacgtaaatcacctgcactttttattctatacatatatgtagtaggatccccaacccttctttctttcttgatatatacatacatgtagctatttgcattttattctacaactcagtggattatatggaaccccccgcattgcttgatttgggataagcttcaaaaaagactagactatttcaaaagttagtcaatgatgaccctccatggattcacctatataagccgcagccaaagttgcaaaaataagagcttgaataccgcttgtaaataatccaagaaacatgacaggtataggaactactgaaggcactaaagaaacaagaacaacaaccactaattcatcagccaatatattcccaaaaagtcgaaaactaagagataaaggtttggtgaaatcttctagaatattaattggtaaaagtattggagttggttgaatgtatttcccgaaatatcccaatccttttttactaagacccgcatagaaatatgccactgacgtgggtaaagctaaagcaacagtagtatttatatcattcgtgggcgcagctaactctccatgaggtaactttatgattttccaaggtaaaagagcgcctgaccagttagaaacaaaaataaataggaacatcgttcctataaaaggaacccaaggaccatactcctctccaatctgagttttgctcaagtcttgaataaattcaaggacatattcgaagaaattctgaccgtcggtcggaatggtttgtggattccgaacagctatgatgactgaacctaataagatagcaattacaacccaagaagtgataagtacttgggcatgaatttgtaaacctcctatttgccaatataaatgttggcctacttctacacctgatatatcatataaccctttgagtgttttaatggaacatggtataacattcatattgtcctctaacagaaatcgaacttcaaaaaagtaattattttgattcaaccatttctttctcaattcatctatgttcattcatgaatttaagttttctgaatcgtatatttcggatactgagaaatcacataaaaaaaaataccaatcattttctcttttcaatattatttgatagtcaaaacatagttcaaactccaaaagatgcaaaccaaaatagtaacaatcaaagagagttcaccaaaaacaaactaatcttcttctttattcttcttaatgataagagtaatgataagataatcaaccattttttatataactggaacggccctcacaaattgcagatactaatttggtaagaatcaatcgaatcgaagctatagcatcatcgttggccggaatagaaatatctgcaagatctgggtcacaatttgtatcaattaaacaaatcgtcggaatacccaaaatggaacattctcgaagaaccgtatattcttcttgctgatcaacgataattacaatatcgggcaatcccgtcatatatttgatcccacccagatatgcttgcaaggtagataaatttctcttcaacattgctgcatctcctttggggagacgattgaatttccccatcttttgttctgttcttaagtccctgaacttctgaagtcttgtttctgtagtataccaattcgttaacataccaccaagcctttttttattaacataatgacatcgagcccttattgctgctgatgctactaaatccgctgctttctttttggtgccaacgattaagaatttttttcccctacttgctgcatcaaaaactaaatcgcaagcttctgataaaaaacgagcagttatagtaagatttgtaatatgaatacccttacgctttgcagagatgtaaggagccattctaggattccatttattagtaccatgaccaaaatgaactcctgcttccatcatttcttccaaattgatgttccaatatcgtcttcccattttcccacactttctctttttcttttttttttttcaaagagattcagtaccctatgaaataaataattgttccgacggaaccttctaccaggattgaccattgatctacgacccaaaccatgaatttcattctttattttttatttcattgattacgaaatacataattggaccggagagttaaagtaaaaagaatgaacctcttgttaagaattagtaaattacattacgtaaatgattggtctgatgtctcatggaaagtgtttggggcacaagaacaaaataattctctatggtataacaaaatatctctcatttccaactcgaatagatccttccttttaattttcaaatgaatgtttttgtcttgctttgaacgatgtactaatttgttgaatccggtaccaaccggtataatcccccccagaacaacgttctctttcaggcctttcaaccaatcaatacgacctcgtagagcagcttttgctaaaactcgagcagtttcttgaaaactcgcttcggatatgaaactttgagtattcagagatgacttcgttattcccaataagattgcccgataacagatcgcttcgtccaaaacgcgccctgctcgctctgctcgcaacaatccaataaattccccaggtaaaaaaacattagacattccatcttctgaaaccaaaactcttgatgttacttgacgtacaataatctctatatgtctattatggatctgtaccccttgggatcgataaaccttttggatcttattaaccaaagagatacgactttgggctatggttagttcagctccaatcaagaatccccaagggatcccaagaatccttcggatacgttcgtcccaaccttcaactcttctttcgaggttcatcgatattgaatcaattgaacgaacttctaagatttgttccacttttggaagaccttgcgttatgtcaccagatctcgatttttcatatataaatgtaattaatgtgtctccttcagaaaagatttctccataatggccatggacagttgctcctggagtgaccaaatagggcttagatgatcttataactaaagagtcaacatgaacaatgaaaatttgaccagatttttttatgcgtaatccatatttcaatagacatgcattttcacaaaggaattgtccaaggctaattattgtccatgcctcttcacaagaatcgtgatggagaaaacaccaattcaaatggaatgaattccaaatgatgttactgcatggatcgggattataaatcctactattttcatctaggaaacagtattgaaatggaagtacttgaagcacttggaaagtctgttgaaaattttcaagtaaaaaatatttctttaaaaagacttgattataagttcttaaatagtaagatgaacgaagatttactattttaggcacaatagtacctaaaggacccaacaaatccctaattggagtcatgggatccgatccttttgtcgcattattatatctcgaagtattgaagggaccaattcgagagcaattggatgatgacaaaattatgaaagattggcattccttatttcgattcaacaacgtaccaagagttcccttatgttggggaaatgcttgaatctttgccttggaatcaaaaggatttctatagatacgatctaattcattattggaaatcaatcctgaacctggcgtatcataccttttttcggtatacgaaatagtggactttactaactcaattcggatgaaatcacgaagcagatcatttgcccttatttcaacaaaagaagcatgaacctcttcttctatagaactctttttttcttggtcccaagtcaatactaagcaagcccgaactaattgaatacttgtgtgagaaattcctcgaattgacttgccatttccataaagtatataattgacaattcgaagttggacattatccttttcctgcaagagatcctgaaagaaaagtgttgctaaatttattccatcagctatttcatatgtgactacgggacgaaccaaaacaaaagacttttttttggtaggtgtaatgcgttggacatagatccaatttttcaatttttttgatcctttagaatctttttttcccattcctggtggtatcaaaatgccactgtgcctagatattttatccacctctccagaaaaatgaatatctccagaaaagattttcagttccatactttttttttttttctccactcggactaatccacctactcgacttcttgtatttatattgaaagcaagtcgtgtatctactccaatgatactattgttccggaccattatgggcgaagatccgggtaagatatgcacttcctcgggaatgaaaaaaaatcgatctactttagtttgcatttggtatttcgaactaaattcttttgctcctcgatactcaatcaaattctctttttttacaattgaatctacttcgtaaaccccatatttagtaattcccgaactgcttcttctgtatcgcggatcatcaaaataagcaagaatactatttctacgtaaaataccatttctaggtattttaatcgaaataccaaaacagggtcttagctttttttcttgttcttgatcatattgtaagggaatcacaaatctattccttcgctttttcgccaaggaattctcttgacgaatataagtagaaggctctatgagattccaatgacccttggtccgataaggttttgaatagtcaggaattttcctatcttttttaccaaaagtatccaacaatttatgttttacttgatcatgagtcagtgagagatcaaagatatatctttcttcgagagaaaaagaattagtattaaattgatcttgatccttgtggagtgaaaaagaccctatcttggatctgcatagacctcctgctaatatccataaatgacttgtttttggtaatagatgaacattactatatgtatattcgggcgcatgatagccatcagtgctccagtgcatttctccttctgactcagaataaatatgtttttgaaccctctctttaaaatgaaaagtggacgttccggcacgaatctcggcaatcacttgttctgattctacatattgatcattttgaactaaaatcaaactttttgttggaatattcacattatgtataatatctcgactctcaatagttacatacaagtctataaaacatagaaaagcaggatgcccatgacgggtacgtgtgggatgaaccaaatcctcatcaaattttatttttccattagagggagttcgtacatattcggcagtaccgcctgtgaatactccgccggtatgaaaagttcttaatgttagttgagtccccggttccccaattgattgacccgcaataatgcctacggcttctcccaactcgaccaggtcaccatgagtaggactccggccataacaaaattgacagatccaagatgtactcctgcaagtaaaaggggttcgaatatatattgggtgtgctcgaaaggttatgaatcgattaacaagtccaattccaatatctttatttcgagtggcaatgcatcgtagaccaatatatatatcgtctgctaatacacgaccaattaatgtttggacaaaaatcttttctgtcatccaattttgaggactcacggaaatacctcggatagtaccacaatccgttctacgtacaagaatgtgttgaactacttcaacaagtctacgtgtgaggtatccagcatctgatgttcgtacagcagtatctacaacccctttgcgggctccgtagcaagaaattatatattctgtcaaagaaagcccttcccgtaaattgctttgaatgggtaaatcaatcatttgtccttgaggatccgacattaatcctctcatacctactaattggtgtacttgagatgcatttcctctagcccccgaaaaggacattagatggactggattagagggatcagtcatccgaaaattaggattcatttcttgtctcaaatattcacttgtagcataccatatctcaatggattgacgtaatttttctaccacatgtacattcccataatgatggtttttctctaaaagaaaactttgttgttcagcgtcttgaactaaccatcccttagaaggtattgttaaaagatcatcaattcctaatgaaatagatgtagcagtggctcgctggaaacccaaagccttcatttgatccaggatatgtgatgtatatgccattccgaaatgatctattaatctactaataagtcgttttatagcaattccatctatcactttattgtgaaagaccagatcggtccgttctgccataaggacctccatattctgatgagtaagattccacaatggcctgggtcagtgattcaaagacttcctttcctcaatcttgattcacacagaaattaagaaattatgataccggtaaaattggagagacccaaatttccacgagtatgggcatcactaatagaatttcttagtttatatatagagcatgagttagatagcctatgagtaggcctgccaaaacccctgtatggcttcttctatttctcgataaaaagaaagatgaccaacagtagttcgaatgtatatacaacgaatttctctttttacacttcctattattcgatagtgcttataaatctcattataattaccaaaagattcatattgaacttcgatgggaacttctcttgagccaacgacacgttgatctagtctccaccggagccacaaaggactatctaaatgaattcgtttctgccgataagctccaagtgcatcataagaactacaaaaatacggctcttttgtatacttaaagttattcttgtaaactgtttccttttttctgcaattaggattatattgattatacctatttgcacaaatacctcggagattcccgatcgttaatacatagagtccaataagcatatcttgagttggtacggaaacgggatccccaatagctggagacaagagattcatatgagaaaacataagtaaacgagcttctgcttgagcttccaaagataaaggtatgtgaacagccatttgatccccatcaaagtctgcgttgaagcccttacaaactaatgggtgtaaacaaatagcacgcccctccactaaaatgggttggaacgcctgtatacccaatctatgaagggtgggcgctctattcaacaatacaggatgcccctgcatcacttcttgaaggatttcccatacaatgggttctttttccctaattttgcttttagcaatccctgtgttagaagcaaaatcttgtctgattagaccacgaattacaaatgtttggaagagctctattgctatttctcgaggtaatccacattgatgtaatgaaagcaaaggacccacgacaatgacggaacgccccgaataatcgacccgtttaccaagcagagtctcacgaaatcttccttctttgccttcaattacatcggaaaatgacttgtaaactttattatgaccatctctcatgggttgtccgcggatcccattatcaaaaagtgtatccacggcctcttgtaccaatttctcttgacacattactaattcccctggtgtagatctacttgttgctaatagatcggtaagagtattgttccgataaatgactcttctatagagttcattaatatccgaactcattagtttacctccgtctatctgaatgattggtctcaactcaggaggaagaactggtaataggcataaaaccatccattctgggtctacatttgttcgaagaaaatgtttagctaattctatgcgcctaaccaaaaaatcctttcttcttctaattttttgatcttcccattcatttcctgcggactcttcgtctcctaattccttccattctaccaaagaattctctgtaataattcgcaaatccgaatcggctaattgttctctgatagcacctgcccccgtagatatttctcggtttcgaaatgtctcgaaaccttgagtagtaaaaaagagtgggatgctgtatttccaggattggatttcatattcgaatgaacctcgtaatcgtaagaaagtaggttttttaactataggcctagcaaaagaaaaatcgagataggttcctatagtattggatttccccccctcacaatcggacgtgaaggtttcctctcatccggctcaagtagttaaaccaaataaagaaaagggttcttcttctttttaaactttgtttgagaaaaccttacaaaaagctactctttactcaagttcccagtaaggaccagcctttcattgattcattcttatcttattttattgattcattcttatcttattttatattttattatattttctttttgattttcatcactctaacctttttgactttgcttttatattaaaaaaaaaaaagaaatgtgaaattattgagtagtctacttcccctcaaatgatgaatcccctgaaaggaatattttgggactcgtaaaggatttctttgtctatatattgtattgttccatttgatcttttttaggtctctactcacctcgatggttatgtgcatgatatcccttgaagcatatatgcgatagataagctcctgtaaccatgctatattcgcttgcgcttgcctgaacagaatttctttctcaaagaaatggaatgtataattccacaaaaagtcttttttcacgaggtataactaactattcctatattatctgttacagaatcagaccatggatcaattccccttttcttacattttgaagtcttgaatgcacccataattctgagcttcatgttcctcctcccaagatacatgtcagagccgggggcatcccaatcaaattaaatgggatgacagtttctcagtctaaatctgtcaaatgaaaattttgatcaaatcacacatcgcaatatactaggccctctaattccctaaggggcttatctaaaatattcgcaatataactaggaagacgtttcaaataccacacatgagtcactggacatgtcagtttgacgtatcccatttggtaccttcgtatccgagaatcaacaaattccactccgcattcttcacaaaatttcgggtcttctttttcagtcccaatccctcggtaatttccacaagcacaaatcccactttttatgggtccgaaaattctttcacaaaacaatccatctttctccggtttattagttttataatgaaaagtatagggttttgtcacctctccgactatctctccattgggtaaaattttttttgcccaagccatgatttgttgaggggaaactggtccaattcgaagttgttgatgtttatactggtcgatcatagaatagaaattctgattcattgagatcaagcttccttcctgtccatctgaaagttcttttcagatacaaggaaatgattcagttccagggacaaagatcgtagttctcgaacgagcaatcgaaaagattctggagcaccctctggattaggtactgttgctccaataatcgtagcaccaagtacttcctgacgagctctaatatgatcagatttataagtaagcatctcttgtaaaatatgagcaacaccaaatccctctagagcccaaacttccatttctcctactctttgtcccccttgtttggccctccctctaaggggttgttgtgtaacaagtgcgtaatgcccactggaacgtccatggattttatcatcaacttgatgaattaattttaggatataggactttcctattagaacaggttgttcaaaaagatctcccgttcttccatcaaatattctgctttttcccgggtattcgggttcaaatacccatggattttttgttttcttactggcttcatataattcagaaaacactagttttcttgaggcctcttgctcatatctctcatcaaaaggtcctattctataatgtttatttaggagatcccccgctaacccgagcgaacattcaaatatctgtcccacattcattcgtgaggggactcctaatgggttgaataccatatcaacgggcgttccatcttgcaaatagggcatatcttgtctagacaaaatcttagaaattatacccttattcccatgccttccagctactttatcacctactttgatttcacgtttctgtgaaatatatacacgaatcttttctggattagaattggaaactccctttctatggatccatctcacatcaataactcgaccccttcctcctataggtagtcttagagaagtttcttttgaagtggatacctgaataccaagtatagctcgtaataatctatcctccggagcatatgacgattcgctcgctgtctgaggtgttaatttacctactaagatatcacctgtttctatccaagatcccagcatcacaattccatttctgtctaaattttggagtaaacgagcctctaaatgcgggatatccttagtgattctttcaggaccttggcttgttacatgagtctgaatttcatatttccggatgtgaaaagaagtataaatatcttcatagaccagacgttcgctaattagtactgcatcttcaaaattgtaaccttcccatggcatataagctactaatacattttttcctaaagcgagttccccaccagctgtagccgcaccgtccgctagaatttgtccctttttaatgtatttaccccgctgaacctgagttttttgatgcatacaagtatttttgttggaacgttgatacataactaatggaatgcttatagtatccccattacttgagaaaatgatcttttgagtatcagtataaatgatttttcccttgcgttcggctatagctgaaatccccgaatctagagccgtttggccttccaacccagttccaacaatgcacttctcggaccgagaaaggggaactgcttggcgctgcatattagaactcattaaagctcgattcgcatcattatgctcgataaaaggaatgagggaagctccaatagaaaaatattggaaaggaaaaatgcttctaagatgaatctcttcccatgcaatagtcaggaattcttgacgatatcgagctggaacaacctgttgttcttgaataccccgattcaaggccaaagaatttcctgctgctaccatataatattcatctctatttggtgataaataaaccatctgtgcattttttgatctatcagataattcataaaacggactctctatagatccccaataaccaaccttcacatgaatagctaatgatccaataagtccaacattgattccttcggacgtgtcgattgggcaaatacgtccatagtgactcgggtggatatctcgtatccgaaaactagcagttcgccccgtcaatcctccaggacccaaataactccattttcgcccatgaacgatttgtgtcaacggattagttcgatccaaaacttgagataaagggtgtaggccaaaaaacgattcataagtagttgttaatgaagttgaagttaccaaattttgaggagtcggtatcaatttatgcctgattgctccacatatagttcctcgaaccgtattctctaaacgaacaagagccaatccgaattgatcctgtaatagatctgctacagaacgaatacgtttatttctcaagtgattcatatcgtcaagtgtacccattcccaatttcattccaatcaaatgatccacagcagccaatagatctcgtggtaacaagaatgtattgttttggggtatatcaagattaagtctccggttcatatttcgtcgaccaatctttcctaattcacatctttgttgaaaaaatttcttttgtaattccttgcataaggactcagaaaataccggatccccccctacacaagcaaattgttgataaaattccaaaatagcattttcttttgacccaatcttttttttctctttatcattcgggaaagacaagaaaatttcagggtaacaaacattatctagaatttctcttatattcaaacccatagctgatgatagaactagaatagatattttttgttttctacttacacgggcccatatccttgcttttctatcaatttctaattccgaccttcccccccaatccgatattatagtacaagtatagacagaaattccgttatgttccaactctgaacggtagtaaataccgggactttgcaatatttggttgatcacaattcggtatattccatttactatagaggttccaaaagaattcattatagggatgtttccaataaaaacggtttgttcttgcatatttctaccggttttccaaattaagaccgcggggacatataattcagaagaatatgtgagtgattcatacacagcatctctttcttttatcaagggctctaccaattgatatgtttccacaaataattgaaattcaatttcttgatctctatcttcaattttttgaaacttatgaaattcttccgtcaagcccttattaatgaacctacaaaatccctcaaattgtatctgactaaatccaggtattgtggacattccctcatttccattctggagcatcttaatctgaaatttcctatttattgaaaaaatcccattattggcttggctcactattcatcgaaccctaccgattgatctagcaatgatggaatggatattctgtttactgaatcacataaaatttgagtcaactccatccatatatatcatacgtatgaacggaagcaagacagaaaaatggagggcatttttgatacaagttcaaatttgagcttgagccaggtacaaataaaaagaaatggaaattgataaagcattcctgggaaaaattctgtcacttaggctgatggagtcttttatcggatgtcaaaattgattcaatttatacctaattcttttattatgatattacgatcaagggtacaaaaaaataaaaattcaatgaattaaggattcaatctgctctctatgaatgagataaaaacagaagaatcaggaacagcatagagtttcccctttttttagcacacgcaattgaatgttcaaaaaggaattcgcaaatctttttttgatcgtataatttctaaaatacaatggaattgcatacgtattacgtatatagtcataggagtaatctttaggaagtacatgccaatatagctatctagctatccgtatatcacatcttttatcataattgaacttggtgcaacataggttaggtcgcactctatcataatgtctatcttctattcatattcaagtactatatagggatatgtgcataagaaatagaaccgggttcggtattcacgtataaaaatttctgttctggggtttacatatgaccatatattttcttataattagaattgataatgattagtcgtaaatcaattggattttgcatccattaaccattaaggtaatacaaatggatatacaaaatgaagagctattcgctaattcaaagtaagtaagagtaaaagagtaattaagtaaatagttaatgaagtcaagaatgaattattctaaattgccctgcattttacagtctgtgaccggggccgggaatcttttcacttttctatagatctatcgaatctatagaaaagtgaaaagagaaggtaagtttttaagcgacgcgtgttttgagataaaatcaatcgaagaaaaggataggatagaaaaaggatccaataaaaaagaggaattcttttttggaaaaggataagtacaatgggattcaagatccaaaaagaaaagaaattaagaaagtaaaaaatttaaatcaaaacaaaatgaggaaaggaatagaaatagaaaatagaaagaaatagaaatatatagaatataagtataagaatatatatatatataatttatatataatataattaatatataatataatatataattaatataattattctaattatattctaattatagaattttatagaattatagaattttatagaatttctttatctttatccattttggatggaatttggcggcatggccaagtggtaaggcgggggactgcaaatcctttatccccagttcgaatctgggtgtcgcctgatcaacaaaaaaatacttgaaatttattaatcctgttgatcgaacttgacgaattcttgccccgtaaaagcataggcaagggctaggtctgttgatacttgattttgagaactcgtagggcctataaaagcctgtcatcttttttctcaaaatctgggttctgagtgtggctcaaaaaggtaccaagaaatctgaagcaacccaatcttattaatgattgatttgggctattctgaattgaatcaaataaaagaaatagtgagaattcattctgggtatcagaactatgaaagtaagaagtcggaaatcttggtatccaaaggttcctaagagacactcctttttggctactaaggttgaagaaaggattctaaaaaagactataaagactccctaattattttaaactagaactttcttaatattgaggtagtgtctactaactctgtttgcgatgaaattagattggataggctgatggtaaattcattgaataattgtgacaaagaactgaagatactttgtattcagactgactagaggctctgagtgctgctcataaatttaatcagaatggttgaatggctcttctttctatttactatt--------------tatatttttctttttttttttcaattctttcttattcaatagaattctattgaataagaaatctaggaactttttatgagtagattcatgaaattgtttcataaagaaccgtaagtaagaatcctatttttctttctatttcatttatattgagtatagataaaagatcttcctatgttatactatgttagactcttcaattcgcgacgataaatttatttgatattgttattcataatattgttagtatcatcaagatgcaattcatacctttgaattgataggagtccactttatcatctctatgggattagatcccgaattattgtatcccgaattattgtgaaagaagaaaacaaagagattatggaagtcaatattcttgcgcttattgctactgcgctgttcattttagttcctactgcctttttacttatcatatacgtcaaaacagtcagccaaaatgattaatttgaatgaaacttgaattattcatttttatcaatgattgaagaaatgaaagggtttaaaactctagttaagtcttaaatgaaatgtggaatcagaagtatctgagatagtgtggtagaaagagctatatatagctctttctaccacactatacaattgagtattgtagaatatttcatattcattcatattcttagtacataaaacataaagttgtattgtatacagaaagaagctttctcttatatagatcaattgacaatagatatctatatctaagtaataatatatattagacgtacatcaaaatgaaataacacttgaattttctattttttctctacacccatttgtatacattttgatcaatccaaaagaattgcaagcccaacttcttgaattcctgattctttatatctcttcttatgcttatggatccgggggcccatcgaaagaattaatgtaggaagaagagtacaggcatatactatataccatataaataccatataatatacatatcatatattagagaattatagaaatctaagaatattagaataatattagataatatctaataataaataatattagataatatctaataataaataaagaagactatttaattatttaaaattatttaattttaattatttaatagaggattaattagaaatctaatagaaatctaatactagtaatatatctaaaaaataatatctaaatatagataaactaaagtaagtcaagttttttttaagctttcgcaaaacgattacaattgatacaaatagatttttcagtaaagtactaaattagtaatcttcctagttctaaagcccactccttccccatactacaagtgaaagagaaaatgtaaacactaccattaaagcagcccaagcgagacttactatatccatgcaaatgatgtcccctatctctatgaaatgaaggaatttttccattattgatttataatcatagtggaatcaatggtgcagagtcaaaataggattctttattgttattgtatcagaaatcccatctcattttcccgcttttccacttttccttttctatcacctattcttttcttgtacacttatccaattattcattcttattcctttacttattttacttatatcttatatataaaatagaaaagtagataaaatctacatagaattatgaggtatataatcatatgtccaatattctataggtcatacaatatgcaaatacaaaaaagaaacagtagtagaaatgagatggaaataagaaaaggacggatgaagtatcaaaaatagaatattccaacagattccttcaaaaagggcgttgcttggttggtattttattagtatcctccttctttccttcttgaattggaactagaacacatacataaaaaaatgcagtgtgcaatttggatgagaataagatagattgtttccaattagtcattgcggatgcacaaacaaagtttgttcggaactaaagaaggtcatctaaacccgaaaagtactctgttgagataattatgtgaagttcatttttttgtttataataaacgaagacaatttgtgtctgtattcttggtcaaaatatggatactctattccatttcgtttatcacgaaaataacaatagaaaagaaaatcagacaagtatggtcgctcttcaaatactgaatattgaatataatctgtcttattctaataattagtaagaagtaacgattttacaaatatacatatgtttctcccttaccaatcggtgctattagaataatagaataaatcaaaatttccatacttgtctgatgaaaaatgcgaaacgaaaacaaaagaaataaagatttcccccagagattctattttgttccccgtcttccctttcacgaaaaagggagagatgagttgatcaattcatcagatcgggactgacggggctcgaacccgcagcttccgccttgacagggcggtgctctgaccgattgaactacaatcccagccatatgcatggcatacatagtcttatgatttcagaagagcattctctttgtcgtgttgcaacagaaacacgaattctataggaatatcttatttgcatagatatggactttagtgagagtggcatagattactagtaatctatggttattttcttgtatttaccgtattgcaaatgaaaataaaaagaatggatgagaaaaaatggactctttttctttattttatacagatccgggatttctgtttatagaggacaaattttttagatcttattcatggagtgacgaattcttgggccgagctggatttgaaccagcgtagacatctcgccaacgaatttacagtccgtccccattaaccgctcgggcatcgacccaggaagaataaattctaggtttattgataatccatgacctacttcctttcgtagtccactacccccaggggaagtcgaatccccgttgcctccttgaaagagagatgtcctgaaccactagacgatgagggcatgcccgccccgactgtcatcatactatgacaatagtatgagtagttttttgtcattgtcaatatataaaatatcaaattagaatcaaatgtatgactagatccgaggaatctttactacttttatgctatgatcccatagaattctttggatttgatggttcgttcatgaatgagctatcccatactcccataaatattctactatcctagaactatagaactatatatagataactatagaatatagatatagatgatactatatattatatgtagattctatgatattatagatgaaaatgagatgtagatgaaaatgagatgaaaatctattcaataaaaatagattcaaattcaataaaaaatcccatttcaataatggaaattagattcatattgaagtaatttaaagaaagttaaagaaagtcaatgtaaataaagaaataaagtagtagtatagtatataaatattctatttatattatagtaatatgaaatattaaagtaaaggtaaagtcatattcatattgcatattttaatataactcatattcatatttcatatgagttactaatttagtaaaatgaaagtatatttcatatattaaagtatacgtgagaaagtcttataaaaaaaaatatttatgtatcgttattaaagtataaggtaatattcagtgtaataataagaaaagaaagtagaattctaattttgttcaataatgaaatataacgaaaacgaaacaaagtataagatcccttcagcttagggagttattaatccgacagaaaaaagagtcaaactctcatttcttttcttcaatttgaactcattgcttcgttcagcgttcagatgagttatgcctatcgctatctcacactaagcaaaaaaggatttaaacatcttctttttaaaagaatttggttcaggttacgaatcccccatcacatgattcaagaaaagatcttgaatatatgtcagatatatatcagtcaagtgaatcttgttctgatggaaaagtcaacaaagcaagtaggattaactttgaaacaattcaatgcatttcttttttcttttcttttttaccaaaatatgaatcttacccacttcctctataaataaaactgattgttccattattctatatatgcatatacaatagaatcacaatggaagatgaagatgcttaattcatgaattgaaaaagaaaaaggcccttttaactcagtggtagagtaacgccatggtaaggcgtaagtcatcggttcaaatccgataaagggctttttccactaaactcaaatctgagtcttcgtttttcaacgtggaatagaaatctttttgatatttctaaaaaaaaaagagaacgaccaccattatgattagaataagttcttattaggaggagtcttccccgtaatgacatagttatcctcttcctgtctcattattccatttttttgtcctgagacataaatagaaaatccctattaggaatcgccaaaccaaagtattactacttcaccattgtttttatcaaacccaccgtaaaattggaaaggaataaaaagtaagtggacctgacccatggaatcattactatatcagctactctgatatttaaattcgatatagattcaattgtagaaataaatttttttatttccttataccattggaccacacaagtaaaaaatctgtttttgatttcatcttcttgttttctcttattactggatgctccatagaactaaatcgctattcttttcctttccactacatagaaaagaaaaatctctttcaaatatggattttcaatatctttccttgatatcagaatcagatattgttttgttgttacaccgatgtaatagagaataaatgcgagaataaggggttttcatttctagtctatccttatttaatcttcaatttagggacagggaaaaatagggaatttgtggataattcagggttctaatggttagattcttttttcttttctattggaccacaaaccggcttagtttatgagttcgactcgattagtccttactatgtactatattgtactatgaaaatagaaaagaaaaaagaataatttggatcttcgaacccattggaaaagggcattgaacgaagaatcgtccatagataatcgaactaccacatgccctggaaatgagatgaagtgttcggaaatggttgaagtagttgaataggaggatcactatgactatagcccttggtagatttatcaaagaagaaaatgatttatttgatattatggatgattggttacggagggaccgtttcgtttttgtaggctggtccggcctattgctctttccttgtgcttatttcgctttagggggttggttcacaggtacaacttttgtaacttcatggtatacccatggattggctagttcctatttggaaggttgtaatttcttaacggctgcggtttctactcctgcaaatagtttagcacattctttgttgctactatggggtcctgaagcacaaggagattttactcgctggtgccaattaggtggtctgtggacttttgttgctctccatggtgctttcggtctaataggtttcatgttacgtcaattcgaacttgctcgttctgttcaattgcgaccttataatgcaattgcattttctgctccaattgctgtttttgtttctgtattcctgatttatccactgggtcaatctggttggttctttgcacccagttttggtgtagcagctatatttcgattcatcctttttttccaagggtttcataattggacgttgaacccatttcatatgatgggagttgctggagttttaggcgctgctctgctatgtgctattcatggcgccaccgtagaaaataccttattcgaagatggtgatggtgcaaatacattccgtgcttttaacccaactcaagctgaagagacttattcaatggtcactgctaaccgtttttggtcccaaatctttggggttgctttttccaataaacgttggttacatttctttatgctatttgtgccagtaaccggtttatggatgagtgctattggggtagtcggtctggctctgaacctacgtgcctatgactttgtttcccaagaaatccgtgcagcggaagatcctgaatttgaaactttctacaccaaaaatattctcttaaacgaaggtattcgtgcttggatggcggctcaggatcagcctcatgaaaaccttatattccctgaggaggttctaccccgtggaaacgctctttaatggaactttagctttagttggtcgtgaccaagaaaccaccggtttcgcttggtgggccgggaatgcgagacttataaatttgtccggtaaactacttggggctcatgtagctcatgccggattaatcgtattctgggccggagcaatgaacctatttgaagtggctcatttcgtaccagagaaacctatgtatgaacaaggattgattttacttccgcacttagctactctagggtggggagtaggtccggggggagaagttatcgacacctttccttactttgtatctggagtactccacttaatttcctctgcagtcttaggctttggtggtatttatcatgcacttctaggacctgaaactcttgaagaatcctttccattcttcggttatgtatggaaagatagaaataaaatgactacaattttgggtattcacttaattttattaggtataggcgcttttcttctagtactcaaggctctgtattttggaggcgtatatgatacctgggcacccggagggggagatgtaagaaaaattaccaacttgacccttagcccaagcgtgatctttggttatttactaaaatctccttttgggggagaaggatggattgttagtgtggacgatttagaagatataattgggggacatgtttggttaggttccatttgtatacttggtggaatttggcatattttaaccaaaccttttgcatgggctcgccgtgcatttgtatggtctggagaggcttacttgtcatatagtttaggtgctctatctgtctttggtttcatcgcttgttgtttcgtctggttcaataataccgcttatcctagtgagttttacggacccactgggccggaagcttctcaagctcaagcatttacttttctagtgagagaccaacgtcttggagctaacgtgggatccgcccaaggacccactggtttaggtaaatatctaatgcgttctccgaccggagaggttatttttgggggagaaactatgcgtttttgggatcttcgtgctccctggttagaacctctaaggggtcccaatggtttggacttgagtaggcttaaaaaagacatacagccttggcaagaacgacgttcagcagaatatatgactcatgctcctttaggttctttaaattccgtgggtggcgtagctaccgagataaatgcagtcaattatgtatctcctagaagttggttagctacctctcattttgttctaggatttttcctatttgtgggacatttgtggcatgcgggaagggcacgtgcagctgcagcggggtttgaaaaaggaatcgatcgtgatttggaacctgttctttccatgacccctcttagctgagattttcttatttatatctataaatctattgtctattgttcttttttctgttatggctcggctaagcgagatagccgagccattccctttatcacaaaagggggccagtccaaacgagtaaagaaggaatttcttaagtaagcaaaaggagagagggggattcgaaccctcgatagttacttgttaagaactataccggttttcaagaccggggctatcaaccactcagccatctctcccaaatagaatctctattttcttcctacgaatagaacatgaccctatgagatgatacattaactatctgctcgactccatgtccgaataaaaaaaaaagaaagcggtaataagttctaatgaatcaattcattcatgtcaaatcccttcatgatgcattttttaaaatttttactaagcgagggatccaatggtatagttcatttgttggtagtttggaggattacaaacatgactattgctttccaattagctgtttttgcattaattgcaacttcattaatcttactgattagtgtacccgttgtatttgcttcttctgatggttggtcaaataacaaaaatgttgtattttctggtacatcattatggattggattagtctttctggtagctatcctgaattctctcatctcttgaacttctttggtatttccccgatccaaaaattacaataaattacaatccttctaagaaattcaaattgtgagacacactcagatttcatctgagttccgaacaaaaatgaaatttcattgttatgaattgaatatagataattaagaatctgatcttaattggaatcttaatttacttactatactggccctgcacaaatatgatccagacgcatatatgatatatcatatatgtcatatatgtgtggacatatgcgtacgtatcaggaacaaagaaaatgcggatatggtcgaatggtaaaatttctctttgccaaggagaagatgcgggttcgattcccgctatccgcccatgatgaactaatgtactataaaaagattccgtcggtatagttgactactatgtatactagtacacatagtagtgaatatagtagttctatcttccgcttcacctttttttcctcccaacaaaaaattaattaatagtaattaattactacaaatacaaaataaaaggggatttagcaaaaatgttgcggagacaggatttgaacccgtgacctcaaggttatgagccttgcgagctaccaaactgctctactccgcgttgaacaactggggactgatggacgaagaaagattggatatgcccctctaccatatctatacaaatagaatagtctatttatacaaaatggtaaaggggccccttctattctttctattctatagatcatagagatctatccaaataagaaacaagattttatccttaccaacttgatcttgttgcgccaggtaacaaacatgcatgaaacatttctcgaagtatgtgtccagatagtccaaagtctcgatagttcgctctaggtcttccggttaaaaaacaacgtcgatgaagacgtataggcgcactattacgtggtggggattgcaattttccatgaattttccattgttccctcaacgagggaactttgcttatttctttttttaaggatcgacgaatccaataatatttctgttccaatttctggcgtttcttctccctttgaatcaaactttttcttgccataatgttcagttcctatttttatcaatgatacgattcggatcctagatggaaaaatagaaaaaggtacatacatacctcctcttcatcaaaagaaatgagatttttgtttttggaggatagggtacaaaaaaacaagaattcactaaattaaccaaattttcctgatgtggaggcaatcaagaaagctgcgtaagtaaatatataacctacggaaaagtgggctaatccaaccaatcttgcttgcacaatggaaagagccactggcttatctttccatcgaatcaaattagccaaaggtgtacgttcatgagcccacgctaaagtttcaatcaattcctgccaatagccacgccaggaaattaagaacataaatccagtagcccaaacaagatgtccaaataagaacatccacgcccagaccgataaactattcataccaaaagggttatatccattgataagttgtgaagagtttaaccatagataatctcttaaccatcccatcaaataagtggaggattcattaaattgtgaaacgttaccctgccataatgtgatgtgtttccaatgccaataaaaagtaacccatccaatggtatttagcatccagaaaactgccaaataaaatgcgtcccaagcagaaatatcacaagtaccgccacgcccgggaccgtcgcaaggaaaactataaccgaaatcctttttatctggcattaacttggaaccacgcgcatctaaagcaccttttactaaaatcaatgtagtcgtatgtaaacccagagcaatagcatgatgaaccaagaaatctcccggacctattgttaagaaaagtgaattactattctcattaatagcattcaaccagccaggtaaccatatgcttcgacctgcattgaatgcagggctattcgttgaagataagagtacatcgaacccatacgaagtcttgccatgagcagattgtatccattgggcaaatataggttcaattaatatttgtttttccggagtaccaaaagcaagcatgacgtcgttatgaacataaaggcccaaggtatggaaccccagaaataggctagcccaacttaaatgagatattatagcttctttatgatataacattcttgccaatacattatcctcattctgttctggattgtaatccctaatgaagaatatagccccatgagcaaaggctcctgtcatgatgaaccctgcgatgtattggtgatgagtatataacgcagcttgagtagtaaagtcttgtgctatgaatgcataagcaggtaaagagtacatgtgttgagctactaaggaagtaataacccctaaagaggctagagcaaggcccaattgaaaatgaagcgaattatttattgtgtcataaagacccttatgaccacgtcctaatcgaccccccggaggaatatgtgcttctaaaagatctttaatactgtgtccaatcccgaagttagttctatacatatggccagcaacgagaaaaaggaatgcaatagctaaatgatgatgagcaatatcggttagccataaactttgcgtttggggatggaatcccccaagaagggttagaatggcagttcctgccccttgggaggtaccaaataaatgactactggaatcagggttttgagcataaagattccattgacccgtaaaaagtgggcccaacccttggggatacggcaatacgtctaagaaattattccatctgacgtactctcccctcgattcgggaatagcgacatgaactaaatgtcctgtccaagccaaggaacttactccaaaaagtcctgacaaatgatgattgagacgagattcggcatttttgaaccaagaaacgcttggtttccattttggttgtaggtgtaaccaactcgctattaaggatatagcagaaagaagtaatagaaaaagagctccagtataaagatccccattggtgcgtaatccgattgtataccaccactgataaacaccagaataagcgatattcactggaccgatagcacctcctctagtaaaggcttctacagcaggttgaccaaaatgaggatcccaaattgcatgagcaataggtcttacatgtaaagggtcctgtatccaggactcaaaatttccttgccaagctacatgaaacagatttccggacgtccacagaaagattattgctaactgtccaaagtgcgaagcaaaaatgttctgataaagacgttcttcagtaatatcatcatgactctcgaagtcatgtgcggtagcaataccaaaccaaatacgacgagtagtggggtcctgagctaagccttggctaaaccttgggaatcttaatgtcataatgcctttcaaatcctcctagccattatcctactgcaataattcttgctaagaagaatgcccatgttgtggcaattccacccagaaggtaatgggttactcctacagcacgtccttgtacaatactcaaggctctaggctgggtagcaggagcaacttttaatttgttatgagcccaaacgatggattcaatgagttcttgccaataaccacggccactgaatagaaacattaaactgaaagcccagacaaaatgagcacctaagaaaaaaagaccatatgcagataatgaagaaccataagactgaattacttgagatgcctgtgcccataagaaatcccggagccatccattaatagtaatggaactctgtgcaaagttccctcctgtgatatgagtgactactccttgatcacttatagtaccccaaacatccgactgcattttccaactgaaatggaaaattactaccgaaattgcattgtacatccagaatagacctaagaatacatgatcccaagcggatacttgacatgttccccccctaccaggcccatcacaagggaaacgaaaaccaagatttgctttatcaggtatcaaacgggaactgcgagcaaatagaacacctttcagtaggatcaatacagtcacgtgaattgtaaatgcatgaatgtgatgaaccaaaaaatctgcagttcctaatgggataggtaacaaagcaactttgccgcccactgctactaactcaccacctccccaagttaagctggtacttgttgttgcaccaggagctgttacgctaggtgctaaagtatgggtgttttgtacccattgagcaaagatgggttgtaattgtatagcggtatctgaaaacatatcttggggacgccctaaagcgctcatagtatcattatgaatatacaagccaaaactgtgaaaccctagaaatatgcatgcccagttcaaatgtgatatgattgcatcacggtgtctaaggacacgatctaatagatcgttgtatcgagtagttggatcgtagtctcttaccataaatatggctgcatgtgcagcagcgccaactataagaaatcccccgatccacatgtgatgtgtgaacaacgaaagttgtgtaccatagtcgatagctaggtatggataggggggcatggaatacatatggtgagctacaacaatggttaaagaacctaacatagccagattcagagataattgagcatgccatgacgttgttaggatttcatagagacctttatggccctggcccgtaaatggacctttatgagcctctaaaatgtctttcagaccatgaccaatggcccagttagtcctatacatatgacctgcgatcaggaacagaatcgcaatagctaaatgatggtgtgcaatatcactcaaccaaagaccccctgttattggatctaatcctccacgaaaactcagaaattccgcatattttgcccaattcaaggtgaaaaagggcgttgctccctcggcaaaacttggataaagttgagccaaaagatcccgattcaagataaattcatgaggaagtggtatttctttaggatcaactccagcgtcaagaaattggttaattggtaaagatacgtggatttggtgtcccgcccaagaaagagacccaagtcctagtaaccccgctaagtgatgattcaacatagattctacatcttggaaccaagccaattttggagcggctttgtgataatggaaccaaccagcaaaaagcattaacgatgcaaagaccaatgcaccaattgcggtacaatagagttgtaattcattagtgattccagatgctcgccaaatctgaaaaaaaccggaggttatttgtattcctcggaaaccaccgcccacatccccattcaatatttcttgacctactattggccaaactacttgggcactgggtgcaatatgagtaggatcgcttagccatgcttcataattggaaaaacgggcgccatggaagtacatgccactcagccaaagaaagataatagagagttggccaaaatgagcactaaagacttttcgagagatctcctctaaatcactggtatgactatcgaaatcgtgagcatcagcatgtaggttccagatccaagtggtagtatcaggacccttagctattgttcttgagaaatggccgggtctggcccattcctcaaaagacgtttttataggattcctgtctacaacaattttcacttcgggttccggcgaacgaataatcattaagtcctcctctttccggacaacacatacaaagagacccgccaacagtcaagtttttagtgaacttctgaaagatagatattttatttatgattagtccctttctttcctatcttccatccatctattttctttagttatttactagagaaattatgatattgaagtcgctccggggcaagtgttcggatttattatgacataaataataggtgcccgggggacctattatattgccaaagcatttcccaggataacgaaaaaatgatttttttgcaacctagcttatttccatttagattctgaatggcgaagtgcccatataatgaaaaaatagaatataaatagctaaatagaatatagaaatctagtttcttttatcttttattttcttttttttttttttcattctgaattattttcattttagacttcataagatttatcaaaatagctttcttagttctatgctatatggtatctgtagcatttatccttatgagataccgtagaaaatgtacaaaatcaaatgattttataaatttagaaagaaaggatataataaaattcttgattgcatcttatcataggaacgatttctttaatttgattgctggatccaaaaaaagagaatggtcttattcaaaacgcctcgttatttttaaccaattatgtgcttcaatataattccctggagtaagcgctatagcttgtttccaatactcagcagcttgatcgaaccaagcctccgcaatttccgaatcaccttgtagaatggcctgttctccccggtcggaataggttagtaaattccctcccttagaaccgtacttgagagtttcctacctcatacggctcagcaatcgattctttttgcttcccatcttctcttaatctatcctatgttaactgaattaaatttctcatcaatctattctattttctcttgggttaaccagaagatgtttattgcataagtttccaattctaatttggatcaatgattagttttatcttttctcccaccttcagaagaatgaagcatagatagcccccgatatcgttagaattttctgaaaggtaactatctcggtttcatatttcatatatggtatatgatatttctatttatatagaatctttgaaaaagactttcctccgttaagaaaaaaggacttactatctttgggatctgatgctacaccgctgctcaatactttagtagatcgactctattacataagttgatttatcactttttttatcccatatcatgacataagtaagcagttctgaactgtatttaccaaagaatagtttactaatggatctttacggtgctttctctatcaattcgactctttctctttatccatagagtatagtatataggccatacctatttcttccgatttttttggttctcgcgaagtctttttccttgctacagctgataaaaatcgttactttggacgattcatatgtagaaagcctatattttttctagtatttactagacgattcaatctttttttctttctatagtgaagatagtcgcacgtaatgacagatcacggccatattattaaaagcttgtggtaaaaatggatttcgttctagtgctcggaaataatattccaaagcttttgtatgctctccgttgcttgtgtgtataagacctatgttatagagtatataacttcgatcatagggatcaatttctggtcgcgtagcttcataataattctgtaaagcttctgcataatttccttcggattgagccgacatccgttacggtcgttcattctagtaaaagaatctccgttccagaaccgtacgtgagattttcatctcatacggctcctcccttctgtgcatagtactaagaggaataattcatgtaatcaaaatttcactattctcattattattattaactgacaggagctggtatttttacaagaaatttctagccaaccttcccacaagaggttttttcttaacaccaatcagattagtgatattagtgctagatagaaatgataactccaaagatttatttgtactcaacgcttacgatttccaggaattagtcacttcaacagtctttgatggttatacgggtatcaaaagtacgaatgagatggatctttgttttcctaaccattctttttagtcccgataccgacaaggaaaaggtttatttataacaaagtttttgtgttgttgattcctaggtgtagtgctttttccccgatgccacctattggtactaaatgaagtagtattgacctccaatacagaacctatagatgtaacctttcgcttaatactaaaatcgataattgaagcatctaaggctgcatcaatcgaggatacacgacagaaggaattgctctatctctaaacttcaccttcaccaagcgtaggtttctttcactaatttgtttttttctattcctaactacgttctttttctcgtaaaactgagaggtaaaaaaaaaacaagaaaaaatcaaatcgcaccatctctgtaataggtaaatgcctttttttctcctgaagttgtcggaattattcgtaataagatattggctacaattgaagaggtcttatcaataaaatttccattgattcgagatctaggcataattagcaattcattctataattattctcatcccccttcggggaaaacgatcccacaaaaaaaggaattgtacagtacaaaataacataaaaacagactaattggaaaagatgcggtgtcacctttttgaacaaagatgaaatgaaatagttgaatcagattcaatttcattcaaatttcgtaatctaccaatgactattactatttcatctaagtttaataaccaaatttcttcttatggaaccatcggaccgtcatacatgtactacaattaagatgaaggactcgctattcatttgggttttgggcaagaataacattctgtaggagagatggccgagtggttcaaggcgtagcattggaactgctatgtagacttttgtttaccgagggttcgaatccctctctctccgtttcttttcattcatcaacgttaccaactacaatgtatcaaataaaataagaattgatatcattattctaacggtaagacccttatttaatagacattctctatccctaattaatcccagtgataggtaaaagaaatacaaatagaaatctattgaaaagaagaaaaaaaaatcctattgccgatccttttttgatacgtgaatgagacagggcacaaggtactctatttacttcagcgaaaggagtcaaaattggtatgaaccttgcttttgtattttcgttagaatcaagtctgacgggaataatattctacgaccaacaactcatttattttaagaccgatccatttactatctattatttgatttacaaatcctttatattgtaaggagtcaatagtcaaatggtttggcaattccccgtagggggatgaaacaagataattttgaatcagagctttcgatctttctttatccttcgtaataataatatctcggggtttgcaacgataacttggtatatccactatacgaccattcactaagatgtgtctatggttaactaattgtctggctccaggaatggtcgaagccatacctaatcgaaaaaggatgttatccaaacgcatctcaagtagttgtagtaaaacctggcctgttgaccctttggcttttccagcaatatgcacatatttaagtaattgtcgctctgtcagaccataatgaaaacgcaatttctgtttctcttctaaacgaatacgatattgtgatctttttccagagcgcaattgggtttgaagatcacttctggatctgggtcttttactagttagtcccggtaaagctcccagccggcgtatttttttgaaacgaggtcctcggtaacgagacatataaaggctcctttttgattagctttcatttgaaaaaa--aaatataaattcagactgaactaaaggaccagcaaagcaaaactcaatttactaaagtcctacaaaacagaataaaagaaatattatcaatattcggatttcctatatatatatatacataggaaatccaaatatatacataggaaattcaaacgaaggttacgttttccaatttcttctgtagagatctaattgatctagtcaacttttttattcatagctatagctgcaagttaccatgacataatagatcggtgactcgacatttagagaaagcgagagtagagattttcaatcatggaaagaaaaaaatcgataaagaaaaagagccggctatcggaatcgaaccgatgaccatcgcattacaaatgcgatgctctaacctctgagctaagcgggcggatataagaacaatagtgtataggaatacaggaaactatcggatcttagctattacctagtgattcttcttctttttttatttcatttatttatttcatttattgattatttaaatttattctcttttttagttatatgttatatattttttgttatatattttatattctatttagatatatactagatctaaatagaaattctattccatattcatatatatgaatatgaaatatcaatctatcaatgaaattctatttttatattttgaaatgaaaa-aaaaaaaaagaatgaatatcgaccgttccactactccaagctgcactgtaaaaatgaaggaggaggaaaggcatatatatatatgtggtatatatctatccatattgaattgcggatacatcaatgataaaatcatttcgtattgaaacaaataaggttcatccaatagagatgaaatgatagaatatagaaaagagggtgggcaaaaaaagaaaatagcagcatacactttttcaatataggaatcattacctaatgaattaaatagtgtcaagataaatgaaagagttggatggaattccaactggatccttgtctcaaaggaaagggggatatggcgaaattggtagacgctacggacttgattggattgagccttggtatggaaacctgctaagtggtaacttccaaattcagagaaaccctggaactaaaaatgggcaatcctgagccaaatctttgttttgagagaaaaaacgatggaaaatgagaataagaagggataggtgcagagactcaatggaagctgttctaacgaatgaaattgactacgttacgttagtagctaaaatccttctattgaaattacagaaaggataactttatatacctaatacgtacgtatacatattgacatagcaaacgattaatcacaacccaaatcttagattgaatcctattctgtatctctatatatgagatatgaaaatagaaatcttctatttctttatattatatattttaaaatatttagtatatatattatatatattctatttctattctaatagctaatagaattaatagaattgatttctgaattct---------attattctagaatagaatagtagaactctcttatgaacttaatgaaataatatatccttttttatattctttatttctttcatatttagattactattaatatgagtaatagtatgagataaggatctatagaaaccctctatttctattattctatataattagaataatagagatcaaaaaatatatgaaaaatggaagagttattgtgaatcaattctaattgaagttgaaaaaagaatcgaattcgaatattcagtgatcaaatgattcattccagggtttgatagatctttagaagattaattggacgagaataaagagagagtcccattttacatgtcaataccgactacaatgaaatttatagtaagaggaaaatccgtcgaatttttaaatcgtgagggttcaagtccctctatccccaataaaaagcccattttacttcctcactttttatttatcctcatcc----tctttcttttttttttttttcatcagtggaactcagtttaaaaaaactgaaatatctttctaatttcattcactctgttctttcacaaatggatccgaatagaaatcttcggatctttttccaatccaatctcatttgttttgtataatacaatatgaacatatatgttcaaggaatctccgttattgaattattcatagtccatatttttttacttacatttacaaacaaagaaagtcttttttttgaagatctaagaaattcattgacatagatataagtattctgctaagatgatgcacgggaaatggtcgggatagctcagttggtagagcagaggactgaaaatccttgtgtcaccagttcaaatctggttcctgacacgtgaataatgtatcggatagatattcatacctcatacaaatgaaattaattcattgagacggatcggaatagatattctttactttctttttcatttgtatttttttactctctgttcatacttttcttattccaaaagtatgttagtatgttaaatttttgtatatatctcaaatttaatagctaaaaaaaattagctaaaagaattcaatcaaagagtggaaggacaggatctgctcatacgaaatgtatattatatgatatcctcccaattggggaatagcaatgagaacctctttttctttttttattttagcccctccacaatacgaatgaaagtccagttactctttttcatctagaagggaaatgccaagatgctcattgaatgagaaaaaaccgcttttttacttatacgacacgactccagatttcattttaatttaaatcaatgagcatcttgaatctcatagaaattgggcgtaatatagtctttacgtaaaggccagcctatccaactttcaggcatcaagatacgtttaaggcgaggatgattctcataagaaattcccaacatatcataagattcccgttcctgaaaatcagcacttctccaaatccagaaaactgacgggatttgaggattactcctgggagcaaatacttttatgcatacctcttctggtttatctataccatatcgtattttcgtaaggtgatacacactagctaaaaatccgcctggtgctacatcataggcacactgggagcgtaaataattgtaaccatatacatatgaaatgacagcaatggaatcccaatcctcgatttttatttgtaaagtctctattcctcgacaatcaaagcctaaagatctatgaattagctcatgctttactagccaatcagagaaatgaacctgcatcttcttcatctctcccgcatttttatttgtatgaatatttcatattgacaataaaatttttcatcttaatgattgacccgctgtttcttattctgcacaagaaaaccctgccttattcactaattcgtaggaagatactgaccttttggatttgaaaaagatttcaaatccaaaaggtatctctgaagtagatggtgattgatagagtaattcttgatcgtaatttccagtatgagtactgcgtcgcaaggtaaaacttgtgattagtagtaaaacatcgattctcctgttgatacacagttctatcttcaaatatttttcgggatattttcttacgaagtttcgttatagcatctataattgcctctggcttaggtggacaacctggcaaatagacatccacaggaattagcttatcgactccgcgaacagtactataagaatcagtactgaacatccctcctgtaatagtacaagctcccatagcaatgacatattttggttcaggcatttgctcatataatcttactaaagagggagccattttcattgttcttgccttgggctcgatcttggcaccaacccataacgatcaaagtcgaaccgcgagcctattaatgaagcaaattcgatgaaacaacaactggtaccatagagaagtggccataaactggaaagtcttgaccaattcgagagatcatttgatgtagttgaaataattgaattgggagttgtttggttaagtaatggaaactcgaccaaattcataactgtttcaatgtcatcctttccttcccttttcttttgattgtctaaatattcagttaagaccattccaacgctccttttcgccatgcataaactgaacccacaattgggataagcacgaaaatgaaagcttctataaagacagatacacccaatacatcaaagctcattgcccatggataaagaaagaccgtttcaacatcaaaaacaacaaaaactagagcaaacatgtaatagcgaattcggaattgtacccaagcatcccccatgggttctatacctgattcataactagaaatcttttctggaccttccctaatcggggctaaaatccccgaaatgacaaatgccaagataggaataatgcttgatattattaggaatgaccagaagatatcatattcgtgaagcagaaacataaaggtactcctatgaatgtggaataggcctaattcttccatttgaattggaattttcaaatcatctagaacttcttcgatgaaacaagaaaataattttgatcaaataaagccgcatagttgagagtttgtttgctgtaggacataccttgtttcaagattcatataatgtcatcccacttctattttttttttctccttttgattctatttctatatgtgaggtgtagacatagcatgctcttctacttagtttatacttattatcttatgtatattttgtatattttttctatttcatattgatcttatatcttataaatatataaataaaaagtaaaagtaaagaatcccttatcttatagtaaagaagaaatgaaagaaattcaataattcagaattcaataaacaaattacaaattccattttgattttcaattcaatgaaaaacaattcaaataacaaataaagaataataaaaatatcatatgtaattcattcatgaaagtggatggagagagatgggtattttatccgagatttgacaaagaccaattgggtccgttggaatgaattattgtgtttattttattgttcctactactactcaaatttctatacaaaacaaaatcaaaatggaatgtattagggctatacggactcgaaccgtagaccttctcggtaaaacagataaaactgattattatcgaaatgattcgaactgtttcaaagacccaacatgcattttgttgcattgggctctttcatcaactgatgtaaagatcagttagttcaccatatttttctttagaagaagagaatgagatggctccatgtgctctgattcattatttgtatcctgatctaggagcaataccaaagtgtttcaaagaagggtgacccttatttaggtctgccttcggcctagatcaacctaagtgaaatgtagtctctatcgctccgctgcaagattaaaatatgaaacttcatacacctcaaagctcataggacgaaaagagaggttcttttgagattcttatactcattatgcctggcattgaatgaactgggcatttaccttacaatggcaagttctatttgatttggcaccggaattcgcacctgaaccggatcaaaccaactttgtcaggctatttttctcttgttctctcaaatatacggagtaagacatcgacttctcaaaaagatcaattatggtcattgcataaaaggctcccttgaaaaacattggcgcacgtgtaaacgaggtgctctacctaactgagctatagcccttgtcataaccattttaacatagagacaatttcttgtcaagaagggtatcccataatcccacatgataactttctgatccgtttatgtttactggtaaaagattgatattgcttatattgcttagaaaacatattttacctataatccatcgaagtgatggagacccttttttgtgatgataaatgacctacttaacccagtggttagagtattgctttcatacggcgggagtcattggttcaaatccaatagtaggtagaacttattagataccggatcccatggtatctaataagtttttctacccatcctctttttttctttttcgttctatcatcagattaatcaaattagacttcattgtgttcaatttgtggaatcaagatatagtgtgtagtgtataataatagattaaaggattttgattgaatgtattaactactaataggaaatcgctttgacagcttctactcgtgtcctagctcgtctgagagctagatttgcctcaattgcttgtctcttaccctcagctctactcaagttagcttcagctatttcaagagtttgttgagcttcttgtggatcaatgtcagtactaatttccgcaccatttcctaaaatggtgatctcattattacttattctagcaaaaccgcccataagagccaccgttaaccatcggtcgtttagccgtattctcaaaagacctatatctacagccgtggcaatgggggcatggtttggtaatatcccaatttgtccactattagtagataaaataatctctttcacttcggaattccaaatcattcgattaggagtcagtacacaaagatttaaggtcattttttcaatttgttctcctcttctaagttcatagctttcgcggtagcttcatcgatgttacccaccaaataaaaggcctgctcgggaagaccgtctaattctccggaaaggatgaattgaaacccccgaattgtttctgcgagaccaacatatttccctggagaaccagtaaagacttctgccacaaagaagggttgtgataagaaacgctcaattttgcgtgctcttgctacagttaaacgatcttcttcggataattcgtccaacccaaggatagctataatgtcctgaagttctttgtaacgttgtgaagtttgcttaaccctttgcgcagtttcataatgttcctcaccaacgatcctaggttgtaacatagttgacgttgaatccaagggatctactgctggataaatccctttggcagctaatcctcttgataatacggtagtagcatctaaatgtgcaaatgtcgtggcaggagcagggtcggtcaaatcatccgcaggtacataaactgcttggatcgatgttatggatccttctttagtagaagtaattctttcttgcaaagaacccatttccgtactaagggtaggttgataacccactgcagaaggcattctacctaataaggcagagacttcggaccctgcttgaacgaaacgaaatatattgtcgatgaatagaagtacgtcttgctcattaacatccctaaaatattccgccatggttagggcagtcaagccaactctcatacgagctcctggcggttcattcatttgaccatagactagagccacttttgattctgcaagatttttttcattaatcaccccggattctttcatttccatgtagagatcatttccttcacgagtacgttcacctactccgccaaatacagatacgcctccgtgagctttggcaatgttgttgatcaattccatgatgagtactgttttacccactccagctcccccaaatagtcctatttttcctccacggcgatagggagctaaaagatctaccactttaatccctgtttcaaagattgataatttcgtatctaactgtatgaaggcgggtgcagatctatgaataggagatgttgtgcgagtatcgacaggacctaaattatcaacgggctctccaagaacgttgaaaattcgtccgagagtagctcccccgactggaacacttagaggagctcccgtgttaatcactttcattcctctcatcagaccatctgtagcactcatagctacagttctcactcgattatttcctaataattgttgtacttcacaagttacattaatttgctgaccgacagtatctcgacctttaattaccaaagcattataaatattaggcatattgcccggtggaaaaatgacatccagtactgggccaataatttgagtgatacgccctaggttttgttcttcaagtgtagaaaccacaggattagaagtagtgggattgcttatcataatcataaatcataataaatatgtcgaaattcttttttgaaaagtactgaatcgaaaagaaagatccgatagcaagttgatcggttaattccataagaaataaatggaagttagcattcgattgagcaatcgaatccaattcaatcctttactcagtgaatgagtcaattttcaattctttctatatgtactcttgtattttcttttttttatttgtgttgtgcgcctattcttctttatgtaccatatccgttaccttttatagattatagatgaattatgactcttttcacatctaggatttacatatacaacatatactactgtcaagagatcttctattttttctttttctttctattttctctattaggtctttctatttacttatttactatttatatatatagatatctttaatctttatatctttaatctttactttattactttagaatttcttaattctaatttcgaattatttagaattctatttctattcaatttcaatttaatatttatctattttagattttaattgaattttgaattatattgtatattttgtatattgattgtatattgagattctatttcttttatatttattaagaattattattttattattctaattcattctaattctaattattaatcctttttattatttttcttttttttatattcataaggtgatcaattccattagaaatagaaattttcaaaacgaagattgggttgcgccatatatatcaaagagtataaaataatgatgtatttggtgaatcaaatacatggataacgaaccgaacccttttcaaattttcattatttatttataatattag-------------tttagttgaatattttttgaatttttttttatcaaaggtttcattcacgcctaatttatatcgagtagaccttgttgttgtgataatttttaattcatgagttgtagggagggacttatgtcaccacaaacagaaactaaagcaagcgttggatttaaagctggtgttaaagattacaaattgaattattatactcctgactacgaaaccaaagatactgatatcttggcagcattccgagtaactcctcaaccgggagttccgccggaagaagcgggggctgcggtagcagccgaatcttctactggtacatggacaactgtgtggactgatggacttaccagtcttgatcgttacaaaggacgatgctaccacatcgaggctgttgttggggaggaaaatcaatatattgcttatgtagcttatcctttagacctttttgaagaaggttctgttactaacatgtttacttccattgtgggtaatgtatttggtttcaaagccctgcgagctttacgtctggaagatctgcgaattcccacttcttattccaaaactttccaaggtccgcctcatggcatccaagttgaaagagataaattgaacaagtacggtcgtcccctattgggatgtactattaaaccaaaattgggattatccgcaaaaaactacggtagagcagtttatgaatgtctacggggtggacttgattttactaaggatgatgaaaacgtaaattcacaaccatttatgcgttggagagatcgtttcttattttgtgccgaagcgctttttaaagcgcaagccgaaacgggtgaaattaaaggacattacttgaatgcaactgcgggtacatgtgaagaaatgatgaaaagagcggtatttgccagagaattgggaactcctatcgtaatgcatgactacttaactggggggttcaccgcaaatactagcttggctcattattgccgcgacaatggtctacttcttcacatccatcgcgcaatgcatgcagttattgatagacagaaaaatcatggtatgcattttcgtgtactagctaaagcattacgtatgtctggcggagatcatgttcacgctggtacagtagtgggtaaactggaaggggaacgtgagatgactttgggttttgttgatttattacgtgatgattttattgaaaaagatcgaagtcgtggtatttttttcactcaagactgggtctctatgccaggtgttatacccgtggcttcagggggtattcatgtttggcatatgcctgccctaaccgaaatctttggggatgattctgtactacagttcggcggaggaactttagggcacccttggggaaatgcacccggtgcagtagctaatcgagtggctttagaagcatgtgtacaagctcgtaatgagggacgtgatcttgctcgtgaaggtaatgatattattcgtgaagctagcaaatggagccctgagctagccgctgcttgtgaaatatggaaagagatcacatttgattttgacccagtggataagctagataaagagacaaaataagcgcgtataattcagcaattcctttttgttcttctacttgattgcaatgaaacttggcccaatcttttcttcaaaaaaagaaagattgggccgaatcaaataaagaataaacatcttatactaattctatactatgaactatgagggtctttgtgtatttgtatatatcttatatatatatatacaatataaaatatatacaatataaatacaatataaagaccttatgatatacgatacaatatacaagtatatacaaaatctaaacataagaagataagatcgaaggaagactaaacaacttatctacttaatctattctattatttattgttggagccataggctaaattatggatccttgggattggattggtggatcattttatattccttagtttcaggccatagatcaagccaagagaaggattccttctacccctatcctgtatattgtctttttcgttccctgttgtaatagagactcattttattatttgattatatgacacgagattctacgagacgataattcctttttactttatgggaagaaacaactatgtatctttttgatgagaattgaaagtttgacatgagagaaacctgtctttatatatcttttatctttttttgaggaaaagattctattataatcactatcataatattgaaatgattcaccagattcttcaaaaggagaatcctttattttcaagactcgctcgtttttcattaacaatcttaatgattggatcatatgctttattggaattctgatgagaaagaaaaaataaatagtaaaatgattttttcttcattgaatgactattcatctattagtattaggttttcctaaaatagggggcagaaagaatctatggaaaaatgtcggttcaattcgatgttgtctaacaagaagttagaacataggtgtggactaagtaaatcaatggatagtcttgatgctcttggacataccagtggaagtgaagaaactattctaaatgatgcggagaaaaagatccctagtaaggacagttatagtttaagtaatattcattatctaaattatttatttgatagcaggaatatttggagtttgatctctgatcatacttttttagttagaaatagtaatggtgacatttattctgtatattttgatattgacaatcatatttttgatattgacaatgctagttcttttttgagtgaactagagattctttttcctagttatttgaatagtgggtctaatagtagtaattactactattattattccatgtatgatactcaatctaattggaataatcatattaataattgcattgacagttatcttcgttttgaaatcagtcttaatagtgacatttacagtggtatcgacagttacatttctagtttcatttgtgcggaaagtacaagtagtattgaaagtggaaatcctagtgtcaaaactagtagcagttctttcaatataatagaacaatctaatgatttcgatataaatacaaaatacaaacagttatgggttcaatgtgagaattgttatggattaaattataaaaaattttttagttcaaaaatgaatatttgtgaacactgcggatatcatttgaaaatgagtagttcagatagaatcgaactctttattgatcctggcacttgggagcctatggacgaagatatggtctctatggaccccattgaatttcattcagaggaagaaccttatatagatcgcatctctttttatcaaataaaaacgggtttaactgaagctgttcaaacgggtgtaggtcaactaaatagtattcccatagcaatgggagttatggattttcagtttatgggaggtagtatgggatccgtagtaggtgagaaaatcacccgtttgattgagtatgctactaatcgatctctacctatcattattatgtgtgcttctggaggagcacgcatgcaagaagggagtttgagcttgatgcaaatggctaaaatatcttctgctttatatgattatcaatcaaatacaaagttattctatgtatcaatccttacatctcctacaactggcggagttacagcaagttttggtatgttgggagatatcattattgctgaacctaatgcctacattgcgtttgcgggtaaaagagtaattgaacaaacattgaaaaagacagtacctgacggttcacaaacggctgagtatttattccataagggcttattcgacccaatcgtaccacgtaatcttttaaaaggtgttctgaatgagttatttcagctacacggtttccttcccttgaatgaagattcaaaataaagaaatattcaaataaaaaataatcagaatataggagttctttctatttag----------------------------------------------ttggttaaagttggaaactcctaagaaactcgtttctatctttcttttcaaaaaaaaaggtgttttgaaaggaaagatagaaagacgatgaagataaggatgggagaagaagaatccaatttctgaaagcaggattctcatacatattcgtgtagaaataggaataagtacgcttcgttgagttctacattcgttattgattatgaaatatttcatatgaatattatctgaatattatttctaatagatagacttatcataagatatctttataattataatttctaattataatagaaatatgaaatcgaggtacccattctatgatagatttgaactttccctctatttttgttcctttagtgggcctagtctttccggcaatcgcaatggcttctttatctctttatgttcaaagaaataagattgtctaaatatgatgggaccaaatctcatcaatttatttcaacactagatcatcatacagatactctttttttaatgtaatagggtaggatatatgctatgtggactttccgaaaacaaatgtaagagttgttttgttatgtataccgttgttatgtatatcgatggataatatacgcattaatgcatgtatatgcagttatagcttaatcaattaaatgattcaattcaaaatgatccgcaaatcttttttgaaaaatctttgaaatagaaactcaatgtatctaaccaattatttctaatggttcctgccggaatgctgctagttaatgaaagttacttagggatcaagcaataaaagtcgagtcaaatccatttgggttattctatcaattccaatatcaattccaatcgaatgcaactggatctagtatagtatgaactggcgatcagaacatatatggatagaacttataacggggtctcgaaaaacaagtaatttttgctgggcctgtatcctttttttaggttcactaggattcttagtggttggaacttccagttatcttggtaaaaatctgatatccgtatttccgtctcagcaaattctttttttcccccaagggatcgtgatgtctttctatggaatcgcaggtctattcattagttcttatttgtggtgcacaatttcatggaatgtaggtagtggttatgaccgatttgatagaaaagaagggataatgtccctttttcgttggggatttcctggaataaatcgtcgcatcttccttcgtatctttctgaaagatatccaatcaatcagaatggaggtgagagagggtctttttcctcgtcgtgtcctttatatggaaatcaggggccaaggagccattccgttggcccgtactgatgagaatttgactccacgagaaattgaacaaaaagctgccgaattggcctatttcttgcgcgtacccattgaagtattttgaaatgaacttaaagaaactaaagaataaatctcagcatgagagaaggaacttaatacatctatcaggagaacgtatatggaacaatattaataaaatctaaaaatctaatagaattaatcaaatcaaatatatggaaaaaa-aaatagattaaggagatttgtacacaaaaactattttgtatatgcatacacatgtcgtccagcttcactctttatactatcaaaaggtctaataagtgtagtgtagattcatcaaatatcctaacatgtcttttgttttcgtaaaacataattcgtcctttgaattgataccctatctccgcgctgcggttagacagtgaaatcttttgaattcgaaatagaaataaaagaattaaatgatttggtagagttcgtctttaaatccaaattatattcgttagttcaaaatgggttttcggagtattcatcgaaaggaataaatgaaggggaaatcggttacaatttgcctaattgcgatctctggaatatggaaagaatatttacttcttttttttcattcgaaaagggcctttcttgtatgttctattctagatcctaaagactcaattcttacacaaaaacaaaaataggaaaagatccataggttcgataccttcttcttgttatataattcgtgcttcatagaaatctcagatagaatcgacgaatgaaaaaggttcattaacaatttacatcacggatacagaatgaaaaaaaagaaagcattggcttccctcccatatcttgtgtctatactctttttgccctggtgggtttctctctcatttaagaaatgtctagaaacttgggttcttcattggtggaataccaggcaatccgaaatccttttgaatgatattcaagagaaaaatgttctagaaaaatttatggaattagaagaactattcctgttggacgaaatgataaaggagtactcggagacacatatgcaaaggtttcgtataggaatgcacaaggaaacaatacaattggtccaaagacaaaatgaatctcatttccatataattttgcatttctctacaaacctaatctgtttcgctatactaagtggttatttttttctgggtaatgaagaacttttcattctaaattcttggattcaggaatttctctataacttaagtgatacaatcaaagctttttcaattcttttagttactgatttatggatcgggtttcactcaacccatggttgggaactaatgattggttcgatctacaacgattttggattggctcagaatgatcagattatatctggtcttgtttccacttttccagtgattctagatacaattgtgaaatattggatcttccattttttaaatcgtgtatctccttcgcttgtagtaatttatcattcaat----------gaatgaataattcattatttgatatcaatcaaatcagaatctttcttcgtgtataaagaaatcatttttcatcttacttattctttatacttctaccttttcaactcaaggtattcatactatattccaccagtacaattatttcagtacaatcaatacaatggcaaacttgtggatagggaattctactggttacctatcgaatttattgtagaaattccggggatcaatgattggaccatgcaaaatagaaagactttttcttgggtaaaagaacagatgactcgatccatttttgtattgatcatgatatatgtaataactcgagcatctatttcaaatgcatatcccatttttgcgcagcagggatatgaaaatccacgagaagcaactgggcgaattgtatgtgccaattgccatttagctaataagcccgtggatattgaagttccgcaagctgtacttcctgatactgtatttgaagcagttgttcgaattccttatgatatgcaactgaaacaagttcttgctaatggtaaaaaaggagctttgaatgtaggagctgttcttattttacccgagggattcgaattagctccccccgatcgtatttctcccgaaatgaaagaaaagatgggcaatctttcttttcagtgttatcgtcctaataaaagaaatattcttgtgataggtcctgtttccggtcagaaatatagtgaaatcgtctttcctattctttcccccgaccctgctacgaaaaaagacgtttacttcttaaaatatcccatatatgtaggtgggaacagaggaaggggtcagatttatcctgatggtagcaagagtaacaatacagtttataatgctacatctgctggtatagtaagcagaatagcacgtaaagaaaaagggggatatgaaataaccatagttgatgcatcagaaggacgtcaagtggttgatattatacctccaggaccagaacttcttgtttcagaaggtgaatccatcaagcttgatcaaccattaacaagtaatccaaatataggaggttttggtcagggagacgcagaaatagtgcttcaagatccattacgagtccaaggtcttctgttcttcttggcatctgtgattttggcacaaatctttttggttctgaaaaagaaacagtttgaaaaggttcagttgtacgaaatgaatttctagatctagagattccttaaaataaagttggtaaaagtgccaacttcttgttgatcgatagaatgatataggaatatgattcaaaaaattctataagtcttttctttgtttattttattc--tttttttttctatttctatatatagaaataatatagaaatagagtttttttctttttattatttgctttagtttagtagaaagagttgagtataaaaagaaaaggatttgcaggatgtttcataaggataaatccataggtattggattcttcataaaatcgatggattcctcctttcttgttgcttcatattcaaaatatgaacataatatttattattatgttagaaacgacagaaactatgaatcagtcaatagattcaattattcaaaaacatcataagaaaaaaggaatagaataaagtggcttgaaacatccgataaagggatccattttgtcatttccatttctaaaaatataatatttggattatgttgactgagattccatatgtttttgaatatatcaaagtctcgctctaagagtaagaactcagcggggcctta---ccccgctgagttcttactctttcatgtctacaatataatctggttcatatttcatatgattattacagtattacagagatgaacccaacccggaataggatccgtaaaagaaaatgcctattaaaccgattacaggaataccagttacagtacctatcagccaaagaggaatccttccagtagtatcggtcatttccccccttctttttcatcaagtggtcatgctagagacaaaaacagtcatggataattatgaggatagtatccttccgaatgggataagagaattcctactattactctttctttttcttaattgaagaaataattggaaaataaaacagcaagtacaaaaatgagtaataaaccccagtatagactggtacgattcaattcaacattttgttcattcgggtttgattgtgtcatagctctataaatcgaattaggtttatcgttggatgaactgcattgctgatattgaccctaaaaaagaaacagtaggtacagccagtccgtgaacagccaaccatcgcactgtaaaaattggataggttcgatctatggtcattgggaacctcctaaaaggatttactaaattcatcgagttgttccaaagaatcaaaacggcctgttattaatggaatcccttgtcggctctctgtgaaatattcatttggccgaggacttccaaaaacatcgtaagctaaacccgtactgacgaataaccaacccgcaatgaatagggaaggtatagtaatgctatgaatgacccagtatcgaatactagtaataatatcagcaaaagaacgttctcccgtgcttccagacatgctgagctccacaaattcttgtatgttcaaaaaaaaaggcgggccgactccgttaaagatggaatcagtaaatctaaaactactgatactggatctttgtgagatcgtcaatcttgtaccaaaggtgtatttagagtagaccgaatcagtatagctatccttcctatagcgcagcaacgcagcctcgatcattaccgaaaggaaatgctattgctatatcttccttgtctatgtataaatttattttccttagaatataagattaagtaaggtttatattagtggattcatcatagtaatagaaagtaaagatcttgaatggatgggctctaataattaatgagagatatcatgattaaaagatctcattatattcataatattccattatatgttatgtgaaatctataaatggtggttcggttcatattttatttttttgaatcctctcgttttattaaagtaattggtaattgttcgttcatagaacaaatatgctgatactatttcattttaaacattttaaacttctaaactgaagttattattactattctaaatagtaattattagaaatggaaattcttattactatccctatctatttaattctttactttttcattggctaattggaattaatatattagaattatatttcatattttttattcttcttttttttttttagtgtccgtctataatgactgattaatcaagaactttcaattggaactcaacgaattctttcaattagtttttcttaccgtcatatctggattgagacttaggtaaatgttttattcatatatgtagtaaaagaacatatctaatttagctctttcatgcctattctaactagttattttggttttttactggctgcttcaactataaccccagctatatttattggtttgaacaagatacgacttatttgaaataatgaaagaaatgaaattcaataaacaatttcaaaaaataaaaatcaaagcctctcctaatatttcatttcaggtattctatggtttcttcccacgtcaattgccaattcatggtcattgagattcatggataattcagattaatatttagggatagatcttacctctctttttattccctaaagcaaatcgaaatgattgaagtttttctatttggaatcgtcttaggtctaattcctattactttaacaggattatttgtaactgcatatttacaatacaggcgcggtgatcagttggacctttgattaagtaacatctctttttttgattgacctcctctttgtaggaggtcaaatttaagttgcaattctactttgttttgttaagttatttcattgtaattcgacataacataaacggaatcacgctctgtaggatttgaacctacgacatcgggttttggagacccgcgttctaccgaactgaactaagagcgctttcttatatcctataaaagtagatacgattgtaaagaaaaggatttttttaaccccgagggttttgtgtgcatatagtatgcaaaaatgaaaaattatgtccaaaatttcccgatcttattcaatgaatacctcctaactgtccataggagaaagaataggtagggatgacaggatttgaacctgtgacattttgtacccaaaacaaacgcgctaccaagctgcgctacatcccttttaaagattgttgtacagtgtccattgtataaaatccatgtcttgttttccacatccttcttttttgctctaccatctctatatagataggtagataatttttttgtcattttcttttagagggcgacaaaatggaatctgctggatcattgtacatatatatgcattttagttagtaattcctaattagaatttcatttcaagcaaaaacaaagaatcttgaactaaaattcaaatatcgggttatctatgatctatgtattagagactatatatgtcttacaatatacaatataaatagatataaataaagaattgaaataaataaagaagaaaaaaaaaagaaaagacgaaggaggattttcaatgcgagatataaaaacatatctctcaacggcacctgtgctaaccactctatggtttgggtctttagcaggtctattgatagaaattcatcgtttatttccagatgccttgtcattcccctttttttcatcttgattgaattcttttattgatctgtgaaaaaatgaagaagatttgagatacaattctacgtaacatggctccaatttcgcctcctttttcttttctattctcaaaaaagaaagagaaagagtgtatcgaacctcagtcaaaatacagtgaatctacgatagaattttttggaaaataaatggaaatgtggatccagtctaggggcggttccacgaaattctaacatagaaagaagaagaagatactgagattaggataggaagaattcatagttagaaaaaattgtattaa----------tgaattattatgatattc-----------------gtaatattcttctattaatgaatatgactctttttctttatagttatattaattcatagtaattcttttttagattatagtacttagaagtcattcgaattattagaattagaaaaagaaaatatttacaaattccatttctagttaataacttttattaatatagtttattaatatagttaatatagtatagatatagaatgtagattcttttttcttttctttttctttggttcggatcaaaaagaaaatgaagagagttctaaagtgaagtcgatccaaaatgaaaaggaggttcatggccaagggtaaagatattagaattagagttattttggaatgtacctgttgtgttcgaaagggtgtcaataaaaaatcgccgggcatttctagatatattactcaaaagaatcgacacaatacacccaatcgactagaatttagaaaattttgtcgctattgtcaaaagtatacaattcatggggaaataaagaaatagatgtaacggaatgcttgtgttatttttacaagtagtgggaagactaagaactttacatcttaacatatataatacaaaccaaatcctattttggtcgaatcttaattaaatgaataaaaaaaagtattctattttatagattattttctatagatatatagaaggaataaacaaaccatggataaatccaaacaaccttttcgtaaatccaagcgatcttttcgtagacgtttacccccaatcggatcgggggatcgaatcgattatagaaacatgagtttaattagtcgatttcttagtgaacaaggaaaaatattatctagacggacaaataggttaactttgaaacaacaacgattaattactattgctataaaacaagctcgtattttatctttgttaccttttcgtaataatgagaaacaattggagagagtggagtcgatccctagaactactggtcctagaaccaaaaataaatagatagactcttcaaaagtccaatcggaactcaagctcatattaatatgaattttttgctcaaaaaaactagaatccagatttgattcttgtattataaactctaaaattataaataaagtaaaaatggggaagaaatctttttttcttgaaagatgttcgtttattcctactactcaaatcttcatttctttttcttctatcttcccggagtccattctccgggaaatcctgtttcaatcattcttgtttcctgtataataattaagattcttttattcctttatttgatttgtattcttttttttttttttttatttttgattaatgattttctttgaaataatatcaaaacaattcttatttgatagggctatttgcgcaagtattttacgattcagaagcaattgtctcttgtacagattgtgtatgaataggctataactatagaatagcctatcctcacgagttaccgcatttatccgagtgatccacaaacgacgaaaatctctctttttcctgctcctatttcgatgagaagaaaccaaagctctcattctttgttgagtagttgttcgagtaagtcttgaatgagcccctataaaggttgatgcaaataaacgaatcttttttcgacgtctccgagctgtatatcctcgtttaactctggtcattgaatcaaatcaaatgaaattttcttgaataactaattgatttctcttctttcagtcatccttttcctccggtcgattaataacaaaacggattcttccgatatataaaatataaattccaatggcttttgcgactatgaccttcccgaccacgattttttctttcttcaaggtaggtatctcgcctggaaataagaaattaaaatgctactaaataaaaaagaatagtgggtttcctcgtttctatggtaacttctgaaacggtgaggtcctctctatacaccggagcctcttctttcatttcatcgaattttatcgtgaacttgtatagttcacactctttggctctacccattcatttttcaattagaattcttttttcaattctaattataaagtaatagtccttttcacaaaaaagctatccatacagtgacggcatttaattcggaaagttggctaggtagctgaccctgttagtccgttttttcaagaaaaggaataggagcataacctttttcctccgcttaatggataactatttgttaccaatggagaattccttctcatctcaaatggagtgattggattttcaccaatagaaaccataaattcataacataattaagtagattatagatcttcatttttagatactagtcaattaaaaggccgtctttcactatatctatcctaattcattggtagtggtcgttgatactgtaaaaaacttttacatttttcaaactcatgatctgaaatgaacgagtcgcacatacaccctagtacatgttcctcgacgctgaggacatcctcgaagagcgggagatttcgtgacatttcttattggctgtcgtgcgtttctaataagttgtttaatggttggcatggcgtgtctatagaatctcattctagatagaatagagcggggggttggtttagatcgatcttaacctgatggttgatgattatgaatgatttctattcacacgggaaattccaatttttaaaaggaattcgtatatttatatggaatccccagtattatcattttcgaccgctacaagatcaacgatgccatgagcttgggcttctgttgctgacataaaaacatccctttccatatcttcggatataacccataaagggttgcccgttctttgtacataaacttttgtgagagtttcgcgaagcttcaatagttcttctgcttccagaataaattctcctgcttgtgcctcgtaaaaagaactagcaggttggtgaatcataaccctgatgatattgatataacatcatgaatggttcttctatctatatattgcacgattgggttaaagtattaaagtaagggggaatcaaaagaacaataaaaaatagaattaaacaaccgtacgggcatcttttgtacattgcatacggctctgcaatggaatttatcttttcgatagaatagc----ttctatcgaaaagaataaatagaacctatccgatccaaatagttaaatgatccatttaccacccttcctttcgtagtagttaaaaagatactatgatggttctgttgctttatatatttatctcgtctgtggtttagcaatcccaaagttttttttgataggatccaagaaggatcaaatgattttttccatttttttttaactctttctctcataacataaaaagaagaaagagacttctggtgtggaagaataatggtttgtgacgctgaaattgactcttgcttgacacataaaatcaaattgggaataacccttctttcatactactatctcgatacaaaatctcatgttagaaaaaaacaataaaggtttgttcatatcgaactcgaattgccatgctattattacttattctttatttgattcatattcgatacagcgaaggcatagtattctttttttttttttcaaataaaaaaactcattggcgccaagcgtgagggaatgctagacgtttggtaatttctcctccgaccagaacgaaagatcccattgaagcggctaatcccatacatattgtatgtacatccggtgacacaaattgcatagtatcataaatggctattcctggtattacccatccgcctggagaatttataaacaaataaagatccctagtatcatcttctatgctgagatatatcatgagaccaacaagttgattcgagatctcgctatcaacctcttggcctaaaaaaagtaatctttctcgatgaagtcggttgattagggcaaaattgtatccctgaggaaccgtacgtgcacctttggatgcatacggttcgaaagaattgcgaaaaaaaatcaatgtgtcgattccaatcctatttc-ttttttttttaacatgagttttgctctccttccccttccctatattctataatgtagaaaatcaaaaagaattttatgaacttattgaactaacctctcattgatgtattgtttcatcgaaattcaaattacgatgtcattttcttgttcctgaatgggccctttcaattcttttaggttcttgttctactccgggggaatatttgcccgaattccatttgagcatataggtcaaatgattccagtaccacttctttttttttttcaatttttcatacctttcccaaaaatattcgatgtattcatcatactactccattggtaggcagtttaaaattatccctatagtaagtctctatgatacaagcagtaatcgtgtaattcttatatattctacaaaatagattctcttatagtaagttatattctatttcattaataatgaatttaataaattattaagaatttaatgaaatttctattttctttttatattctttatttcagaattactacatttacactcccattctattacttttactcttaccatttacaatttggtattctttgaacggagcctggatactttcttttatcagtccaagtaaaccatcaattattttaattgataatattgattcccaataggaattattgtgcttcacgctccgaattattgatggttcaataaatgaatatatatttattggattgggcgaaacatagaatactcgatcgagggagataacggagaaataccatatgaccaatctgtctgacaagtcgcactatacgtcaacccaagctgcatcttcctctccaggactccgaaaaggtacttttggaacaccaaggggcattaagataaagaaaaaaatgaagtactatattttactttaatatggaaacgtaacaatggttttattgtcttcatcattttttctctttcttttctattcttatattctatttttatatcttttaatcttctttctatttagaatcttatttagattctataaaatagaacttaatattcttatctagctagactttatagtatatataagtatatatatatagaactggaaggttcatagaggaatacagaatgaataaagaaagattgtaacgaaggggatcgatgggatcagccgattgttcgaatgatttcgaattctaaaaaagtatctatgcatttttttccctaaaaatcctcccattgcgtattggtacttattgggtatagaataagatctgtttctatttgttcttctaaatagaaagaaatagaaagaattctatttcattaaaaataaaaagaagggaatacaaataaatattaatcctttcctataaaaaatctaccaaacaggtgaaatacacggtctagtcttttccaatgcgataaagttacataatgtctatttctttttcagaaaggggtatttacatgggtttgccttggtatcgtgttcataccgttgtattgaatgatcccggtcgattactttctgtccatataatgcatacagctctagtttctggttgggccggctcgatggctctatatgaattagcggtttttgatccctctgaccctgttcttgatccaatgtggagacaaggcatgttcgttatacccttcatgactcgtttaggaataaccaattcgtgggggggttggaatatatcgggaggaactataatgaatccgggcatttggagttatgaaggcgtggcaggagcacatattttgttttctggcttgtgcttcttgtcagctatctggcattgggtgtattgggacctagaaatattctgtgatgaacgtacgggaaaaccttctttggatttgcccaagatctttggaattcatttatttctctcaggagttgcttgctttggctttggtgcatttcatgtaacaggattatatggtcctggtatatgggtgtctgatccttatggactaacgggaaaagtacaatctgtaaatccagcgtggggtgcggaaggttttgatccttttgttccggggggaatagcttctcatcatattgcagcaggtacattgggcatattagcgggtctattccatcttagtgtccgtccgcctcaacgtttatacaaaggattacgcatgggtaatattgaaactgtgctttccagtagtattgctgctgttttttttgcagctttcgtagttgctggaactatgtggtatggttcagcaactactccaatcgaattatttggtcccactcgttatcagtgggatcaggggtacttccaacaagaaatatatcgaagagttggggccggactagccgaaaatttgagcttatcggaagcttggtctaaaatccccgaaaaattagctttttacgattacattggtaataatccggcgaaagggggattattcagagcaggctcaatggataatggggatggaatagctgttgggtggttggggcaccccatctttagagataaagaagggcgtgaactctttgtacgtcgtatgcctaccttttttgaaacatttccggtagttttggtagatggagacggaattgtgagggccgatgttccttttagaagggcagaatccaagtatagtgttgaacaagtaggggtaactgttgaattctgtggtggagaactcaatggagtcatttatagtgatcctgctactgtgaaaaaatatgctagacgtgcccaattaggtgagatttttgaattagaccgggctactttgaaatccgatggtgtttttcgtagtagtccaaggggttggttcacttttgggcatgctacgtttgctttgcttttctttttcggacacatttggcacggcgccagaaccttgttcagagatgtttttgccggtattgatccagatttggatgctcaagtggaatttggagcattccaaaaacttggagatccaactacaaggagacaagtagtctgatacaaaattcctttgccatcttttgcctctattttttcttttattctagtatttagatatttcattatatttcatattcattatatttcatatatttatctttttttctatatttttatgtataaatagaataatatagaaaaattcgaaatagaatataatcgaatagtaataagatatgaatgactatatctatatatacatactatatagatagtaatagttagtaatagtaaattgtaaatctcaaatttgaatttctttagtaaataatccaaaatgaataggtgtggaagctataattgtaaaccacgatcgaatctatggaagcattggtttatatattcctcttagtttcgactttagggataatttttttcgctatcttttttcgagaaccacctaaagttccaactaaaaaaatgaaatgatttttcattatttccattgaagtaatgagcccccatattaatattggagctcattacttcaactagtccccatgttcttcgaagggatctcttaatttttgagagggttgcccaaaagcggtatataaggcatacccagtaaagcttacaagtaaaccggatatggagatggcgactagggttgctgtttccatttttcgataatttcaagatcacaaaggatcacgataatgttgtttatttacaactacaacggaatggtatacaaagtcaacagatttaaacccatgatgaaagaggatttatggctacaaaaaccgttgagagtagttctagatctgggccaagatcaactggcgtagggagtttattgaaaccattgaattcggaatatggaaaagtagctccagggtgggggactacaccacttatgggagttgcaatggctctatttgcaatatttctatctattattttagaaatttataattcatctgttttactggatggaatttcaatgaattagttcataaaaactagtaagtcctagcaaaaagattattttacttatacttacttaatgcttaagatactgaatacttcaacttaagattacctaagacttggatttatagaccattctggtagttcgatcgtgaaatttatttgtttcgatatttcatttccggaatatgagcgtgtgacttgttataattgatcctattgataatacagagaatggacctgtcatctctatcaagatgattctacctcgtcagatatttattctagtctctggagcacggactatatagaatagatcaagaaaagaaatagttgaactatgattcatacctattattcagacctcgcaaccggattaaaaaaaaaatggaaatagggaaataggtcttttctaaatcaaacaattttttccttcatacttccgaaagaaacctctttctctagattttgttgagttattacattcattgaagaagtgatgatcaaatggtttttactcagaaatcctttgagtttagctttggttttcttaaatcatcgtggttctagtatgaatctgaggtttcaattgattcatagggtctcaacaagagaattcctatcaaaaaaaaaaagatagggaagagaagattcaagaggcctgtcatgattaacataaagaaagatagatgagccaacttgatattgtatttcttggcattatcatcacaaagaagagattccggatttttcttacttcgtatctttgggtcaaatcgagtcaagtggctaagccacaagaagtttgaaactctctattccatatccgttgaaaccagtatttgtgtgtttcggcttgagccgtacgagatgaaattttcatatacggctctaagagggggagtctttcttggtttacctatctcaataaagtatatgattggttcgaggaacgtctcgagattcaagcgattgcagatgatataactagtaaatatgttcctcctcatgtcaatatattttattgtttaggggggattacgctgacttgttttttagtacaagtagctacgggttttgctatgaccttttactatcgtccaactgttacagaggctttttcctctgttcaatacataatgactgaggccaactttggttggttaattcgatcagttcatcgatggtcagcaagtatgatggttctaatgatgatcttgcacgtatttcgtgtgtatcttacggggggttttaaaaaaccccgcgaattaacttgggttacaggggtagttctggctgtattgaccgcatcttttggcgtaactggttattccttacctcgggaccaaattggctattgggcagtaaaaattgtaacaggcgtacctgaagctattcctataataggatcacctttggtagaattcttacgtggaagtgctagtgtgggccagtccactttgactcgtttttatagtttacatacttttgtattgcctcttcttactgccgtatttatgttaatgcactttccaatgatacgtaagcaaggtatttcgggtcctttatagagaaggcagatcatagatatttgtaatttattatataggggaggaacaagagtcttttattgctacaaatatgtattattgaaaaataaggcatgttatttggatacttgtattcaattctgaagtattttttatttgatacgaatcgaatagttgaactatattttcctaaaaggggatggattatgggagtgtgtgacttgaactattgattggtccatgcagatctatgattttatccgccaagttggaattcacaacccaacgtgtctccacatccaaccatcatgtcagtccctttatgtagcataggataggccggttttaacttgaggagaatattttctatgatcatacccgaatcatgtcatacatgaaaaggctccgtaagatccctagaataagtgatgtggaatgatccaatgttctatttatttactttgtttgatttttttttttttttttagtaattttttagtaatcttagtaatttttttatagtatgtagatgcattcatttcctttgcatcgaccctgatctattatactatcggagttaaataagggatctaaggaagaacaggggctagactttattagtaacaagtaaaaactttgtattttgtttatgtaatacaatcgagatgttgtgaggataaataccaaccaaaagatatgagacaatccaaaaagcacttgatcatgatcaaatttgtaagccgacttggatattgagcatttccctgttgccagaactgaattatttgcaatgaataatgaatcgttgaaactcggggaaatggaatttgataaagagtttattacatagagtcattctacattatatatgtagatatgtataaaatataggttttctatggacctatttatgttctatggatctatttctgtgattcttttgattcttgctcgagccggatgataaaaaattatcatgtccggttcttttgggggatggatccacaagagttaacctatccaaataacaaagaaacctgatttgaatgatcctgtattaagagctaaattggctaaagggatgggacataattattatggagaacccgcatggcccaatgatcttttatatatctttccagtagtaatcctaggcactattgcatgtagtgtgggtttagcagttctagagccgtcaatgataggtgaaccggcggatccgtttgcaactccgttggaaatattacccgaatggtacttctttcccgtatttcaaatacttcgcacagtgcccaataaattattgggtgttcttttaatggtttcagtaccaataggattattgacagtaccttttttggagaatgtcaataaattccaaaatccatttcgtcgtccagtagctacaacagtatttttgatcggtaccgcagtagctctttggttaggtattggagcaactttacctatcgataaatccctcactttaggtctttttcaaagttaaataccacgacataggtatctaaggaagatcctcttctggatcttccctagatacctcaatcttattatgtatctattctgcaaatatatggaccgtgtcggagattcaaaacttattctattattttttattttatttataatttataattctaaaaactaaaaaattccaatggatttaaaatgaaaactttttcttaggtaaattgattgcaaaatgcttctgtagagtgcccaatatcttttttatatcttctatgcgaaaatattccattttcataagatcttcttgactgtgattcaaaaggtccaataatgtatgtatattggaccttttgagacaattataggtcctggaagacaattctgattggtcaataaaaatacatgtcaatggaattccttttttgtttttcttgagattagtgaatctgtcttgaaaggaaaaaaagggtagattccatctgttttcattttcctctaaattcatgtactcttcctctgcatgtagaaaaggaatcaataaatcaatcaaattacgagaagcttcataaagtgcttctttaggagttaaacttccattcgtccatatttctagaaagagtatctcttgtttttcattcccagtcccataagaatgaatactatgatttgcatttcgaacaggcatagatacaatatctataggataacttccatcgtgagattcatttgtggatttcatatgatatccacgatctctcttgatttgtaattcaatacacaaatcaattggttctgtcaggttagctatatgctgtgtcgtgtcaactatttgtacagaaggtggtgagataatatcttgagctgttatgtatttaggtcccctgacgcaaatggatgcgcccctaactccatagagattacttttcaatacaatctctttcaaatttattaaaatctcatgtactgattcttcaataccctctatcgtagaatattcatgcagaacattttcagatgttgcacgtgtgatacatgttccttctatttctccaagtaaagcccttcgcatggcaatacctatggtattggcttgacctttcataagcggggacagaacaaaacgaccataataaagacgcttgctgtctactcttgattcaacacatttccactttagtgttcgagtggatcctgctacttcttctcgaaccatactattatttttcttttatttatgattattggatcagatcattgaatcatttatttctcttggaatctcttgaattattatttctacacacgtctttttttaggggggcgacatccattatgcggcatgggtgttacatcacgtacgaaacttaatagcatcccatttctccgaatggctcgtaatgccgcatctcttccgagacctggaccctttatcataacttctgctcgttgcataccctgatcaactaatgtacgaatagcattaaatgccgcggcttgagcagcatagggtgttccttttcttgtgcctctgaatccagaagtacctgcggaagcccaagaaaccacccgacctcgtacatctgtaacagttacaatagtattgttgaaactcgcttgaacatgaataactccttttggtattctacgttcattcttttttgaaccaatacgtgcattcttacgtaaaccaatttttgctataggttttgtcatattttattagatcatattccataagaataaaataaaaagaaagaagaatcagaaagatacggggatagctatttaatataaaaacgaatcctttctttttacatgtacatgatgtacatgggtttttcttttaaaaagttcttgatttagaacttgagaaggattacccctgtctctgtttatgtctcagattggaacaaatgactataattcgaccccgcctacgaatcaaacgacatttttcacaaattttacgaacagaagcccttattttcatatttatcattccttattttcattctgaatctattttttttgaaacaaaaattagtttattgcatttttgaacttcgaattatatccctacgaaaaggatgtttcaaagaatgatctaatcgttcgaatcttttttgcgaagtctataaattatacgtcccctggttgaatcataacgactcatttcgattttgactctatctccgggtagtatacgtataaaactgcgtcggattctccctgaaatataacctagaattagatcttcattatctaatcgaactcggaacataccgttgggaagtgattcagtaattaaaccctcatgaatcaatttttgttctttcattccagggaaccccctttaagtattaattaatagaggaagagttctataattcacttctcctctctcttttacaaatagtaagttcaagagaaaattagggtaccccaggagaatcaccatatataacacaaaatttctcctccaattttttctagtcgagcttctcgatctgtcattatacctcgagaagtagaaagaattacaattcccattccacctaaaattttaggaattcgttgatagttggaatagattcgtagaccgggtcggctgatacgttttaattttattttattccctttcctagtctttctatgtcgtaaggttgaaaccaagaaatttttttgactttcttgatgttttcgaacgttttcaataaaaccttctcgtaaaagtattttcacaatgtttttagtgatattagtagatactatttgaactcttcctttttgatctatgtcagcatttcttatagaagttattatatcggcaataatgtccctacccatgatgaactatagttattggtgccttctaattttgatataatcaacatgcttcttttttgttttattttttattaaatttttttattatttcattattaaaatttctaagaaatttaaagtatatacatgagacacaatctattaatcagatctatttcagatatttgaatattctatatatagaatatagataggatatatcctattttcatctataagaatctataagacctcgggtgctaatgaaactattttagtaaaattcaactgtcgcaattctcgagcaaccgcaccaaagattcgagttccttttggatttccttcttgatcaatgataaccgctgcattgtcatcatatcgtattatcatgccgttgtcacgtttgagttctttacacgtgcgtacaatcacagctctaattatttctgatctttctagaggcatgttgggcactgcttctttgattacagcaacaataacatcgccaatatgagcatatcggtgattaccagttcctatgattcgaatacacatcaattcttgagctccactgttatccgctacattcaaaagggtctgaggttgaatcatatcatttttattttaatctcttatttaaatgcaagggataataaaaaaaaaaaaaaaagaaatattgtctgtccagagataaagaaatccgtagttgttttttcattatccatactccttcttcttttacttttgtttacctatcctgaaataacaaattgagttcgtataggcattttgcatgctgctattttcatagcagctttggctacagtttctgatactccactaatttcataaagtattcggctcggtttaacaacggatacccaatattcgggggatccctttcccgaacccatacgtgtttctgtaggtctcacagtaacaggtttgtcgggaaagatacgtacccatatctttccaccacgacgcgcatatcgtgtcattgctcttcgccctgcttctatttgtctagctgtgatccaagcaggttcaagtgcctgaagagcgtatctgccaaaacaaatctgattgcctcggcaagatattcccttcattcgacctctatgttgtttacgaaatctggttcttttggggttatagttgatggttgtttctgaattccatctctactgcaaaaccggacatgagagtttcttctcatccagctcct-------------------cacgaatgaaatgattcaataatgattcaataatattaaatattatatatacacaatatacacatgtatttctgtatttcattctagtatttcattctatcaaaataaagaatatactaattttttatattgaatttttggatttgttacataggtagctttatatataactaggtgtgtttttctattttattttatctttttattttatcaaaatttctaataaaaagaaattctgaaattaaagaaaaataaagaaaggtttcgcgggcgaatattgactctttcctccttcatttgtagggtcaattcatgaccattcagaataaatatatttttttggttcattacgccatcctacccaatgaatcattaggattgattcgttttcaagaaaatcctatgtaatcacgggttccatcgttcccatagcttctctattaatgcttaggctttgaactctgcaatggagctctcaacaaaatttgttatttgtttgcgagttaatctcctcagtttttcttaacccgaagctcgattcaattattctctattttctattatttagattattattttaatttcatttatttaatttattttcttctatagtttctattttttatttgtatatttcttattctattgtaattagtgtaattagatattttttatttttattatatattgatatatattgatgtttatgctttataacactgccttttttatttttttttatgagttaattcttcataaaccatacatatgggaatcatatatcattgatatctttattctctctttctatcatccttccatttttccacatccccctttttttttttcacaattcataatcagatttcttttttattaaaaaaaaaagaatttcagttgctacaactatatgatcgattcagtcatatagtgactgtttcttgggatctcgacaatacgaagcaataagttggtttttaattttgagtttcttgagttttgatagttactaagtttatagtcgggccagactgtttcttttttcttttttcaatctaaattctaaactctaaagaaaaaactaacgagtcacacactgagcatagcaattataataaaatctaaatgaaatcaaagggtaaatcaaatttttattcaaccttatagaattataattgtttgtttttctttgattaattgattaagaaaaaaataagaaaagagtttctaaatcttttttatcgatgagcagaatggcgagataaagaaaggtccattattcttattttcttattcttggtttacaaatatccaaattttgatgcctaagactccatagatagttctaattgtataggaacagtgatcaattttagcgcgaattgtttgtaagggaaccctgccttctctgatccattcgacacgtgcaatctcttttccgtcgatacgtcctgcaatttgcacttgaattccttttgtatccgtttgttcagttaattcaatagcttttttcattgcctttcgaaatgagactctattttttaattgtaaagctatatattctgcaagaatattaggttgtccataaggcttttcaattcttgtgatagcaatattgagtctccggtttacagaatgaaactttttttgtacattcatctgtaattcttcgactccccgtgtccgtccttctattaataagttgggaaatccaatgtagattatgacctgaatcaaatctattcttttttgaattactatacgggcaattccttcgaaacctgaggatattttcttatttttttttacatagtccttaatacaattccgtattctttcatcttcttgtagacccatggaaaaattctttgattttgcgaaccaaaaagaatgatgactttgagttgttccaagtctgaaaccaagtggatttattttttgtcccatatttttatattctttttccatccatttttttctaaataggaatctaaattttagattttaaagaaatctttatatgacaagtggttttttttatcagataactacgtcctcgagcccggggttttaacttttttacaatagcacctctattgacttcagctttactaataaataaatcagcttcatttaaacccatattatgactagcatttgctgctgcagaataaactaattttaaaattggataagatgcccaataaggcattagttccagtatcatgagtgtttcctcataagaacgtccccgaatctgatcaattactcttcgtgctttgaaaacagacatatatatatgttgagctaaaacttttgcttctctatccgaattctcgttctttatcataaaagttctcccccgccaatgaatgataagtgcctaggtgaagcatagtataagataagtcagaaaagtctaagtcttatgaaaaagaaaataaatatacctctactcttactataagataaagactcttaagatataagataaggcttttcacatgaatacttagtagaacgactaacgacgagatttattatcgtttctcgcgtgtctcacgaaagtgagagtaggtgcaaattctcccaatttgtgaccgaccatacgatctgtgatataaataggtaaatgttcctttccattatgaatagcgattgtatggccaatcattgtgggtataatggtagatgcccgagaccaagtcactatgatttctttctcctccctcctgttgagtttttcaattcttcccgataaatgattagctacaaaaggattttttttgagtgaacgtgtcacggctgattactcctttttttacatttttgaaattggcattctatgtccaatatctcgatcttaatctgaagtataatgatgaatggaaaaaagagaaaatactttagctagataagggaaggggcggatgtagccaagtggatcaaggcagtggattgtgaatccaccatgcgcgggttcaattcccgtcgttcgcccatcatattatttccaattccaaaaattcgattttcaatgttcctatttacggcgacgaagaataaaactatcactatatttgttccttttcctacttcttcttccaagcgcaggataaccccaaggggttgtgggtttttttctaccaattggggctctcccttcaccgcccccatggggatggtctacagggttcataactactcctcttactacaggacgcttacctagccaacacttagatccggctctacccaaacttttttggttcaccccaacattacccacttgtccgactgttgctaagcagtttttggatatcaaacggacctccccagatggtaatcttaatgtggccgatttaccctcttttgcaatcagtttcgctacagcgcctgctgctctagctaattgtccaccctttccaagtgtgatttctatgttatgtatggccgtgcctaagggcatatcggttgaagtagattcttcttttttatcaatcaaaaccccttcccaaactgtacaagcttcttccaaagcatacggctttctagatgtatatgatgatatctagacagatggatcttatatgaatcgtatgatgaagtaccacatgagtggatatataggaatccaaatctgccgaatcacttatgttatgatcttctacatcctaggtctccccgttccgtcatctggcttatgttcttcatgtagcattcagaccggatgactctatgaaattacgtcgatacttgcacatattacgggtaacgtaggagacatctctatttttccccggggggtctttctaattaccactgcttagctttcaattcgcctctgaccatcaaatgaaatgtgaataacccgtcctcctctctttgaaacaaggggcgcttccggttctgtgcgcgcttcaaacaattttgtcttctccatattaccatatctctagagtcaataattttctatgaggaactactgaactcaatcacttgctgccgttactcaacagttttctgttgaggtctatcccgtagaggtactccaattggatcagtgatcgatttctaggtttcgtcataaacctaattggttacttccaattacgtaaatcaatagttcaaaccgcactcaaaggtagggcatttcccattgatataggaacttctgtaccagaaacaatggtatctccaattatagcccctctgggatgtaaaatatatctcttctcaccatccccatagtgtatgagacaaatgtatgcatttcgattagggtcatattctatggttacgattctaccagatatccctttttcattccgtcgaaagtcgattttacggtatagacgcttatgacctccccctctatgccctgcggtaatgatccctctggcattacgacctttaccacaacgatgctgtccatagatcaaattatttcgtggattggatttcacttgactgtctacggctccattgcgtgtgctcggggtagaagttttgtataaatgtattgccgtgttattaagtcttttgctttaagttcttttctctataagaggtggaatagaataacccggttgaagcgtaatgatcatacgtctgtaatgcattgtatgtcccataataggtcccatccttttaccctttcccgggagtcgatgactattcatagctcttaccttgacaccaaagaagagttcgacccaatgctttatttctgtcctagttgatcctgattcgacattagaagtatattgattgttccccaataaccgaatacttttttctgtaaatactgcatatttgattccatccataaatccattttcttccctatgagttccagtatcgataagaattctagttcttactgttcatatgttatggtatgaatataccataccaattcgctatgtatggatgatgagattccattgatacagagccaattccaatagacttattgaatgttcccattggcgtgcatccagcaggaattgaacctacgaatttgccaattatgagttgggcgctttaaccattcagccatggatgcttaacagggatcatcgtacatcgtgaataaccaaattccaattgaaatgaaatctttaggaggaatcaatgaaacgacatcaattcaaatcctggatattcgaattgagagagatattgagagagatcaagaattctcactatttcttagattcatggatcaaattcgattcagcgggatctttcactcacatttttttccaccaagaacgttttatgaaactctttgacccccgaatttggagtatcctactttcacgtgattcacagggtgcaacaagcaatcgatatttcacgatcaaaggtgtagtactgcttgtagtagtggtccttatatctcgtattaacaatcgaaagatggtcgaaagaaaaaatctctatttgatggggcttcttcctatacctatgaattccattggacccagaaaggagacattggaagaatctttttggtcttccaatagaaataggttgattgtttcgctcctgtatcttccaaaagggaaaaagatttctgagagttgtttcatggatccgcaagagagtacttgggttatcccaataaagaaaaagcgtatcatgcctgaatctaaccggggttcgcggtggtggaggaaccggatcggaaaaaatagggattctagttgtcagatatctaaggaaaccgtagctggaattgagatctcattcaaagagaaagatagcaaatatctggagtttctttttttatcctatacggatgatccgatccgcaaggaccatgattgggaattttttgatcgtctttctccgaggaagaaacgaaacataatcaacttgaattcgggacagctattcaaaatcttagggaaagacttgatttgttatctcatgtctgcttttcgtgaaaaaagaccaattcagggggagagtttcttcaaacaacaaggagctggggcaactatgcaatccaatgatattgagcatgtttcccatctcttctcgagaaacaagtggggtatttctttgcaaaattgtgctcaatttcatatgtggcaattccgccaagatctcttcgttagttgggggaagaatcagcacgaatcggttttttggaggaacgtctcgagagagaattggatttggttagacaatgtgtggttggtaaacaaggatcggttttttagcaaggtacggaatgtattgtcaaatattcaatatgattccacaaggtctattttcgttcaagtaacggattctagccaatggaaaggatcttcttctgatcaatccagagattctttcgattccgttatatctttcgattccgttataaatgagaattcagaatatcacacattgatcgatcaaacagagattcagcaactaaaagagagatcgattctttgggatccttcctttcttcaaacggaacgaacagagatagaatcagatcgattcccgaaatgcctttttggatcttcctccatgtcctggctattcacggaacctgagaagcggatgaataatcatctgcttccggaagaaatcgaagaatttcttgggaatcctacaagatccattcgttcttttttctctgacagatggtcagaacttcatctgggttcgaatcctactgagaggtccactagagatcataaattgttgaagaaaaaacaagatgtttcttttgtcccttccaggcgagcggaaaataaagaaatggttgatatattcaagataattacgtatttacaagataccgtctcaattcatccttcggaaccatatcacatcccggatctggttccgaaggatgaaccggatatggacagctccaataagatttcattcttgaacaaaaatccattttttgatttctttcatctattccatgaccggaacaaagggggatacgcgttacgccacgatttttttgaatcagaagagagattcccagaaatggcggatctattcactctatcaataaccgagccggatctggtgtttcgtaggggatttgccttttctattgattcctacgggttggatcaaaaaaaattcttgaatgaggtattcaactccagagatgaatcgaaaaagaaatctttattggttctacctcctcttttttatgaggagaatgaatctttttctcgaaggatcagaaaaaaattggtccggatctactgcgggaatgagttggaagatcccaaactaaaaacagcggtatttgctagcaacaacataatggaggcagtcaatcaatatagattgatccgaaatctgattcaaatccaatatagcacctatgggtacataagaaatgtatcgaatcgattctttttaatgaatagatccgatcgcaacttcgaatatggaattcaaagggatcagataggaaatgatactctgaatcatataactataatgaaatatacgatcaaccaacatttatcgaatttgaaaaagagtcagaagaaatggtttgatcctcttatttctcgaactgagagatccatgaatcgggatcctgatgcatatagatacaaatggtccaatgggagcaagaatttccaggaacatttggaacatttcgtttctgaacagaagaatccttttcaagtagtgcaagtagtgttcgatcgattacgtattaatcaatattcgattgattggtccgaggctatcgacaaagaagatttgtataagccacttcgtttctttttgtccaagtcacttctctttttctttgtgagtatcgggaatatccccattcataggtccgagatccacatctatgaattgaaaggtccgaatgatcaactctacaatcagttgttagaatccataggtgttcaaatcgttcatttgaagaaattgaaacccttcttattggatgatcatgatacttcccaaagaccgaaattcttgatcaatggaggaacaatattaccatttttgttcaaaaagataccaaagcgggtgattgactcattccatactagaaagaatcgcaggaaatcctttgataacacggattcctatttctcaatgatatcccacgatcgagacaattggctgaatcccgtgaaaccatttcatagaagttctttgatatcttctttttataaagcaaatcgacttcgattcttgaatgatccacatcacttctggttctattgtaacaaaagattcccctttgatgtggaaaagacccgtatcaataattatgatcttacatatggacaattcctcaatatcttgtccattcgcaacaaaatcttttctttgtgcgtgggtaaaaaaaaatatctctttttggagagagagactatttcaccaatcgagtcgcaggtatctgacatcttcatacctaacgatttcccacaaagtggtgatgaaacgtataacttgtaca---------aatctttccattttccaattcgatccgatccattcgttcgtggagctatttactcgatcgcagacatttcttcaacacctctaacagaggaacaaatagtcaatttggaaaaaacttattgtcagcctctttcagatatgaatctatctgattcagaagggaataacttgcatcagtatctcagtttcaattcaaacatgggtttgattcacactccatgttctgagaagtatttaccattcggaaagaggaaaaaacggagtctttgtctaaaggaatgcgttgagaaagggcagatgtatagaacctttcaacgagatagtgtctcaaaatggaatctgttccaaacatatatgccatggttccttacttcgacagggtgcaaatatctcaatttcacccttttagatactctttcagacccattgccgatactgagtagtagtcaaaaatttgtatccatttttcatgatatgatgcatggatcagatatatcacggccaattcctcagaagattcttccacaatggactctgataagtgagatttcgagtcaatgtttacagaatcttcttctgtccgacgaaatgattcatcgaaataatgagtcacccgttccattgatacggacacatctgagatcaacaaatgctcgggagttcctctattccatctttttacttcttcttgttgctggatatctcgttcgtatacatcttctctttgtttcccgagcctctagtgagttacagacagagttagaaaagatcaaatctttgatgattccatcatacatgatggaatctcgaaaacttctggataggtatcctacatctgaaatgaatcctttctggttaaagaatctctttctagttgttctggaacaattaggagattctctggaagaaatacggggttctgcttctggtggcaacatgctattgggtggtggtcccgcttatggggtcaaatcaatccgttctaagaagaaatattggaagatcaatctcatcgatctcataccaaatcccatcaatcgaatcattttttcgagaaatacgagacatctaagtcgtacaagtaaagagatctattcattgataagaaaaagaaaaaacgtgaacggtgattggattgatgagaaaatagaattctgggtcgcgaacagtgattcgattgatgatgaagaaagagaattcttggttcagttctccaccttaacgacagaaaaaaggattgatcaaatcctattgagtctgactcatagtgatcatttaacaaagaatgactctggttatcaaatgattgaacaaccgggatcaatttccttacgatacttagttgacattcatcaaaaggatctaatgaattatgagttcaatagatcctgtttagcagaaagacggatatttcttgctcattatcagacaatcacttattcacaaacctcgtgtggggctgatagttttcattccccttccccatctcctcatggaaaacccttttcgctccgcttagccctatccccttctagaggtcttttagtgataggttctataggaactggacgatcctgtttggtcaaatacctagcgacaaactcctatgttcctttcattacggtatttccgaacaagttcctggatgacaagcctaaaggttatcttcttgatgatatcgatattgatgatagtgacgatattgatgatagtgatgatgaccttgatattgatacggagctgctaactatgacgaatgtgctaactatgtatatgacgccgaaaatagaccgatttgatataacccttcaattcgaattagcaaaagcaatgtctccttgcataatatggattccaaacattcatgatctgcatgtgaatgagtcgaattacttatccctcggtctattagagaactatctctccagggattgtgaaagatgttccactggaaagattcttgttattgcttcgactcatattccccaaaaagtggatcccgctctaatagctccgaataaattcaatacatgcattaagatacgaaggcttcttcttccacaacaacgaaagcactttttcattctttcatatactaggggatttcacttggaaaagaagatgttccatactaacggattcgggtccataaccatgggttccaatgcgcgagatcttgtagcacttatcaatgaggccctatcaattagtattacacagaagaaatccattatagaaactaatacaattagatcagctcttcatagaaaaacttgggattttcgatcccagataagatcggttcaggatcatgggatccttttctatcagataggaaaggctgttacacaaaatgtacttctaagtaattgccccatagatcctatatctatctatatgaagaagaaatcatgtaaggtaggggattcttatttgtacaaatggtacttcgaacttggaacgagcatgaagaaattcacgatacttctttatcttttgagttgttctgccggatcggtcgctcaagatctttggtcttcatccagacacgatgaaaaaaattggatcacttcttatggattcgttgagaatgattctgatctagttcatggcctattactattattactattagaagtagaaggcgctctggctctggcgggatcctcacggacagaaaaatattgcagtcagtttgataataatcgagtgacattacttcttcggtccgaaccaaggaatcagttagatatgatgcaaaatggatcttgttctatcgttgatcagggatttctatatgaaaaatacgaatcggagtttgaagaaggggaaggggccctcgatccgcaacagatagaggaggatttattcaatcacatagtttgggctcctagaatatggcgcctttgtggcaatctatttgattgtatcaaaaggcccactgaattgggatttccctattggactgggtcatttcggggcaaatggatcatttatcataaagaggatgagcttcaagagaatgattcggagttcttgcagagtggaactatgcagtaccagacacgagatagatcttccaaagaacaaggcttttttcgaccaagccaattcatttgggaccctgcggatccattcttttccctattcaaagatcagccctctgtctctgtgttttcacgtcgagaattctttgcagatgaagagatgtcaaaggggcttattgcttcccaaacaaatcctcctacatctatatataaacgctggttcatcaagaatacgcaagaaaagcacttcgaattgttgattcatcgccagagatggtttagaaccaatagttcattatctaatggatctttccgttctaatactctatccgagagttatcagtatttatcaaatctgttcctatctaacggaacgctattggatcaaatgacaaagacattgttgagaaagagatggattttcccggatgaaatgaaacatttgattcatgtaacaggagaaagattccccatcccttagccgtaaagatatgtgcccatgaaaaggggattaagtggaacagaattggccggatggtagagtcgtggaaacacttgtttcttccatctttttggccttagctccatggaagaattgaaatcttagatcactatgtgtggatgatatgaactgcctaaacaagaattcttgaactgcgaaagagcctattactcgctacatcaaacaatttctactaatgaaaccatgtaaatacatcggaaaatacgcatgtccgctgaaatggttgttgctatctgctccaataatgaatcattggtttcattgaataactaaagaagatagatagacctttctcttcgtctcaggtcgatggatctcctcaattggaagatctcccatatggataatacacattccagttgaccgagcctaattctaattgctttgttccgaagcaaagatatccacgggggcgggttcgtcctattcagatattcacgaccaagaggtacaatcctctttcggataggccctgaaaggagaaggaaggctggaatgccaacagacgtctgtctattctctaattaacccgacccgatagtacccattttgagaacgtccagtgccaaagtcactgaatgggtaagtcgccaatccctaatgtaatgtactttatttgctgggttacgggtactggtggatattttaccagaggtttctatcaatctaccttgtgcgattcctgttgaatcctatactcagggggtgcgcgcagggcggacgatttccaaacggactcctataaagaagatcgccaagatttcgtgatccgctgccgattccaacagctcggactcggatcgtgaggatcgccggaatacttcgtatcaacagataagatactcgtcaatattgattagatccgaaatctgttatggaattgctcattaaatgagcattctcaatattatgccttgaagaggactcgaacctccacgctctttagcacgagattttgagtctcgcgtgtctaccatttcaccatcaaggcatcttgaaagtgaatcgtattccatgaatatgatatctatctagtgtgatatatggaatctatgacaaaggtggagtgttggagtatttctatcgatcggtcatgtcatataggcccgagtcagacatcagattgcttcgattggaattatccgggggataccttctatatatcaaaaagatgtaaaatcaaacctctttctcgattcaagagaagcccaaagaagtgaatagggtacccaaataacgatagatatgtcaaaagcgggtccgattacgcctattcctaatcctaaatagaatgtaacgacgtagggatccatatgtaaacagagtatctatttacatacgctcgaatgaccccttctcataataagaatgtacataaccctattccggcctggtccggtctggaatgaacttataatctgatgatcgagtcgattccatgattataagttcataactccagcccattcccattttgggcggaaaagaattcttttattccagttagtaaaagggatcttgaactaaaaaatagacctagaagctaaaagagggtatcctgagcaattgcaagaattgggttcattgatattcctggtatagtagatgctatcacacatacagtcatactcaattcgatggaattgtttgatcttaagggagatcttctataatttcgcacgtgaggggttatttcttggtttcacccagtcattaataacttgattatttttagataatagtagatagaaacaacgctcgtaaggagtcctatcgaaaccaagaaatataggcctgcctgccatccacaccagaatagatagagttttccgaaaaaacctgccagtggaggaagaccccctagggataagagacatagggctgaagagagagccaaaaaaggatctttcgtgtataatcctgcataatctcgaatgttatcagttccggtacgcagaccaaatgatacaatgcaagcaaaagttcctagattcatggagatatagaacaacatataagttatcatgcttgcatatccatcatttgagtctccgacaattattccaataattacatatccgatttgaccgatggacgaatatgcaagcatacgtttcatacttgtttgagtaagagcaatgagattccccaatatcatgctaagaatagctaggatttccaaaagaagatgccattcggttgatgagaaataaaaaggaatatcgaaaattcgcgtggctgaagctgaagcagctactttcgaagtaacagaaagaaaagcaacgactggagtgggagagtcagagtcgaaaagaggattcctcacttctttctctcattcaaaaccgtgcatgagactttcacctcgcacggctcctgagtgataaaagaaagaagagtagttcttctttcttttttgattaccttcctcgcgtatgtataagaccgaatccattcgatttctaaaaaggattactaatccttaacttttcgaggaatccttcatcagtggttgtgaatgactgactttttcaatcctttcgaccttggttccgtaggagcaagtcagaaagattgagaaatagaaccatctgatttgattcgttctccatagccatgagatgatcatcttagggtgatccttttgtcaacggatgttcctattacactcgtagtctctgaaggatgagaaccaactatgtagcatctacatcgataattcaagtattgtatacgtcattagtccgatcctttgtagaactacccgtaataacgaacttgcaaaagggatctgtttatcataaagagattcgttgttcctgaccctgcttcaccttaattgttatttgaacaaaaggatcacaagaaacttttggtcaaagtgatgtcttggtccgagtggggatagcatttctcttctgcatgtctatggagttttgaaaaatccaaacatctcagagatagatatagaggtaggaatttgtcgaacgaaccgcactccttcgtatacatcaggagtccattgatgaaaaggggctggggaaagcttgaacccaattcctacagtgatggatataagcgcaattgatattcctggggagttatacatttgtgtattgataagaccattcgctatttcttgaagctcgatctcccccccagataaaccatatagccaagataaaccatgaaccagaatagaagagcttgccccacccatgagtaaatatttcgtagtagcctcattagaccgtacatctctcttggtatatccagataataggtaggagcataaactgaaacattctggagctacaaagatagttatgaaatcgttagcaccacataaaaacattcctcctagagtagctgttaatacgaataacagaaactctgttatagccatttctgtacattcaatgtactctacggatagaggaatacatagagttgaacatagtaaaataagaaattgaaagatttcgttgaaattgttcgtttggaaatttcccgaaaagctaattataggttcttctctccatcggaaaaatagggccgttatgctcattactaaacttgttgaagagatgaaatagaaccaaggtctatctttttgatcagaggttgaatcgatcatcagaagaagaattaggccaaaaattaggatacattctgggaaaatgaagcttccatggaagagaagcaaatgaaacgctttcataaaaattctcgtataatccgagaatgaagttttcattctgtacatgccagatcatgaattagtaactgcatccaatctacgaaaaagtcccaattgtttcgaactttctatttttggaatgggatatttacggaatccccatgaataggatcaaaccttattccatgatatttccataagattcctctttcttattcttaagcaagcccccgagaaggcttagttgatccatgatttatgtttcatctttcttttcctttttgtttgtttcgagaaagatctcgatcaattccgattctttctttttctattgattcttttccgatcgagatgtatggatccatggatctatgtgtctatatagatcctgttcatggattaacgaaaatgcgcaaaagctctatttgcctctgccattctatgagtctcttcctttttgcgtatggcatcgccactgcctttggcagcatctactaattcggaacttaatcggaaagccatatttcgacccggacgctttcgggatgcccctaataaccaacgaatggcaagcgcttttccttgtgtagatcctatttcaataggaacttgatgagtcgatccgcctacacgtcttgcttttactgctatatcgggagttactccacgtattgcttgacgtaaaacagatagtggatttgtttctgtcttttgttgaatctttttcacggctcgatagataatttgataagccaatgatttttttccgtgtttcagaatacggttaaccaacatgttaactaatcgattacgataaattggatcggattttgcagttttttcttctgcagtacctcgacgtgacatgagcgtgaaagaggttcaagaatcagttttattttgataagggctaaaaacgaatcgcttattttggctttttgaccccatattgtagggtggatttcaaaagatatgaaagatctccctccaagccgtacatacgactttcatcgaatacggctttccgcagaattctatatgtatctatgagatcgagtatggaattctgtttactcactttcactttaaattgagtatccgtttcccttcttttcctgctaggattggaaatcctgtattttacatatccatacgattgagtccttgggtttccgaaatagtgtaatggaaaaagaagtgcttcgaatcattgctattggactcggacctgttctgaaaaagtcgaggtatttcgaattgtttgttaacacggacaaaggaagggaaaacctctgaaattattccaatatcggaccttggacatatagtagttccgaatcgaatctctttagaaagaagatcttttgtctcatggtagcctgctctagtccccttccgaaactttcgttattgggttagccatacacttcacatgtttctagcgattcacacggcatcatcaaatgatacaagtcttggataataatctacaacgcactagaacgcccttgttggcgatcctttactccgacagcatctagggttcctcgaacaatgtgatatctcacaccgggtaaatccttaacccttcctcctcttactaatactacagaatgttcttgtgaattatggccaataccaggtatataagcagtgatttcaaatccagaggttaatcgtactctggcaactttacgtaaggcagagtttggttttttgggggtgatagtggaaaagttgacagataagtcacccttactgtcactctacagaaccgtacatgagattttcacctcatacggctcctcgttcaattctttcgaagtaattggatccttttcttcgttcgagaatctcctcccttcttctactccgtcccgaagagtaactcagaccaattcattcacgttttcatgttccaattgaacactttccatttatgatcaaaggagaagattcttctttttagcaaacctatgcggatcaaatcacgatcttctaattataagaagaacaagagatctttctcgatcaatccctttgcccctcattcttcgagaaccagaaagatccttttcgagtttgaatttgttcatttggaatctgggctcttctatcttctactctttttttttatatttctttttagatcaaaagcactatgtgaaatcttcgggttttcctcctcctctatccctatatcccataggtatagcatttgaatcaatagagaaccttttattctgtatgaatcgatattcttaattcttacattccaattccttcccgatatctcctaaagaaaatcccgacgaattggatccaaaaaggacgggttagtgtgagcttatccatgcggttatgcactcttcaaataggaatccattttctgaaggatcctggctttcgtgctttggtgagtcgtccgagatcctttcgatgacctatgttgtgttgagatctatatgatccgatcgattgcgtaagggccgcggtagcaacggaaccggggaaagaaaagacagttcttttctattatatcgtttctattatgtattaatgtattattatattctatatattagaatattagaattatcgaattattcgattctaattatttctaattagattagttagattagtcttatagtcttagttttagtattagttagtgatcccggctcggcgagtcctttcttccatgatgaactgttggcaccagtcctacattttgtctctgtggaccgaggagaaagggggctccgcggtaagagggttgtaccatgagagaagcaaggaggtcaactgcttcaaatatacaacatggattctggcaatgcaatggagttgggccctcatgtcgatccgaatgaatcagtcttttcacgggggtccatctttgcctgctaggcaaaaggatagcaagttacaaattctgtctctgtctcggtaggacatgtatttctattactattcaattcataaatgaaaatgaagtagttaatggtgggcgttctccttttttattgtatgtgttcctaagaaaagggcgtggaaacacataggaactctggaatggaaatggaaaagaaaagtagctccagttccttcggaaatgatagtaagatccttggcgcaagaagaaggggtgattcatatcatcttgacttggttctgcttccactctttttttttttacaataccgagtcggttcttctcctaccagtctcgaatagagcatgctgaaaaaaatcttcttcatataaaaactgttcgatttagatcgggaaaacgtattttaggaaaccgtgtgctatggctcgaatccgtagtcaatcctatttccgataggagcagttgacaatggaatccaatttttcccattatttgactatccataacataatagtgcgaaaagaaggcccggctccaggttgttcaggaatagcggcgtttagtttctcgaccctttgccttaggattagttagttctatttctcgatgggaccgggaagggatataactcagcggtagagtgtcaccttgacgtggtggaagtcatcagttcgagcctgattatccctaaacccaacgggagtttttctatttggacttgctcccccgtcgtgatcgaacgagaatggaatggataagaggcttgtgggattgacgtgatagggtagggatggctatattgctgggagcgaactccaggctaatatgaagcgcatggatggatacaagccttcggccttggaatgaaagacaattccgaatcagctttgtctacgaacaaggaagctataagtaatgcaactatgaatctcatggagagttcgatcctggctcaggatgaacgctggcggcatgcttaacacatgcaagtcggacgggaagtggtgtttccagtggcggacgggtgagtaacgcgtaagaacctgcccttgggaggggaacaacaactggaaacggttgctaataccccgtaggctgaggagcaaaaggaggaatccgcccgaggaggggctcgcgtctgattagctagttggtgaggcaatagcttaccaaggcgatgatcagtagctggtccgagaagatgatcagccacactgggactgagacacggcccagactcctacgggaggcagcagtggggaattttccgcaatgggcgaaagcctgacggagcaatgccgcgtggaggtagaaggcccacgggtcgtgaacttcttttctcggagaagaagcaatgacggtatctgaggaataagcatcggctaactctgtgccagcagccgcggtaagacagaggatgcaagcgttatccggaatgattgggcgtaaagcgtctgtaggtggctttgcaagtctgccgtcaaatcccagggctcaaccctggacaggcggtggaaactaccaagctggagtacggtaggggcagagggaatttccggtggagcggtgaaatgcgtagagatcggaaagaacaccaacggcgaaagcactctgctgggccgacactgacactgagagacgaaagctaggggagcaaatgggattagataccccagtagtcctagccgtaaacgatggatactaggcgctgtgcgtatcgacccgtgcagtgctgtagctaacgcgttaagtatcccgcctggggagtacgttcgcaagaatgaaactcaaaggaattgacgggggcccgcacaagcggtggagcatgtggtttaattcgatgcaaagcgaagaaccttaccagggcttgacatgccgtgaatcctcttgaaagaggggggtgccttcgggaacgcggacacaggtggtgcatggctgtcgtcagctcgtgccgtaaggtgttgggttaagtcccgcaacgagcgcaaccctcgtgtttagttgccaccattgagtttggaaccctgaacagactgccggtgataagccggaggaaggtgaggatgacgtcaagtcatcatgccccttatgccctgggcgacacacgtgctacaatggccgggacaaagggtcgcgatcccgcgagggtgagctaactccaaaacccggcctcagttcggattgcaggctgcaactcgcctgcatgaagccggaatcgctagtaatcgccggtcagccatacggcggtgaattcgttcccgggccttgtacacaccgcccgtcacactatgggagctggccatgcccgaagtcgttaccttaaccgcaaggagggggatgccgaaggcagggctagtgactggagtgaagtcgtaacaaggtagccgtactggaaggtgcggctggatcacctccttttcagggagagctaatgcttatgcttgttgggtattttggtttgacactgcttgacacccaaaaagaagcgagctacatctgagctaagcttggatatggaagtcttctttcgtttctcgacggtgaagtaagaccaagcccatgagcttattatcctaggtcgtaacaagttgataggatctcttttgtacgtccccatgtccctcccgtgtggcgacatggggacgtacaaaaggaaagagagggatagggtttctctcgcttttggcatagcaggcctcccccagggaggcccacacgacgggctattagctcagcggtagagcgcgcccctgataattgcgtcgttgtgcctgggctgtgagggctctcagctacatggatagttcaatgtgctcatcggcgcctgacccggagatgtggatcatccaaggcacattagcatggcgtactcctcctgttcgaatcggagtttgaaaccaaacttctcctcaggaggatagatggggcgattcaggtgagatccaatggagatcgaactttctattcactcgtgggatccgggcggtccggggggggacccccatggctcctctcttctcgagaatccatacaccccttatcagtgtatggacagctatctctcgagcacgggttgaggttcggcctcaaggagaaaatggagcacctaacaacgcatcttcacagaccaagaactacgagatcgcccctttcactctggggtgacggagggatcgtaccattcgagcctttttttcatgccggaggtctgaagaaagcagcaatcaacaggatttcccgaatcctcccttcccgaaaggaagaacgtgaaattctttttcctttccgcagggaccaggagattggatctagccataacataagaagaatgcttgactcacttcttggttttcgaccccctcagtcactgcgagcgctccccgatcagtgcaatgggatgtgtctatttatctatctcttgactcgaaatgggaggagcaggtttgaaaaaggatcttagagtgtctagggttgggccaggaggttctcttaacgctttcttttttcttcctgatttcacaaagacttgccatggtaagggagaagggggaacaagcacactcgaagagcgcagtacaatggggagttgtatgctgcgttcgggaaggatgaatcgctcccgaaaaagaatctattgattctctcccaattggttggatcgtaggtgcgatgatttacttcacgggcgaggtctctggttcaagtccaggatggcccagctgcgccagggaaaagaatagaataagcatctgactctttcatgcatgcttcactcggctcggggggatatagctcagttggtagagctccgctcttgcaattgggtcgttgcgattacgggttggatgtctaattgtccaggcggtaatgatagtatcttgtacctgaaccggtggctcactttttctaaggaatggggaagaggaccgaaacatgccactgaaaaactctactgagacaaaaagatgggctgtcaagaacgtagaggagataggatgggcagttggtcagatctagtatggatcgtacatggacgatagttggagtcggcggctctcctagggtcccctcatctgggatccctaggaaagaggatcaagttggcccttgcgaatagcttgatgcactatctcccttcaaccctttgagcgaaatgtggcaaaaggaaggaaaatccatggaccgaccccatcgtctccaccccgtagaaactgcgagatcgccccaaggacgccttcggcatccaggggtcacggaccgaccatagaccctgttcaataagtggaaggcattagctgtccgctctccggttgggcagtaagggtcggagaagggcaatcactcgttcttaattctgaagaccaaagagtcgggcggaaaaggggggagagctctttgttcctggttctcctgtagctggaatctccggaaccacaagaatccttagaatggtattccaactcagcaccctttgagaagagttgctctttggagagcacagtacgatgaaagttgtaagctgtgttcgggggggagttattgtctatcgttggcctctatggtagaatcagccggagaggcctgagagacggtggtttaccctgtggcggatgtcagcggttcgagtccgcttatctccagcccgtgaacttagctgatactatgatagcacccaatttttccaattcggcagttcgatctatgatttattattcatggacgttgataagatccttccatttagcagcaccttaggatggcatagccttcacgtgaatggcgaggttcaaacgaggaaaggcttacggtggatacctaggcacccagagacgaggaagggcgtagcaagcgacgaaatgcttcggggagttgaaaataagcatagatccggagattcccgaataggtcaacctttcgaactgctgctgaatccatgggcaggcaagagacaacctggcgaactgaaacatcttagtagccagaggaaaagaaagcaaaagcgattcccgtagtagcggcgagcgaaatgggagcagcctaaaccgtgaaaacggggttgtgggagagcgatacaagcgtcatgctgctaggcgaagcggtggagtgctgcaccctagatggtgagagtccagtagccgaaagcatcactagcttacgctctgacccgagtagcatggggcacgtggaatcccgtgtgaatcagcaaggaccaccttgcaaggctaaatactcctgggtgaccgatagcgaagtagtaccgtgagggaaaggtgaaaagaacccccatcggggagtgaaatagaacatgaaaccgtgagctcccaagcagtgggaggagaatgtgatctctgaccgcgtgcctgttgaagaatgagccggcgactcataggcagtggcttggttaagggaatccaccgtagccgtagcgaaagcgagtcttcatagggcgattgtcactgcttatggacccgaacctgggtgatctatccatgaccaggatgaagcttgggtgaaactaagtggaggtccgaaccgactgatgttgaagaatcagcggatgagttgtggttaggggtgaaatgccactcgaacccagagctagctggttctccccgaaatgcgttgaggcgcagcagttgattggacatctaggggtaaagcactgtttcggtgcgggccgcgagagcggtaccaaatcgaggcaaactctgaatactagatatgaccccaaacaggggtcaaggtcggccagtgagacgatgggggataagcttcatcgtcgagagggaaacagcccggatcaccagctaaggcccctaaatgaccgctcagtgataaaggaggtaggggtgcagagacagccaggaggtttgcctagaagcagccacccttgaaagagtgcgtaatagctcactgatcgagcgctcttgcgccgaagatgaacggggctaagcgatctgccgaagctgtgggatgtaaaaatgcatcggtaggggagcgttccgccttagagggaagcacccgcgcaagcaggtgtggacgaagcggaagcgagaatgtcggcttgagtaacgcaaacattggtgagaatccaatgccccgaaaacctaagggttcctccgcaaggttcgtccacggagggtgagtcagggcctaagatcaggccgaaaggcgtagtcgatggacaacaggtgaatattcctgtactaccccttgttggtcccgagggacggaggaggctaggttagccgaaagatggttatcggttcaaggacgcaaggtgaccttgatttttcagggtaagaaggggtagaggaaatgcctcgagccaatgtccgagtaccaggcgctacggcgctgaagtaacccatgccatactcccaggaaaagctcgaacgaccttcaacaagagggtacctgtacccgaaaccgacacaggtgggtaggtagagaatacctaggggcgcgagacaactctctctaaggaactcggcaaaatagccccgtaacttcgggagaaggggtgcctcctcaaaaagggggtcgcagtgaccaggcccgggcgactgtttaccaaaaacacaggtctccgcaaagtcgtaagaccatgtatgggggctgacgcctgcccagtgccggaaggtcaaggaagttggtgacctgataacaggggagccggcgaccgaagccccggtgaacggcggccgtaactataacggtcctaaggtagcgaaattccttgtcgggtaagttccgacccgcacgaaaggcgtaacgatctgggcactgtctcggagagaggctcggtgaaatagacatgtctgtgaagatgcggactacctgcacctggacagaaagaccctatgaagctttactgttccctgggattggctttgggcctttcctgcgcagcttaggtggagggcgaagaaggcccccttgcgggggggcccgagccatcagtgagataccactctggaagagctagaattctaaccttgtgtcagaacctacgggccaagggacagtctcaggtagacagtttctatggggcgtaggcctcccaaaaggtaacggaggcgcgcaaaggtttcctcgggccggacggagattggccctcgagtgcaagggcataagggagcttgactgcaagacccacccgtcgagcagggacgaaagtcggccttagtgatccgacggtgccgagtggaagggccgtcgctcaacggataaaagttactctagggataacaggctgatcttccccaagagttcacatcgacgggaaggtttggcacctcgatgtcggctcttcgccacctggggctgtagtatgttccaagggttgggctgttcgcccattaaagcggtacgtgagctgggttcagaacgtcgtgagacagttcggtccatatccggtgcgggcgttagagcattgagaggacctttccctagtacgagaggaccgggaaggacgcacctctggtgtaccagttatcgtgcctacggtaaacgctgggtagccaagtgcggagcggataactgctgaaagcatctaagtagtaagcccaccccaagatgagtgctctcctattccgacttccccagagcctccggtagcacagccgagacagcggcgggttctctgcccctgcggggatggagcgacagaagtattgagaatccaagataaggtcacggcgagacgagccgtttatcattacgataggtgtcaagtggaagtgcagtgatgtatgcagctgaggcatcctaacagaccgagagatttgaaccttgttcctacacgacctgatcaattcgatcaggcactcgccatctattttcattatgaaaaacccaaaagctctgcccttccatccgatagagagggagggcagaggcctttggcgtcccttccagtcaataatcgggtctcatgcctttcttcgttcatggttcgatattctggtgtcctaggcgtagaggaaccacaccaatccatcccgaacttggtggttaaactctactgcggtgacgatactgtagggggggtcctgcggaaaaatagctcgacgccagaatgataaaaagcttaacacctcttatttgactttttcatatttcaaaagatcaaaatcaaaaatgcaaagatcgtcttattcaataacatcccttctctcccacttcacgcctcggaacgcattgttattctagagagaaaggcactttcacatcttcttaacccgaaatggctgaggagaggaaaggttcctttttgaaggtactcccgggaacagatccagtgtagacggggtggggcctgtagctcagaggattagagcacgtggctacgaaccacggtgtcgggggttcgaatccctcctcgcccacaaccggcccaaaagggaagggcctttccctctgggggtagtaaaatcatgatcgggatatcggccgcaaagctattgaacttgggtatggtccttttagtaaaccgggctgggatcggcatatttgtgtttgactccccgtaactcttcctcagccaggcttgggcagaatagcagagcaagtacaagtattagtagcatagcaaaaatgcgttcctcgtcattaatatgtttgctcgcggcaattgtggcctatcgggagaatcgatgactgcatctttgatgcactgttgagaattctgaattggctatttacaagggtcggatctatgccgaggtattgagggtgattctcaaatattgtagaacaggatgtgatacgatgagatagaatgcaatagaaacaaagacagggaacgagttacctactcctaacggtcaaagcgagccctttcattcaattcttcattctttcatgaagaatgaatcaaatctccccaagtaggattcgaacctacgaccagtcagttaacagccgaccgctctaccgctgagctactgaggaacaacgggagattcgacctcatagagttcaactcccgttctcaacccatgaacaatatgagtccgaagcttccttcgtaactccaggaacttcttcgtagtggctccgttccatgcctcatttcatagggaacctcaatgtggctctatttcattatattccatctatatcccaattccattcatttcatatcccttttgtgtcattgacataagagatgtcatttatagtatatctgtttctatctatatagatatggaatagatatggaaagttaaggaatcatcatataataatcgataaattgcaatagaaaagaaaaaggggaggtttgttatgattttgaaatcttttctactaggtaatccattatccttatgcatgaagataataaattcggtcgttttggtcgggctctattatggatttctgaccacattctccatagggccctcttatctcttccttctccgagctcgggttatggaagagggaaccgagaaggaggtatcagcaacaactggttttattgcgggacagctcatgatgttcatatcgatctattatgcgcctctgcatctagcattgggtagacctcatacaataactgtcctaattttaccgtatcttttgtttcatttattctggaacaatcataaaaacttttttgattatggatctcctaccagaaattcaatgcgtaatctcagcattcaatgtgtattcctgaataatctaatttttcaattattcaaccatttcattttaccaagttccacgttagccagattagtcaacatttatatgtttcgatgcaacgacaagattttatttttaacaagtagttttgttggttggttaattggtcacattttattcatgaaatgggttggattggtattattctggatacggcaaaatcattctatccaatctaataagtatcttgtgtcagaattgagaaattctatggctcgaatctttagtattctcttatttatcacctgtgtttactatttaggcagaatgccgtcgcctattttcactaagaaattgaaagagaaagaaacctcagaaacggaagaagggggagaaagaaaggaagaaagcgatgtagaaagaacttacgaaatgaaggagattcaacaggaacaagagggatccaccgaagaaaacccttccctttgttcggaagatctggacaaaatagatgaaacggaagagatccgagtgaatggaaaggaaaaaacaaaggatgaatttcactttcaagaggcacgctatcaagatagcccagtttacgaagattctgatctggagacccatcaagagaattgggaattgggaagactgaaagaagagaaaaagaaaagaatgaataaaaaaattgtcacttttttttttgacatgtacaagtgatgggaaacaaagaatatcctttacatatccgcccagtttatcgactttttctgaaatgctagaacttgtacataatagaaaaactatatgacgaagatctttagaattcttggatttctactaatgaaaaaaaaaagactttccaaaagcatatgatccttttttcaacggaccatatcgaggaacgagaaaaaaaggagattcacgtgcaatcatgaagacttagaaagatacagaagatttagtagaattttttttctcaatcagattcatgatctacttcttaatgattccgtagaaaaaggaattgattcagaaagtcaagcaaaatatttgcaatttgtatttgatgtaattacaacacatacaaaagatcaaaaaacaatga---------ttttcaataaaaaaagaaaatcctttctaaaagttagaaaagaaaaaacaaaagtttcctattgatccaatgaacaaagtgaatagtactaatacaaggagaggaaagaacatagtcttgctcgattcgtgaggatacatataagtgtacctatttctaaagtcagtactaaagtctcgtatctgacttcttacattcttgtc-aatttgagatagatcttttgaaaaaaaacaaaccttactcttattcatttttgaaaaaaaaagaaattcctattgactgtcccttttccccatagagatattgaataaaacgaactattttttgtattactaagattactataatcttgaaaatgaatgcgcaaatacccatcaaaggtaagtaagtacatcctaaacatataaaatgcggttaatcctgttgtgaaccaagctattagtgcgaaaattggtgagtacaaccaactatcgtgaagaatttcatctttggaccaaaaacaagcaagaggcggaataccacaaagagaaagtgtacctaagaaaaaagtagtttttgtaattggaacatattttgttaaacctcccataagaaccatattctgacttttctctggtgaatatccaacaataggttccattgaatgaataatggatccggatcctaaaaacaataaagctttagaataggcatgggtgatcaaatgaaataaagcaactcgataagaacctatacctagagctaacataatataacccaattgagaccttgtagaataggctaaacttcttttaatgtctctttgggcaagagctaaagtagctcctaaaagcactgttattatacctactaaacaaatgagattcattatgtaaggtataactatgaaaagaggaagaagccgagctacaagaaaaattcctgctgctaccatagtagcagcgtgtataagagccgaaataggagtgggtccttccatggcatcaggtaaccatacgtgaagggggaattgtgcggatttagcaactgcaccgacaaataataaaagggcacataaagtaacaaataaagaattaaccccattattatggatcaaggtattcactatttggaacaaatcccgaaattcgaaactaccagttatccaataaaatcctaaggttcctaataataaaccaaaatctcctatacgattagttacaaaagctttttgacaagcacttgctgcaacgggtcgtgtgaaccaaaaacctatcaataaatatgaacacattcccactagttcccaaaaaatataaatttgtatcaaattggaactagtaactaatcccaacattgaaacattggaaaaactcatataagcaaaaaatctcaaatatccttggtcgtgagacatataattgtcactataaataaaaaccaggatcccaacagtagtaattagtattgacataatagaagtaagtggatcaatcaagtgtccgaactctaataaaaaatcattattgatggtccaagaccatagatattgataggtcaaacttccatttatttgctgaatagatagattggctgaaaaccacatagatatacttagtagtaaaacacttaggaaagcccacatacgacgaagatcttttgttgctgtcggaataagtagaagtccaaatcctattgacatagtaactgggagcggaaaaaggggtattatccatgcatatttatatgtatattccataagaaaacaaattattcctttttcttataattattttcgattcaccaattattatttctttatctctttctatttttattttcttatttattctcttttattctttttttctatttgaaggtaagaaaataatatttaagttcttttttgaaatttatggaatgaattaagtatagataataactaataaaaagaaatttcttttgaacaatatatgtctttcacatacaacgataaaaaggagtcacttaccttttgaatggcagttccaaaaaaacgtacttctatgtcaaaaaagcatattcgtagaaatctttggaaaaaaaaaggatctttagaggcagtaaaagctttttctttagctaaatctatttccaccggaaagtcaaaaagtttttttgtgcgacaaaaaaaagtcttggaaaaatcttaattgacatgtttcaaagaacttccaaatttccatttttgaattggaagacaaataattaaattttactaatgtattgtatttcacttccccttattagttagaactaggtaatatgaaaaataagaatctttctgtctacttgattcaaagtacacagtattttttttatagtctttctatatttctattatattctatttattgaaattgatattgattgatattcaatttgtgatatggtttttctttgctatgaattgtgcttttctattttgaaaagcacaattacgatagacaaggaagaatttgaatatttcattctactttctactaaggtgttgggtctcaaaatcattagaaaaatttatgaattttataccccgactgagaacgaaacttttgagttctgattgttcgggataaacaagaattgggtttctagtacggaaaaattgattcttaaaactgaatctacgaatatgaagatgctaattaaatattattgatattgaacatttccatatgaatggaaatgcatctttcttcattgtttcctaaaccctattgaatatcgacaattcaacattcatttccttattattatttaaggtaagccgccatggtgaaattggtagacacgctgctcttaggaagcagtgctagagcatctcggttcgagtccgagtggcggcataaggcataaataagaattattattaattcttaatattctaatattaatattatagattaatattatagaataatatagacacaatagatctaatagaatataaaatatagaaaatattctatttgagattctatttaatcccctccccgatttcaattattttaaagggaatcttctttatgatatttgcgactttagaacatatattaactcatatttctttttcgatcatctcaattgtgattctaattcatttgatgaacttattagtctacgaaatcgaaggattacgtaattcgtcagaaaaagggatgatagctacttttttctctataacagggtttttagttattcgttggatttcttcgggacattttcctttaagtaatttatacgaatcgttaatcttcctttcatggagtttatccattattcatatgattccgtatcttgggaatcataaaaatgatttaagcgcaataactgcaccaagtgttatttttacccaaggttttgccacgtcaggtctttcaactgaaatgcagaaacccgtaatattagtgcctgctctacaatctcagtggttaataatgcatgtaagtatgatgctcttgagctatgcagctcttttatgcggatcgttattatcagttgctcttatagtgattacatttcaaaaaagaatcgattcttttttgaaaaacaataattttttaagtttaaggaagtcgtttttctttggtgatatggaatatttgaacgaaaaaggaagtgtattaaaaaagacttattttctctcatttcaaaatttttacaaatatcaattaattcagcgtttggattattggagttatcgtgtcattagtttaggatttacctttttaaccataggcattctttctggagcagtatgggctaatgaagcatggggttcgtattggaattgggaccctaaggaaacttgggcatttattacttggaccatatttgcaatttatttacatactagaaaaaattcaaaattgcaagatcaaggtacaaattcggcatttgtagcttctataggatttctcctaatttggatatgctattttgggatcaatatattaggaatcgggttccatagttatggttcattccaattactatctaattgaataaaataaactacataaagaatacataaaaaaatcgtctgatacacaatgaaattttgtgcaagtttttgagaaccttttaaatagaggaattattcaaatggttctcaaaaactaaaaactttagatgtatctcattaaaattttaattcacccttcttttt-tttttcattgtaacaacgaagaatcgttaaaatatgaaagtcaaagaattctaagactttcttttcaattaatgaaattcatttcatttaatatgaaatataaaaaacaattagtatctataaaaataattagataatagaacttgtaccttgtcaaccgataacgggagaacgaaatcaggataaataccaattcctattacaggtagaaagatacagatcgaaacaaatagttctcgtggtccagaatcaaaaaaattcgaatttggaatattgaatagcttgtatccatagaaaatctgacgtaacatagataataaaaaaataggagttaatatcattccaattgccattacaaaagtaatcaaaatttttggcattgggatagatatcccccccatctcttcgagataaacaaaacatattctatcacaacttgttcctgctaagaaaaaaagtgcagcaccaatcaatccatgagaaagtatttgtaaaatggctccattaagtcccatgccagttatagaaccaattcctataattatgaaacccatgtgagatacggaagaataagcaacacgtttttttaaattgcgttgaccaagagaggttgaagctgcataaatgatttgtattgttcctactatcaccaaccagggagataatctagaatgagcgtgagctaataattccatattgatccgaatcaatccatatgctcccatctttaataagattccagctaaaagcatacatgtactgtaatgtgcttctccgtgggtatctggtaaccatgtatgtaggggtatcatcggcgatttgacagcataagcaataagaaaaccaaaatatagtattatttataatgctgcaggatacgatttattagctcatttttctaaatctaatgttggttcattggaaccatataaacctatacctagaactcctattaagagaaaaatggaacctccggcagtgcaaaaaatcaactttgtagccgagtacaggcgtttttttcctccccacatggataaaagtaaataaacaggaattaattctaattcccacatgatgaaaaaaagtaaaaggtctcgagaagaaaatgatcctatttggccactatacattgctaacatcaagaaatagaaaaatcgcggatttagagtaactggccaagctgctaaagtagctaaagtagctaaagtagtgataaatcctgtcagtaaaatgggtcctatggaaagtccatcgattcccagtctccagtgaaaatcaaaaagattgatccatttcaaatcctccttcaattgggttaatggatcgtccaatttgaaatgataacaaaatacatagctcattagaaggagctctagtatacatatacatatagtgtaccacctatacacctgatttcccctatgagggaaaaagacaattgaagaacccgcgaatatgggcaaaacaagaagtattgttaaccaaggaaaataactcgtgataaagacaagagaaaattagaccagaaaagcccgtgctcgggagaagaataatatattttcttttctcgagcacgggcttttgtcagtaaagaggaatcaactgattcaagtggagttttttgtcaaatatcaataggaaagacccatgctgcgagttgtttcatgccataaataaacacggacactcaaaaaatccgttggacaagcggattcacatcttttacaacctacacaatcctcggttcttggggcagaagcaatttgcttagctttacatccgtcccaaggtatcatttccaatacatccgtgggacaagctcgaacacattgggtacatcctatacatgtatcataaatctttactgaatgtgacattgggtctataaattccaattttgaacacaaaagattttcaatctggtaaaataagaaaatgaaataaatcatatatttttattgtagacaccagacgaatcaatgatttataaaaatcttaagaattaatctattttttaatctgtttatgataaagggccaagatactttgatttccatttcaataaccattaaatatgagaatatgagtttacaaattcaattcatgttaattttacttaattttactatatatctatatagatatagaaatctaatattttataaatagaatagaatatagaaatctaattcaggatatgataatatattatatatcaaatcaatacatttgttattaggttagtgatagaataggttagtaactctaaatcataaatctatatgaaaaaatataagaaaataaataagaaaataatatgaatagaattcaatagaatatttttagaatattttaaaagtcttatgtttttctttatatgggaaaatagaagaattatgactaattattcagcaaattcgattgattgatacgagttgattttctgttacgatggatcgacgaaacaatagctagcccaatagctgcttcagcagctgcaatggctataacaaagattgcaaaaatttctccttttaattgtcgactatcaaatatatcggaaaatgtgacgagatttatattcaccgaattcagtataagctcaagacacataagtgctctaaccatgcttcggcttgtgatcagtccatagataccgatagaaaataaataaacacttagacaaagtacatgttctaacatcattgataaattcctcatctatctcaattcatttcaatatgagaacaaaaattaaaccgattcagttgactagaatagaagaattacagaacaaaagaagatattcacagtagattgagattcaatccattttcattcttgaaatttcaagaatgaagttcttattagactagattcttgatattagattattgacgagccatagtaattgcacctatcaaagaaactaaaagaattatagaaatgagttcaaaaggaagataaaaatctgtggataaatgaatcccaatttgttgaacgttacttattaagtccttttctataatctgatttgatcttgtagtccgaaaaattccgtaccatgacgtatttgggatagtagtcattaatgaaaaaaaatacttgtacaaaccaatgaagtgattctatctccaatggtccacaaataggaatcattggaatattctgaatcgttcatgaacatcacagcaaatatgattaatacatttatggctcccacataaataaggaactgcgcggcagctacaaaataggaattcaatgaaatatagaataaggatatacaaacgagaaccaatcccaatgaaaaggcagaatcaatgggattggtaagtaatactactcccagacctcctaatataataactgatcccagaaatactacaagaatatcatgtattggttcaggtaaatccattctgaaataaaagataaagaaataagtcaaaatatttcatgaccttactaaggattcagtaaaggaactatttttttatatgagacctttctaattgaatgaaaaagaatgaaaaaaaatggatatcattagatagataaaataaaattctttggctaatcctactttattctaatttattctaaaccaaagcttagtaattggtaatcgttcttgaaccaaggaaggggtttttattttttcatttgatttgttgaatccataactgtttgaattgtataatctccaattattgaaactggtaaccgacctaaagaaatttgattataattcaattcgtgacgatcataagtggaaagttcatattcttcagtcattgataaacagtttgttggacaatactcgacacagttaccgcaaaatatacagacaccaaaatcaatactataatgaagcagttgttttttcttaatatctttttccaatttccaatcaacaataggaaggtctattggacatacgcggacacatacttcacaagcaatacatttatcaaattcaaagtggattcgaccacgaaaacgctctgatgtgattgatttttcataaggatattgaatagttacaggtaaacgatttgtatgggataaggtaattatgaaactttgtccaatgtaccttgcggctcgtattgtttgtttgccataattcatgaacccagtaatcataggtaacatattttagatatccatcaataagattgatgtttatgtttcttgggtgagataagttagaaatatagaatattcattattgttttctcttaatttcttatttttatttctactttatagtgaaacaagttgaaaagaagttgtcaataatagattacctagagaaataggtaaaagaaatttccatccaagatttaataattgatccattctcatcctaggtaaagtccatcttgttgtgataggaatgaacagaaacaaataagctttagctaatgtaataaagatactaattgctattacaaagactctaaacattttatttattccaaaaagttcagtaagagatatgtacggaatagaaaaattccacccacctaaataaagaactgttccaaataatgaagaaactaatagatttaggtaagaagcaagataaaagaatccgtattttatacctgaatattcggtttgataacctgctactaattcctcctctgcttctggtaaatcaaaaggtaatctttcacattctgctagagaagatattagaaaaactagaaatcctatgggctgacgccacagattccatcccccaaaaccatatttggactgtgcctcaattatatcaactgtacttgaactgttagataattctagtcgatgataacatcactgctcccatcgtattccaaaaccgtacatgaaacctaagcttcataaggctcctttatggccacaaagaaatgtaaggtaaggactagtttagtattcttgctctccttggaccctaggtaaatacaatgtaaagataaactggatgttggagagtcctcaattcgaccaataaaattctgtctgctagaataagaaaaagcacttccgaatggatctcatcccttataataagaatattctaatgaatagaatcaaaaattctttttgttcagcaataacttaagccttcaataaaatactggttatattcataaatagaaagatttagacattagttaatgaatcatgataagaatttccatatgcatatgtatcaagaaagaaagattttcttattattcccgttttattcttttttatttttttattatattatcatattgcattctatttgtcttgttccttttcttctttctcaaaactaaaaaaaaaggaaagaaaagaaaggattcattcgttcttgatagtcatttatttcatcagcaaatagtagcatactctagatcggaatcgtaacttgatcatttctaccaactccaagcccttattatgattcgttttatgcaaaaatccctttttttgataccttacattatttccattactcatcctttgcgtactttggtgttcctaactgcccacttctttttgattgatccccagtctagtaagaaatacagttgatcttttgcatccgcttcaagatatgacgactaagaaaagaatttggggtaaacaacttatgtttacttccattttcttcttgtacctagggaatgatatttttcttgttttactgcaaattgaggagcagttttgtttcactcatcgaactgaaatgtttcataaaaaagatgaagatctttcttcaagacattcaatttctttatcttcacttactttagaaagtctaaagtttctaaatgaaagaaagaaatgaaaaaaaaatctttttttttctttcctattcatatttacatatttcattagatttctattttcttgtattgaaattcattgattttctcttttctagaaaagaaaagttcatgttccaacgaatcagatattgctaacacacatagagtgaatggtatttcataactaatcgattgagctgcagctcgtagaccgcctgaaaaagaatatttattatttgatccacataagaagaccaatggggacaatacttgaaaaggcaatccataaaaaaacacctatactgagatcagctaaaacaaggtgatatccaaaaggaattactaaagaactgagtagaattgatagaaaccctatagaaggtccgaccctaaagaaacgaatattacctctagatgggagaagattctccttcaaaagtagtttggtcccatcaaaaaatgggccagcatattcaggtccaatacgttgttgtattgctgcagatatttttctttctaaccacacaatgactaagacccccattgtgattcctaagacaagggtgaaaatggggacaaaaatccatatgagtccatagacttcttttaaggattctaatctagaaaaagaattcatagtttgtacttctgtcgtatcaattctcatttcaacgatcaacttctcccataatgatatctatactacctagtatcgtcatgatatcaaccaatttcattctttgaactagctggggaagaatttgcaaattgatgaaaccgggtggacgaattttccatctccaggggaaaacactactatctcctatgaaagaaattcctaatttggggcctctacccttacataaagttcttgtttgaacaaggtgaaagttttttagtaagaaatctatattccaaattcttccattcggaattctttgtcctatgaaaacgccggttttctaaattctcataaggtcctccaggaattccttctagagcctgttgaatgatttttatggattcttgcatttcaccgattctgactaagctaatgtatcgccttctttttgccatttgacttcccaatcaaatttcttgtcacactcatagcgatcaactttacgaagatcccattggattccagaagcttggtcctgagaaaccccaatttcttgtctcctccccaccaagaatgcccactccttcaactcgttcaaaaaaaatgggatttcgcgtaatgagtttttgatactcaacaacttctgtgaaaaaagaatcacagaaagaaatttctctatccagccataaggtcaatccgcagctactcctccgatgcggaaagaattatgcatcatccgcatacctgtggcggcttcgaatagatcatatatgaattccctttctctgaaaatctagaaaaagggagtcccaatatcggccataaaagggccaagccataacaactatacggctcagctccagcataagaactctgatagaacttgcccttttaggcacttgaacactttccaatcgttctggtgcatttactgttattgcttctgtgaacatagtagctaaataatcccaacgtgttacataaggcaaatattgtctaattgttcggttctccgctcttttttccatccctctgtgtaaatagcccaatataggttcacagtcaataacatcttcaccatccagagtaacgatcagccgaagaacaccatgcattgatgggtggtgaggccccatattgactattctccaatttttttttgtagccggtacagtcatc-ttttttccttaatttattatttcatgaatttcttaaaataaaaaagaaaaaaaaaaaaatactaataactgaactaagaaaaaaagaattaaaaaatcaaaaggaacaaggataataataagaaactcaaagaagaaattcaaatttaattaacgagtttttggttcccgaatatctaactgatctattaatttcttataacgcattttatttttctttgacaaataagtcaataatcgttgacgttttcccagaattattcgtagacccctttgcgataaaaaatctcttttgtgcaattgtaaatgtgaagtaagtctccgtatcttattggtgaaatgggatacttgaaattcaacagacccactattttcttctttttcttcttgtgtaataactgagatcaatgattttttgaccataaattaaagtttctatttttcttttctttgaattttaccgatcgggaaaaataataatatttcttaggccagttatttttatctagtatacatcaaaattgtattttattcatatactactttgttttttatttatgtggtttatgttttgtatatttgatccaaatatacaaaacatatatgtattcaggaactagaacaattgatttttacttaaaaggattccgctcttcctagtgaaaattaatacactatgaaattagcatcatgtattagaatattacacagtgtatatgtttcggcttttatctacctaataaattaatccactataaatctttttcatttttcattgggattgaattcattctgaattgtgaatacatatgtattcttgacatactaaaacgactgccattattggtatcaaaccaatagcgattcatacaagctacatcttctaatcgataattgggccaaagaaacaatttgaatttaatgagattttttctatctgtattaatatgtttgttctcattgaaaaatttcccacattttcttattttgttttcgttgcaaaatcttggacttctatccacaacattaaaatttggcaaattgaaacaaattcgaattcgaaattctctacgacgtctgggagatagaatattttcaggaataagtaaatcataatgatttttgtctccactcaaaaatatgttgctgtgtcgtgcaatggatttttcaacctcctttttatcaatatatcttttttttgtgtattttggatttgtttggtgtttcttattatcaaccaatgaaatatccatagtttgatatataatagattttccgttccttcgtatagatagacaaattggttcaataataaatattccctttcttatcaattctgcaagaactaggtccttttgaatcagcatttcatctagatttatttcacctctttgaatcgaagatatagcaatatcctttggatttatcagtctaagtaggagacaatataccctgatatttttcattattttattattcaagggatcagcccatcttagttgaaaaaggaaatattttttcaaaaaaaaatccagttccgtttcattcttgctcttatattgttttatatccttttttagtttgaatcttgcgtaatcttcttcaaccttggaatttactaattcaagatcttttttttttttatatgatttctttggatttacgttaatgtttttacttgtttcatttatagaaaaatgaaaaaggagtgatttgattgggatgatccaaggttgaatcttatatacatcaaaaagtagcacaaattctgggaagaaccaagtttctagattggatatagtatcatgatttgatgccgtatgatagaaccttttttgattgcatgggaatgaaaaaaaaagatctttttttttcattttttttaaattattaatttcagtcttagtatttttatgaatcttgatgccaatatgtgcattggcccagatctcaatattctttctaaaacaaagatgaagaattctacaatcaaaatattttctatccaaactatttctatttctatcaataagatatcctttttctagataatcattactcggtatacttactaatacataaaataattcaggtttcaatgtattgaaatgatatggaatttcttggtccccgtttctttctaatgttgattcagaagtgtataaattagggaggcttatgtaattataagataaaagatcatatctgtaatgttttttccatttgtttttttgactcataaatgaatttactgcatagtcattttttttcatggaataaatgaattgatattttttatataaatccaattggtttgattccttgtttttaatcatacaatgtttatttattctatttcggtattctttaggtactaatcgagacctttttttttgagataaatcgtattgataagaaacttttaaccaatttttccattcgttcattacatatgtatgaatttttttatgtcttgatttagaattaaatattccgtggatcataaaatagttttttaaattatccttaaaaaaaggatagctcccttgatattgaagtacaggtctcaattgagacttattaagtaattgattttgtgatattttgtaaaaaacatatgcttgggacagggaagataagttccaataagtattggaattttgattgctattcttagtattatcagtatttgaaaacaattcttttatagtcaaaataaaattcattgtattttgatttgtttcatcaattccttcttgttctttatttatttcattgttgtaaatgggtttattaaagatcttttttgttgattcaaagaaaagttgtgtatttatcttagaaatggtaatggtacatagcaaaatatctatgtagattttttcaatgaatgatttaataaagtagtgtgatttacgcattaatcggatattcttcttttttaatgttttccaaaaatgtttctgtgatcccgatcttttattatcataaattataactatttctttttttttcttgtcttttgcggttcgttcaatttgattcttgattttgattgttttatcagaaagatctttaattcttctttctattagtgaataatttaaccaatccattgttcgatttataacgaacgattctcgaagaatcttattatttcttttgaaatctttttttttttcattcggttcatatactttttttatcctcaattcaaataagaaatttggatttactttctccagttttttcattattaggttgataactcgaactctttttatgactccttttgttttttcttttataacttttaaaaaggattttatttttttattgaaaaattttagaacttgtaaaaatcttttttttgcttttttttttattttttggagttctttataaataggttcaaaaaaaaaaggtcgtttccggggaaaaccaaagggaagttccgcttccattccccagactgttaaaaaacaaaaatttgtttttttctctttttttttcattatatttatatgaggagatcgtgccttagattttctccaaggttttagacagaaaggatatagaatctttatctgaataccatttattaaccaatcttggggaaattctgtttctgataattgaacaccattataggtacatttaatatgcatttctctattccattccttaaaatcctcgtcccactcgggaatttggaataataacatacggaaaatatttttggctattattaatgaaggcaatataatgtattttctaagaaaagattgggttactaacatcaaacctcttattacttgagtaaatataaaggtatcccaagcttctgatatttctatctgttcatttttatagtttttttcctctttatccttttcttcttttgtatcttcattttcaaaataggaaattgtgaattctgattcttgttttctgtccatccgattcctaaaaattagattctttatatcgtttatatcgaaagaggaaaaaaaagaagttttgtctagacgatccaaaaaaagcggggaatgtacatttacttgaaataggtcccaaataactgttttacgtcttttagcgcgcatggatcctttgattagattgcgacgaaaatccgattgttgtgagtaacgtatcaaagtaacttctccctcttccatttgatcatcatttttatcattgttactaatactagaactattataaatactagaaatagaattggtattctgatcattatcgttatcattataaattatcacacgtttgaatcttcttgaatgaatctgataatattcttcatctaattcttcttcattttcttcttcctcttctcccaaattctcggttaatttgtatgaccatcgagaaacctttttactgatttcttctagtctaataccaatatatttctttttcattttttttttgtcttttgtatatgttgtaattacatcaaatacaaattgcaaatatttttcttgactttctgaatcaattcctttttctacggaatcattaagaagtagataatgaatcttatttataaaaaaagattctactaaatcttctgtatctttataagtatccatgattgcacgtgaatctaatttttttctcgttcctcgatagggtccgttgaaaaaaggatcatattcctttggaaagcattttttttttttttcatcatcacataatatggttcttttttcaagcatatccagactagaggatctctcatttttttctataatttggattcgtcttctcaattcattgttcaaattgcacttttttttttcattagtataaatccaagaattataaagatcttcgtcatatagtttctctattatgtacaaagagattctttgttctaccatttccgaaaaagtcgataaactgggcggatatgtaaaggaaattatttgtttaccatcacttgtacatgtaaaaaaaaaaaattgtgacatttcattgcgtaaagcattttctaatttatcattttttatatatcgtaatggatgattccatcgtttataattgaaaaaaaaattgacaaaagttgtttcaatttttttattcattcttttctttttctcttctttcagtcttcccaattcccaattctcttgatgggtctccagatcagaatcttcgtaaactgggctatcttgatagcgtgcctcttgaaagtgaaattcatcctttgttttttcctttccattcactcggatctcttccgtttcatctattttgtccagatcctccttttcttccgaacaaagggaagggttttcttcggtggatccctcttgttcctgttgaatctccttcatttcgtaagttctttctacatcgctttcttcctttctttctcccccttcttccgtttctgaggtttctttctctttcaatttcttagtgaaaataggcgacggcattctgcctaaatagtaaacacaggtgataaataagagaatactaaagattcgagccatagaatttctcaattctgacacaagatacttattagattggatagaatgattttgccgtatccagaataataccaatccaacccatttcatgaataaaatgtgaccaattaaccaaccaacaaaactacttgttaaaaataaaatcttgtcgttgcatcgaaacatataaatgttgactaatctggctaacgtggaacttggtaaaatgaaatggttgaataattgaaaaattagattattcaggaatacacattgaatgctgagattacgcattgaatttctggtaggagatccataatcaaaaaagtttttatgattgttccagaataaatgaaacaaaagatacggtaaaattaggacagttattgtatgaggtctacccaatgctagatgcagaggcgcataatagatcgatatgaacatcatgagctgtcccgcaataaaaccagttgttgctgatacctccttctcggttccctcttccataacccgagctcggagaaggaagagataagagggccctatggagaatgtggtcagaaatccataatagagcccgaccaaaacgaccgaatttattatcttcatgcataaggataatggattacctagtagaaaagatttcaaaatcataacaaacctcccctttttcttttctattgcaatttatcgattattatatgatgattccttaactttccatatctattccatatctatatagatagaaacagatatactataaatgacatctcttatgtcaatgacacaaaagggatatgaaatgaatggaattgggatatagatggaatataatgaaatagagccacattgaggttccctatgaaatgaggcatggaacggagccactacgaagaagttcctggagttacgaaggaagcttcggactcatattgttcatgggttgagaacgggagttgaactctatgaggtcgaatctcccgttgttcctcagtagctcagtggtagagcggttggctgttaactgactggtcgtaggttcgaatcctacttggggagatttgattcattcttcatgaaagaatgaagaattgaatgaaagggctcgctttgaccgttaggagtaggtaactcgttccctgtctttgtttctattgcattctatctcatcgtatcacatcctgttctacaatatttgagaatcaccctcaatacctcggcatagatccgacccttgtaaatagccaattcagaattctcaacagtgcatcaaagatgcagtcatcgattctcccgataggccacaattgccgcgagcaaacatattaatgacgaggaacgcatttttgctatgctactaatacttgtacttgctctgctattctgcccaagcctggctgaggaagagttacggggagtcaaacacaaatatgccgatcccagcccggtttactaaaaggaccatacccaagttcaatagctttgcggccgatatcccgatcatgattttactacccccagagggaaaggcccttcccttttgggccggttgtgggcgaggagggattcgaacccccgacaccgtggttcgtagccacgtgctctaatcctctgagctacaggccccaccccgtctacactggatctgttcccgggagtaccttcaaaaaggaacctttcctctcctcagccatttcgggttaagaagatgtgaaagtgcctttctctctagaataacaatgcgttccgaggcgtgaagtgggagagaagggatgttattgaataagacgatctttgcatttttgattttgatcttttgaaatatgaaaaagtcaaataagaggtgttaagctttttatcattctggcgtcgagctatttttccgcaggaccccccctacagtatcgtcaccgcagtagagtttaaccaccaagttcgggatggattggtgtggttcctctacgcctaggacaccagaatatcgaaccatgaacgaagaaaggcatgagacccgattattgactggaagggacgccaaaggcctctgccctccctctctatcggatggaagggcagagcttttgggtttttcataatgaaaatagatggcgagtgcctgatcgaattgatcaggtcgtgtaggaacaaggttcaaatctctcggtctgttaggatgcctcagctgcatacatcactgcacttccacttgacacctatcgtaatgataaacggctcgtctcgccgtgaccttatcttggattctcaatacttctgtcgctccatccccgcaggggcagagaacccgccgctgtctcggctgtgctaccggaggctctggggaagtcggaataggagagcactcatcttggggtgggcttactacttagatgctttcagcagttatccgctccgcacttggctacccagcgtttaccgtaggcacgataactggtacaccagaggtgcgtccttcccggtcctctcgtactagggaaaggtcctctcaatgctctaacgcccgcaccggatatggaccgaactgtctcacgacgttctgaacccagctcacgtaccgctttaatgggcgaacagcccaacccttggaacatactacagccccaggtggcgaagagccgacatcgaggtgccaaaccttcccgtcgatgtgaactcttggggaagatcagcctgttatccctagagtaacttttatccgttgagcgacggcccttccactcggcaccgtcggatcactaaggccgactttcgtccctgctcgacgggtgggtcttgcagtcaagctcccttatgcccttgcactcgagggccaatctccgtccggcccgaggaaacctttgcgcgcctccgttaccttttgggaggcctacgccccatagaaactgtctacctgagactgtcccttggcccgtaggttctgacacaaggttagaattctagctcttccagagtggtatctcactgatggctcgggcccccccgcaagggggccttcttcgccctccacctaagctgcgcaggaaaggcccaaagccaatcccagggaacagtaaagcttcatagggtctttctgtccaggtgcaggtagtccgcatcttcacagacatgtctatttcaccgagcctctctccgagacagtgcccagatcgttacgcctttcgtgcgggtcggaacttacccgacaaggaatttcgctaccttaggaccgttatagttacggccgccgttcaccggggcttcggtcgccggctcccctgttatcaggtcaccaacttccttgaccttccggcactgggcaggcgtcagcccccatacatggtcttacgactttgcggagacctgtgtttttggtaaacagtcgcccgggcctggtcactgcgaccccctttttgaggaggcaccccttctcccgaagttacggggctattttgccgagttccttagagagagttgtctcgcgcccctaggtattctctacctacccacctgtgtcggtttcgggtacaggtaccctcttgttgaaggtcgttcgagcttttcctgggagtatggcatgggttacttcagcgccgtagcgcctggtactcggacattggctcgaggcatttcctctaccccttcttaccctgaaaaatcaaggtcaccttgcgtccttgaaccgataaccatctttcggctaacctagcctcctccgtccctcgggaccaacaaggggtagtacaggaatattcacctgttgtccatcgactacgcctttcggcctgatcttaggccctgactcaccctccgtggacgaaccttgcggaggaacccttaggttttcggggcattggattctcaccaatgtttgcgttactcaagccgacattctcgcttccgcttcgtccacacctgcttgcgcgggtgcttccctctaaggcggaacgctcccctaccgatgcatttttacatcccacagcttcggcagatcgcttagccccgttcatcttcggcgcaagagcgctcgatcagtgagctattacgcactctttcaagggtggctgcttctaggcaaacctcctggctgtctctgcacccctacctcctttatcactgagcggtcatttaggggccttagctggtgatccgggctgtttccctctcgacgatgaagcttatcccccatcgtctcactggccgaccttgacccctgtttggggtcatatctagtattcagagtttgcctcgatttggtaccgctctcgcggcccgcaccgaaacagtgctttacccctagatgtccaatcaactgctgcgcctcaacgcatttcggggagaaccagctagctctgggttcgagtggcatttcacccctaaccacaactcatccgctgattcttcaacatcagtcggttcggacctccacttagtttcacccaagcttcatcctggtcatggatagatcacccaggttcgggtccataagcagtgacaatcgccctatgaagactcgctttcgctacggctacggtggattcccttaaccaagccactgcctatgagtcgccggctcattcttcaacaggcacgcggtcagagatcacattctcctcccactgcttgggagctcacggtttcatgttctatttcactccccgatgggggttcttttcacctttccctcacggtactacttcgctatcggtcacccaggagtatttagccttgcaaggtggtccttgctgattcacacgggattccacgtgccccatgctactcgggtcagagcgtaagctagtgatgctttcggctactggactctcaccatctagggtgcagcactccaccgcttcgcctagcagcatgacgcttgtatcgctctcccacaaccccgttttcacggtttaggctgctcccatttcgctcgccgctactacgggaatcgcttttgctttcttttcctctggctactaagatgtttcagttcgccaggttgtctcttgcctgcccatggattcagcagcagttcgaaaggttgacctattcgggaatctccggatctatgcttattttcaactccccgaagcatttcgtcgcttgctacgcccttcctcgtctctgggtgcctaggtatccaccgtaagcctttcctcgtttgaacctcgccattcacgtgaaggctatgccatcctaaggtgctgctaaatggaaggatcttatcaacgtccatgaataataaatcatagatcgaactgccgaattggaaaaattgggtgctatcatagtatcagctaagttcacgggctggagataagcggactcgaaccgctgacatccgccacagggtaaaccaccgtctctcaggcctctccggctgattctaccatagaggccaacgatagacaataactcccccccgaacacagcttacaactttcatcgtactgtgctctccaaagagcaactcttctcaaagggtgctgagttggaataccattctaaggattcttgtggttccggagattccagctacaggagaaccaggaacaaagagctctccccccttttccgcccgactctttggtcttcagaattaagaacgagtgattgcccttctccgacccttactgcccaaccggagagcggacagctaatgccttccacttattgaacagggtctatggtcggtccgtgacccctggatgccgaaggcgtccttggggcgatctcgcagtttctacggggtggagacgatggggtcggtccatggattttccttccttttgccacatttcgctcaaagggttgaagggagatagtgcatcaagctattcgcaagggccaacttgatcctctttcctagggatcccagatgaggggaccctaggagagccgccgactccaactatcgtccatgtacgatccatactagatctgaccaactgcccatcctatctcctctacgttcttgacagcccatctttttgtctcagtagagtttttcagtggcatgtttcggtcctcttccccattccttagaaaaagtgagccaccggttcaggtacaagatactatcattaccgcctggacaattagacatccaacccgtaatcgcaacgacccaattgcaagagcggagctctaccaactgagctatatccccccgagccgagtgaagcatgcatgaaagagtcagatgcttattctattcttttccctggcgcagctgggccatcctggacttgaaccagagacctcgcccgtgaagtaaatcatcgcacctacgatccaaccaattgggagagaatcaatagattctttttcgggagcgattcatccttcccgaacgcagcatacaactccccattgtactgcgctcttcgagtgtgcttgttcccccttctcccttaccatggcaagtctttgtgaaatcaggaagaaaaaagaaagcgttaagagaacctcctggcccaaccctagacactctaagatcctttttcaaacctgctcctcccatttcgagtcaagagatagataaatagacacatcccattgcactgatcggggagcgctcgcagtgactgagggggtcgaaaaccaagaagtgagtcaagcattcttcttatgttatggctagatccaatctcctggtccctgcggaaaggaaaaagaatttcacgttcttcctttcgggaagggaggattcgggaaatcctgttgattgctgctttcttcagacctccggcatgaaaaaaaggctcgaatggtacgatccctccgtcaccccagagtgaaaggggcgatctcgtagttcttggtctgtgaagatgcgttgttaggtgctccattttctccttgaggccgaacctcaacccgtgctcgagagatagctgtccatacactgataaggggtgtatggattctcgagaagagaggagccatgggggtccccccccggaccgcccggatcccacgagtgaatagaaagttcgatctccattggatctcacctgaatcgccccatctatcctcctgaggagaagtttggtttcaaactccgattcgaacaggaggagtacgccatgctaatgtgccttggatgatccacatctccgggtcaggcgccgatgagcacattgaactatccatgtagctgagagccctcacagcccaggcacaacgacgcaattatcaggggcgcgctctaccgctgagctaatagcccgtcgtgtgggcctccctgggggaggcctgctatgccaaaagcgagagaaaccctatccctctctttccttttgtacgtccccatgtcgccacacgggagggacatggggacgtacaaaagagatcctatcaacttgttacgacctaggataataagctcatgggcttggtcttacttcaccgtcgagaaacgaaagaagacttccatatccaagcttagctcagatgtagctcgcttctttttgggtgtcaagcagtgtcaaaccaaaatacccaacaagcataagcattagctctccctgaaaaggaggtgatccagccgcaccttccagtacggctaccttgttacgacttcactccagtcactagccctgccttcggcatccccctccttgcggttaaggtaacgacttcgggcatggccagctcccatagtgtgacgggcggtgtgtacaaggcccgggaacgaattcaccgccgtatggctgaccggcgattactagcgattccggcttcatgcaggcgagttgcagcctgcaatccgaactgaggccgggttttggagttagctcaccctcgcgggatcgcgaccctttgtcccggccattgtagcacgtgtgtcgcccagggcataaggggcatgatgacttgacgtcatcctcaccttcctccggcttatcaccggcagtctgttcagggttccaaactcaatggtggcaactaaacacgagggttgcgctcgttgcgggacttaacccaacaccttacggcacgagctgacgacagccatgcaccacctgtgtccgcgttcccgaaggcacccccctctttcaagaggattcacggcatgtcaagccctggtaaggttcttcgctttgcatcgaattaaaccacatgctccaccgcttgtgcgggcccccgtcaattcctttgagtttcattcttgcgaacgtactccccaggcgggatacttaacgcgttagctacagcactgcacgggtcgatacgcacagcgcctagtatccatcgtttacggctaggactactggggtatctaatcccatttgctcccctagctttcgtctctcagtgtcagtgtcggcccagcagagtgctttcgccgttggtgttctttccgatctctacgcatttcaccgctccaccggaaattccctctgcccctaccgtactccagcttggtagtttccaccgcctgtccagggttgagccctgggatttgacggcagacttgcaaagccacctacagacgctttacgcccaatcattccggataacgcttgcatcctctgtcttaccgcggctgctggcacagagttagccgatgcttattcctcagataccgtcattgcttcttctccgagaaaagaagttcacgacccgtgggccttctacctccacgcggcattgctccgtcaggctttcgcccattgcggaaaattccccactgctgcctcccgtaggagtctgggccgtgtctcagtcccagtgtggctgatcatcttctcggaccagctactgatcatcgccttggtaagctattgcctcaccaactagctaatcagacgcgagcccctcctcgggcggattcctccttttgctcctcagcctacggggtattagcaaccgtttccagttgttgttcccctcccaagggcaggttcttacgcgttactcacccgtccgccactggaaacaccacttcccgtccgacttgcatgtgttaagcatgccgccagcgttcatcctgagccaggatcgaactctccatgagattcatagttgcattacttatagcttccttgttcgtagacaaagctgattcggaattgtctttcattccaaggccgaaggcttgtatccatccatgcgcttcatattagcctggagttcgctcccagcaatatagccatccctaccctatcacgtcaatcccacaagcctcttatccattccattctcgttcgatcacgacgggggagcaagtccaaatagaaaaactcccgttgggtttagggataatcaggctcgaactgatgacttccaccacgtcaaggtgacactctaccgctgagttatatcccttcccggtcccatcgagaaatagaactaactaatcctaaggcaaagggtcgagaaactaaacgccgctattcctgaacaacctggagccgggccttcttttcgcactattatgttatggatagtcaaataatgggaaaaattggattccattgtcaactgctcctatcggaaataggattgactacggattcgagccatagcacacggtttcctaaaatacgttttcccgatctaaatcgaacagtttttatatgaagaagatttttttcagcatgctctattcgagactggtaggagaagaaccgactcggtattgtaaaaaaaaaaagagtggaagcagaaccaagtcaagatgatatgaatcaccccttcttcttgcgccaaggatcttactatcatttccgaaggaactggagctacttttcttttccatttccattccagagttcctatgtgtttccacgcccttttcttaggaacacatacaataaaaaaggagaacgcccaccattaactacttcattttcatttatgaattgaatagtaatagaaatacatgtcctaccgagacagagacagaatttgtaacttgctatccttttgcctagcaggcaaagatggacccccgtgaaaagactgattcattcggatcgacatgagggcccaactccattgcattgccagaatccatgttgtatatttgaagcagttgacctccttgcttctctcatggtacaaccctcttaccgcggagccccctttctcctcggtccacagagacaaaatgtaggactggtgccaacagttcatcatggaagaaaggactcgccgagccgggatcactaactaatactaaaactaagactataagactaatctaactaatctaattagaaataattagaatcgaataattcgataattctaatattctaatatatagaatataataatacattaatacataatagaaacgatataatagaaaagaactgtcttttctttccccggttccgttgctaccgcggcccttacgcaatcgatcggatcatatagatctcaacacaacataggtcatcgaaaggatctcggacgactcaccaaagcacgaaagccaggatccttcagaaaatggattcctatttgaagagtgcataaccgcatggataagctcacactaacccgtcctttttggatccaattcgtcgggattttctttaggagatatcgggaaggaattggaatgtaagaattaagaatatcgattcatacagaataaaaggttctctattgattcaaatgctatacctatgggatatagggatagaggaggaggaaaacccgaagatttcacatagtgcttttgatctaaaaagaaatataaaaaaaaagagtagaagatagaagagcccagattccaaatgaacaaattcaaactcgaaaaggatctttctggttctcgaagaatgaggggcaaagggattgatcgagaaagatctcttgttcttcttataattagaagatcgtgatttgatccgcataggtttgctaaaaagaagaatcttctcctttgatcataaatggaaagtgttcaattggaacatgaaaacgtgaatgaattggtctgagttactcttcgggacggagtagaagaagggaggagattctcgaacgaagaaaaggatccaattacttcgaaagaattgaacgaggagccgtatgaggtgaaaatctcatgtacggttctgtagagtgacagtaagggtgacttatctgtcaacttttccactatcacccccaaaaaaccaaactctgccttacgtaaagttgccagagtacgattaacctctggatttgaaatcactgcttatatacctggtattggccataattcacaagaacattctgtagtattagtaagaggaggaagggttaaggatttacccggtgtgagatatcacattgttcgaggaaccctagatgctgtcggagtaaaggatcgccaacaagggcgttctagtgcgttgtagattattatccaagacttgtatcatttgatgatgccgtgtgaatcgctagaaacatgtgaagtgtatggctaacccaataacgaaagtttcggaaggggactagagcaggctaccatgagacaaaagatcttctttctaaagagattcgattcggaactactatatgtccaaggtccgatattggaataatttcagaggttttcccttcctttgtccgtgttaacaaacaattcgaaatacctcgactttttcagaacaggtccgagtccaatagcaatgattcgaagcacttctttttccattacactatttcggaaacccaaggactcaatcgtatggatatgtaaaatacaggatttccaatcctagcaggaaaagaagggaaacggatactcaatttaaagtgaaagtgagtaaacagaattccatactcgatctcatagatacatatagaattctgcggaaagccgtattcgatgaaagtcgtatgtacggcttggagggagatctttcatatcttttgaaatccaccctacaatatggggtcaaaaagccaaaataagcgattcgtttttagcccttatcaaaataaaactgattcttgaacctctttcacgctcatgtcacgtcgaggtactgcagaagaaaaaactgcaaaatccgatccaatttatcgtaatcgattagttaacatgttggttaaccgtattctgaaacacggaaaaaaatcattggcttatcaaattatctatcgagccgtgaaaaagattcaacaaaagacagaaacaaatccactatctgttttacgtcaagcaatacgtggagtaactcccgatatagcagtaaaagcaagacgtgtaggcggatcgactcatcaagttcctattgaaataggatctacacaaggaaaagcgcttgccattcgttggttattaggggcatcccgaaagcgtccgggtcgaaatatggctttccgattaagttccgaattagtagatgctgccaaaggcagtggcgatgccatacgcaaaaaggaagagactcatagaatggcagaggcaaatagagcttttgcgcattttcgttaatccatgaacaggatctatatagacacatagatccatggatccatacatctcgatcggaaaagaatcaatagaaaaagaaagaatcggaattgatcgagatctttctcgaaacaaacaaaaaggaaaagaaagatgaaacataaatcatggatcaactaagccttctcgggggcttgcttaagaataagaaagaggaatcttatggaaatatcatggaataaggtttgatcctattcatggggattccgtaaatatcccattccaaaaatagaaagttcgaaacaattgggactttttcgtagattggatgcagttactaattcatgatctggcatgtacagaatgaaaacttcattctcggattatacgagaatttttatgaaagcgtttcatttgcttctcttccatggaagcttcattttcccagaatgtatcctaatttttggcctaattcttcttctgatgatcgattcaacctctgatcaaaaagatagaccttggttctatttcatctcttcaacaagtttagtaatgagcataacggccctatttttccgatggagagaagaacctataattagcttttcgggaaatttccaaacgaacaatttcaacgaaatctttcaatttcttattttactatgttcaactctatgtattcctctatccgtagagtacattgaatgtacagaaatggctataacagagtttctgttattcgtattaacagctactctaggaggaatgtttttatgtggtgctaacgatttcataactatctttgtagctccagaatgtttcagtttatgctcctacctattatctggatataccaagagagatgtacggtctaatgaggctactacgaaatatttactcatgggtggggcaagctcttctattctggttcatggtttatcttggctatatggtttatctgggggggagatcgagcttcaagaaatagcgaatggtcttatcaatacacaaatgtataactccccaggaatatcaattgcgcttatatccatcactgtaggaattgggttcaagctttccccagccccttttcatcaatggactcctgatgtatacgaaggagtgcggttcgttcgacaaattcctacctctatatctatctctgagatgtttggatttttcaaaactccatagacatgcagaagagaaatgctatccccactcggaccaagacatcactttgaccaaaagtttcttgtgatccttttgttcaaataacaattaaggtgaagcagggtcaggaacaacgaatctctttatgataaacagatcccttttgcaagttcgttattacgggtagttctacaaaggatcggactaatgacgtatacaatacttgaattatcgatgtagatgctacatagttggttctcatccttcagagactacgagtgtaataggaacatccgttgacaaaaggatcaccctaagatgatcatctcatggctatggagaacgaatcaaatcagatggttctatttctcaatctttctgacttgctcctacggaaccaaggtcgaaaggattgaaaaagtcagtcattcacaaccactgatgaaggattcctcgaaaagttaaggattagtaatcctttttagaaatcgaatggattcggtcttatacatacgcgaggaaggtaatcaaaaaagaaagaagaactactcttctttcttttatcactcaggagccgtgcgaggtgaaagtctcatgcacggttttgaatgagagaaagaagtgaggaatcctcttttcgactctgactctcccactccagtcgttgcttttctttctgttacttcgaaagtagctgcttcagcttcagccacgcgaattttcgatattcctttttatttctcatcaaccgaatggcatcttcttttggaaatcctagctattcttagcatgatattggggaatctcattgctcttactcaaacaagtatgaaacgtatgcttgcatattcgtccatcggtcaaatcggatatgtaattattggaataattgtcggagactcaaatgatggatatgcaagcatgataacttatatgttgttctatatctccatgaatctaggaacttttgcttgcattgtatcatttggtctgcgtaccggaactgataacattcgagattatgcaggattatacacgaaagatccttttttggctctctcttcagccctatgtctcttatccctagggggtcttcctccactggcaggttttttcggaaaactctatctattctggtgtggatggcaggcaggcctatatttcttggtttcgataggactccttacgagcgttgtttctatctactattatctaaaaataatcaagttattaatgactgggtgaaaccaagaaataacccctcacgtgcgaaattatagaagatctcccttaagatcaaacaattccatcgaattgagtatgactgtatgtgtgatagcatctactataccaggaatatcaatgaacccaattcttgcaattgctcaggataccctcttttagcttctaggtctattttttagttcaagatcccttttactaactggaataaaagaattcttttccgcccaaaatgggaatgggctggagttatgaacttataatcatggaatcgactcgatcatcagattataagttcattccagaccggaccaggccggaatagggttatgtacattcttattatgagaaggggtcattcgagcgtatgtaaatagatactctgtttacatatggatccctacgtcgttacattctatttaggattaggaataggcgtaatcggacccgcttttgacatatctatcgttatttgggtaccctattcacttctttgggcttctcttgaatcgagaaagaggtttgattttacatctttttgatatatagaaggtatcccccggataattccaatcgaagcaatctgatgtctgactcgggcctatatgacatgaccgatcgatagaaatactccaacactccacctttgtcatagattccatatatcacactagatagatatcatattcatggaatacgattcactttcaagatgccttgatggtgaaatggtagacacgcgagactcaaaatctcgtgctaaagagcgtggaggttcgagtcctcttcaaggcataatattgagaatgctcatttaatgagcaattccataacagatttcggatctaatcaatattgacgagtatcttatctgttgatacgaagtattccggcgatcctcacgatccgagtccgagctgttggaatcggcagcggatcacgaaatcttggcgatcttctttataggagtccgtttggaaatcgtccgccctgcgcgcaccccctgagtataggattcaacaggaatcgcacaaggtagattgatagaaacctctggtaaaatatccaccagtacccgtaacccagcaaataaagtacattacattagggattggcgacttacccattcagtgactttggcactggacgttctcaaaatgggtactatcgggtcgggttaattagagaatagacagacgtctgttggcattccagccttccttctcctttcagggcctatccgaaagaggattgtacctcttggtcgtgaatatctgaataggacgaacccgcccccgtggatatctttgcttcggaacaaagcaattagaattaggctcggtcaactggaatgtgtattatccatatgggagatcttccaattgaggagatccatcgacctgagacgaagagaaaggtctatctatcttctttagttattcaatgaaaccaatgattcattattggagcagatagcaacaaccatttcagcggacatgcgtattttccgatgtatttacatggtttcattagtagaaattgtttgatgtagcgagtaataggctctttcgcagttcaagaattcttgtttaggcagttcatatcatccacacatagtgatctaagatttcaattcttccatggagctaaggccaaaaagatggaagaaacaagtgtttccacgactctaccatccggccaattctgttccacttaatccccttttcatgggcacatatctttacggctaagggatggggaatctttctcctgttacatgaatcaaatgtttcatttcatccgggaaaatccatctctttctcaacaatgtctttgtcatttgatccaatagcgttccgttagataggaacagatttgataaatactgataactctcggatagagtattagaacggaaagatccattagataatgaactattggttctaaaccatctctggcgatgaatcaacaattcgaagtgcttttcttgcgtattcttgatgaaccagcgtttatatatagatgtaggaggatttgtttgggaagcaataagcccctttgacatctcttcatctgcaaagaattctcgacgtgaaaacacagagacagagggctgatctttgaatagggaaaagaatggatccgcagggtcccaaatgaattggcttggtcgaaaaaagccttgttctttggaagatctatctcgtgtctggtactgcatagttccactctgcaagaactccgaatcattctcttgaagctcatcctctttatgataaatgatccatttgccccgaaatgacccagtccaatagggaaatcccaattcagtgggccttttgatacaatcaaatagattgccacaaaggcgccatattctaggagcccaaactatgtgattgaataaatcctcctctatctgttgcggatcgagggccccttccccttcttcaaactccgattcgtatttttcatatagaaatccctgatcaacgatagaacaagatccattttgcatcatatctaactgattccttggttcggaccgaagaagtaatgtcactcgattattatcaaactgactgcaatatttttctgtccgtgaggatcccgccagagccagagcgccttctacttctaatagtaataatagtaataggccatgaactagatcagaatcattctcaacgaatccataagaagtgatccaatttttttcatcgtgtctggatgaagaccaaagatcttgagcgaccgatccggcagaacaactcaaaagataaagaagtatcgtgaatttcttcatgctcgttccaagttcgaagtaccatttgtacaaataagaatcccctaccttacatgatttcttcttcatatagatagatataggatctatggggcaattacttagaagtacattttgtgtaacagcctttcctatctgatagaaaaggatcccatgatcctgaaccgatcttatctgggatcgaaaatcccaagtttttctatgaagagctgatctaattgtattagtttctataatggatttcttctgtgtaatactaattgatagggcctcattgataagtgctacaagatctcgcgcattggaacccatggttatggacccgaatccgttagtatggaacatcttcttttccaagtgaaatcccctagtatatgaaagaatgaaaaagtgctttcgttgttgtggaagaagaagccttcgtatcttaatgcatgtattgaatttattcggagctattagagcgggatccactttttggggaatatgagtcgaagcaataacaagaatctttccagtggaacatctttcacaatccctggagagatagttctctaatagaccgagggataagtaattcgactcattcacatgcagatcatgaatgtttggaatccatattatgcaaggagacattgcttttgctaattcgaattgaagggttatatcaaatcggtctattttcggcgtcatatacatagttagcacattcgtcatagttagcagctccgtatcaatatcaaggtcatcatcactatcatcaatatcgtcactatcatcaatatcgatatcatcaagaagataacctttaggcttgtcatccaggaacttgttcggaaataccgtaatgaaaggaacataggagtttgtcgctaggtatttgaccaaacaggatcgtccagttcctatagaacctatcactaaaagacctctagaaggggatagggctaagcggagcgaaaagggttttccatgaggagatggggaaggggaatgaaaactatcagccccacacgaggtttgtgaataagtgattgtctgataatgagcaagaaatatccgtctttctgctaaacaggatctattgaactcataattcattagatccttttgatgaatgtcaactaagtatcgtaaggaaattgatcccggttgttcaatcatttgataaccagagtcattctttgttaaatgatcactatgagtcagactcaataggatttgatcaatccttttttctgtcgttaaggtggagaactgaaccaagaattctctttcttcatcatcaatcgaatcactgttcgcgacccagaattctattttctcatcaatccaatcaccgttcacgttttttctttttcttatcaatgaatagatctctttacttgtacgacttagatgtctcgtatttctcgaaaaaatgattcgattgatgggatttggtatgagatcgatgagattgatcttccaatatttcttcttagaacggattgatttgaccccataagcgggaccaccacccaatagcatgttgccaccagaagcagaaccccgtatttcttccagagaatctcctaattgttccagaacaactagaaagagattctttaaccagaaaggattcatttcagatgtaggatacctatccagaagttttcgagattccatcatgtatgatggaatcatcaaagatttgatcttttctaactctgtctgtaactcactagaggctcgggaaacaaagagaagatgtatacgaacgagatatccagcaacaagaagaagtaaaaagatggaatagaggaactcccgagcatttgttgatctcagatgtgtccgtatcaatggaacgggtgactcattatttcgatgaatcatttcgtcggacagaagaagattctgtaaacattgactcgaaatctcacttatcagagtccattgtggaagaatcttctgaggaattggccgtgatatatctgatccatgcatcatatcatgaaaaatggatacaaatttttgactactactcagtatcggcaatgggtctgaaagagtatctaaaagggtgaaattgagatatttgcaccctgtcgaagtaaggaaccatggcatatatgtttggaacagattccattttgagacactatctcgttgaaaggttctatacatctgccctttctcaacgcattcctttagacaaagactccgttttttcctctttccgaatggtaaatacttctcagaacatggagtgtgaatcaaacccatgtttgaattgaaactgagatactgatgcaagttattcccttctgaatcagatagattcatatctgaaagaggctgacaataagttttttccaaattgactatttgttcctctgttagaggtgttgaagaaatgtctgcgatcgagtaaatagctccacgaacgaatggatcggatcgaattggaaaatggaaagatttgt---------acaagttatacgtttcatcaccactttgtgggaaatcgttaggtatgaagatgtcagatacctgcgactcgattggtgaaatagtctctctctccaaaaagagatatttttttttacccacgcacaaagaaaagattttgttgcgaatggacaagatattgaggaattgtccatatgtaagatcataattattgatacgggtcttttccacatcaaaggggaatcttttgttacaatagaaccagaagtgatgtggatcattcaagaatcgaagtcgatttgctttataaaaagaagatatcaaagaacttctatgaaatggtttcacgggattcagccaattgtctcgatcgtgggatatcattgagaaataggaatccgtgttatcaaaggatttcctgcgattctttctagtatggaatgagtcaatcacccgctttggtatctttttgaacaaaaatggtaatattgttcctccattgatcaagaatttcggtctttgggaagtatcatgatcatccaataagaagggtttcaatttcttcaaatgaacgatttgaacacctatggattctaacaactgattgtagagttgatcattcggacctttcaattcatagatgtggatctcggacctatgaatggggatattcccgatactcacaaagaaaaagagaagtgacttggacaaaaagaaacgaagtggcttatacaaatcttctttgtcgatagcctcggaccaatcaatcgaatattgattaatacgtaatcgatcgaacactacttgcactacttgaaaaggattcttctgttcagaaacgaaatgttccaaatgttcctggaaattcttgctcccattggaccatttgtatctatatgcatcaggatcccgattcatggatctctcagttcgagaaataagaggatcaaaccatttcttctgactctttttcaaattcgataaatgttggttgatcgtatatttcattatagttatatgattcagagtatcatttcctatctgatccctttgaattccatattcgaagttgcgatcggatctattcattaaaaagaatcgattcgatacatttcttatgtacccataggtgctatattggatttgaatcagatttcggatcaatctatattgattgactgcctccattatgttgttgctagcaaataccgctgtttttagtttgggatcttccaactcattcccgcagtagatccggaccaatttttttctgatccttcgagaaaaagattcattctcctcataaaaaagaggaggtagaaccaataaagatttctttttcgattcatctctggagttgaatacctcattcaagaattttttttgatccaacccgtaggaatcaatagaaaaggcaaatcccctacgaaacaccagatccggctcggttattgatagagtgaatagatccgccatttctgggaatctctcttctgattcaaaaaaatcgtggcgtaacgcgtatccccctttgttccggtcatggaatagatgaaagaaatcaaaaaatggatttttgttcaagaatgaaatcttattggagctgtccatatccggttcatccttcggaaccagatccgggatgtgatatggttccgaaggatgaattgagacggtatcttgtaaatacgtaattatcttgaatatatcaaccatttctttattttccgctcgcctggaagggacaaaagaaacatcttgttttttcttcaacaatttatgatctctagtggacctctcagtaggattcgaacccagatgaagttctgaccatctgtcagagaaaaaagaacgaatggatcttgtaggattcccaagaaattcttcgatttcttccggaagcagatgattattcatccgcttctcaggttccgtgaatagccaggacatggaggaagatccaaaaaggcatttcgggaatcgatctgattctatctctgttcgttccgtttgaagaaaggaaggatcccaaagaatcgatctctcttttagttgctgaatctctgtttgatcgatcaatgtgtgatattctgaattctcatttataacggaatcgaaagatataacggaatcgaaagaatctctggattgatcagaagaagatcctttccattggctagaatccgttacttgaacgaaaatagaccttgtggaatcatattgaatatttgacaatacattccgtaccttgctaaaaaaccgatccttgtttaccaaccacacattgtctaaccaaatccaattctctctcgagacgttcctccaaaaaaccgattcgtgctgattcttcccccaactaacgaagagatcttggcggaattgccacatatgaaattgagcacaattttgcaaagaaataccccacttgtttctcgagaagagatgggaaacatgctcaatatcattggattgcatagttgccccagctccttgttgtttgaagaaactctccccctgaattggtcttttttcacgaaaagcagacatgagataacaaatcaagtctttccctaagattttgaatagctgtcccgaattcaagttgattatgtttcgtttcttcctcggagaaagacgatcaaaaaattcccaatcatggtccttgcggatcggatcatccgtataggataaaaaaagaaactccagatatttgctatctttctctttgaatgagatctcaattccagctacggtttccttagatatctgacaactagaatccctattttttccgatccggttcctccaccaccgcgaaccccggttagattcaggcatgatacgctttttctttattgggataacccaagtactctcttgcggatccatgaaacaactctcagaaatctttttcccttttggaagatacaggagcgaaacaatcaacctatttctattggaagaccaaaaagattcttccaatgtctcctttctgggtccaatggaattcataggtataggaagaagccccatcaaatagagattttttctttcgaccatctttcgattgttaatacgagatataaggaccactactacaagcagtactacacctttgatcgtgaaatatcgattgcttgttgcaccctgtgaatcacgtgaaagtaggatactccaaattcgggggtcaaagagtttcataaaacgttcttggtggaaaaaaatgtgagtgaaagatcccgctgaatcgaatttgatccatgaatctaagaaatagtgagaattcttgatctctctcaatatctctctcaattcgaatatccaggatttgaattgatgtcgtttcattgattcctcctaaagatttcatttcaattggaatttggttattcacgatgtacgatgatccctgttaagcatccatggctgaatggttaaagcgcccaactcataattggcaaattcgtaggttcaattcctgctggatgcacgccaatgggaacattcaataagtctattggaattggctctgtatcaatggaatctcatcatccatacatagcgaattggtatggtatattcataccataacatatgaacagtaagaactagaattcttatcgatactggaactcatagggaagaaaatggatttatggatggaatcaaatatgcagtatttacagaaaaaagtattcggttattggggaacaatcaatatacttctaatgtcgaatcaggatcaactaggacagaaataaagcattgggtcgaactcttctttggtgtcaaggtaagagctatgaatagtcatcgactcccgggaaagggtaaaaggatgggacctattatgggacatacaatgcattacagacgtatgatcattacgcttcaaccgggttattctattccacctcttatagagaaaagaacttaaagcaaaagacttaataacacggcaatacatttatacaaaacttctaccccgagcacacgcaatggagccgtagacagtcaagtgaaatccaatccacgaaataatttgatctatggacagcatcgttgtggtaaaggtcgtaatgccagagggatcattaccgcagggcatagagggggaggtcataagcgtctataccgtaaaatcgactttcgacggaatgaaaaagggatatctggtagaatcgtaaccatagaatatgaccctaatcgaaatgcatacatttgtctcatacactatggggatggtgagaagagatatattttacatcccagaggggctataattggagataccattgtttctggtacagaagttcctatatcaatgggaaatgccctacctttgagtgcggtttgaactattgatttacgtaattggaagtaaccaattaggtttatgacgaaacctagaaatcgatcactgatccaattggagtacctctacgggatagacctcaacagaaaactgttgagtaacggcagcaagtgattgagttcagtagttcctcatagaaaattattgactctagagatatggtaatatggagaagacaaaattgtttgaagcgcgcacagaaccggaagcgccccttgtttcaaagagaggaggacgggttattcacatttcatttgatggtcagaggcgaattgaaagctaagcagtggtaattagaaagaccccccggggaaaaatagagatgtctcctacgttacccgtaatatgtgcaagtatcgacgtaatttcatagagtcatccggtctgaatgctacatgaagaacataagccagatgacggaacggggagacctaggatgtagaagatcataacataagtgattcggcagatttggattcctatatatccactcatgtggtacttcatcatacgattcatataagatccatctgtctagatatcatcatatacatctagaaagccgtatgctttggaagaagcttgtacagtttgggaaggggttttgattgataaaaaagaagaatctacttcaaccgatatgcccttaggcacggccatacataacatagaaatcacacttggaaagggtggacaattagctagagcagcaggcgctgtagcgaaactgattgcaaaagagggtaaatcggccacattaagattaccatctggggaggtccgtttgatatccaaaaactgcttagcaacagtcggacaagtgggtaatgttggggtgaaccaaaaaagtttgggtagagccggatctaagtgttggctaggtaagcgtcctgtagtaagaggagtagttatgaaccctgtagaccatccccatgggggcggtgaagggagagccccaattggtagaaaaaaacccacaaccccttggggttatcctgcgcttggaagaagaagtaggaaaaggaacaaatatagtgatagttttattcttcgtcgccgtaaataggaacattgaaaatcgaatttttggaattggaaataatatgatgggcgaacgacgggaattgaacccgcgcatggtggattcacaatccactgccttgatccacttggctacatccgccccttcccttatctagctaaagtattttctcttttttccattcatcattatacttcagattaagatcgagatattggacatagaatgccaatttcaaaaatgtaaaaaaaggagtaatcagccgtgacacgttcactcaaaaaaaatccttttgtagctaatcatttatcgggaagaattgaaaaactcaacaggagggaggagaaagaaatcatagtgacttggtctcgggcatctaccattatacccacaatgattggccatacaatcgctattcataatggaaaggaacatttacctatttatatcacagatcgtatggtcggtcacaaattgggagaatttgcacctactctcactttcgtgagacacgcgagaaacgataataaatctcgtcgttagtcgttctactaagtattcatgtgaaaagccttatcttatatcttaagagtctttatcttatagtaagagtagaggtatatttattttctttttcataagacttagacttttctgacttatcttatactatgcttcacctaggcacttatcattcattggcgggggagaacttttatgataaagaacgagaattcggatagagaagcaaaag
>Cymbidium sinense_NC_021430
[truncated: 155,860 more chars]
