# Supplementary material for: Variability among the Most Rapidly Evolving Plastid Genomic Regions is Lineage-Specific: Implications of Pairwise Genome Comparisons in Pyrus (Rosaceae) and Other Angiosperms for Marker Choice
Source: PLoS One. 2014 Nov 18;9(11):e112998. doi: 10.1371/journal.pone.0112998 (PMC4236126; doi:10.1371/journal.pone.0112998)
Supplement: File S3 — Pairwise alignment of the plastid genomes of Oenothera parviflora and O. argillicola. (FASTA) [file pone.0112998.s005.fasta]

>Oenothera
taagacgggcgaacgacgggaattgaacccgcgcgtagaggatccacaaacctccgccttaatccacttggctacatccgccccttaaacttaaaaataccatatcatgaacaacgaacttttcaataacatannnnnnnnnnncaaaaaagtatggtacatcgtaagaattgcatcgaaaccagatagtatcaacaaaaaaatgtggtccatctgaaacattgcgcacgaatcaaaaaagaaaaatagaatagaaagaaaactaaagaaaggagcaataagcaatttcttgttatattaatcggttattgctcctttcttttcaaatcaaaaactcgtatacacttacactaagaccaaagtcttatccatttgtagatggagcttcaacagcagctaggtctagagggaagttatgggcgttacgctcgtgcataacttccataccaaggttagcacggttaataatatccgcccaggtattaattacacgaccttgactatcaactacagattggttgaaattgaaaccatttaggttgaaagccatggtgctaatacctaaagcagtgaaccagatacctactacaggccaagcagctaagaagaaatgtaaagaacgagagttgttgaaactcgcgtattggaagatcaatcggccaaaataaccgtgagcagctacgatattataagtttcttcctcttgaccgaatctgtaaccttcattagcagattcattttctgtggtttccctgatcaaactagaggttaccaaggaaccatgcatagcactgaatagggagccgccgaatacaccagctacgcctaacatgtggaatggrtgcataaggatgttgtgctccgcctggaatacaatcatgaagttgaaagtaccagaaattcctagaggcataccatcagaaaaacttccttgaccwattggatagatcaagaaaacagcagtagcagctgcaacaggagctgaatacgcaacagcaatccaagggcgcatacccagacggaaactaagttcccactcacggcccatgtaacaagctacaccaagtaagaagtgtagaacaattagctcataaggaccaccgttgtataaccattcatcaacagatgctgcttcccatattgggtaaaaatgcaaaccaatagctgcagaagtaggaataatggcacccgaaataatattgtttccataaagaagagatccagaaacaggttcacgaataccatcaatatctactggaggagcagcaatgaaggcgataataaatacagaagttgcggtcaatagggtagggatcatcaaaacaccaaaccatccgatgtaaagacggttttcggtgctggttatccagttacagaagcgaccccataggctttcgctttcgcgtctctctaaaattgcagtcatggtaaaaaaatcttggtttatttcatcatcagggactcccaagcacacgaattatctagaactagataattgaggacttgttattcaacagcataacatgacttatatacccgtgtcaaccaatatccatctacgatatgatatatataatgggttgcccgggactcgaacccggaactagtcggatggagtagataatttctttgttcaaagaaaaataggtcaaaaaatccctccccaaaccgtgcttgctttttttcattgcacacggctttccctatgtatcgagctaaaagtcaatttcgtcgctagacattactctacgaaaaatgaaatactcatttaatcaacccttactctactmttactcttcttgcatgagcatttcatnaaaaaaaaatgaatgaatttgtttagtatatctctttacgtcatcatttagtaaaaatggatccttccgcgtcgcctacccaatcattgatacaaggaatatccaaataccaaattcggcctctatataaccttcccgacgcttttgggaagatsacagcaagaacaactccttcctctgtaaggaattcgtcccctaattccgaacctaatcttttcaaaaaagcgcgtacactacttttatgtttacgggccaaagttttaacacaagaaagtcgaagtatatactttattcgatataaactctttttttttgaagacccactgtgataatgagaaagatttctgcatatacgcacaaatcgrtcgataatatcagaatcggatgaatcagtccgggtcggcttactaatgggatgccctaatgcattacaaaatttcgctcgagayaacgatccaatcagaggcaaaattggaactgttgtttcgagcttcttcatagcattatttattagaaatgaattctctagcgtttgatttcgtaccactgaagactttagttgcacgtttgaaaaatatcccaaaaagtcaagagaatacttacctaattggtttatgttgatccttccgggttgagaccagaccgaaaaatgatattgccataaattgacaaggtaatatttccatttattcatcaaaagaggtgtatcctttgaagctagaatagattttccttgatatctaacataatgcatattcggatccttgaagaaggatcggatgtccagaaaatcagtcccaacaaaaacttcaacaagatggtctatttttacatagaaaaggattcgctcaaaaaagactccagaagatgttgactggaaatgcgaagattgattgcggataaaaaggaagatagattcgtattcacatacataagaattatagaggaacaagaagaatcttgaattcccttttaaaaaaagggtaatatgcttttttggagtactaaaactattccaatactcgtgtagaaagatacgtaataaatgcaaagaagaggcatccttcacccagtagcgaagggtttgaaccgcgatttccaaatggatgggatagggtattagtacatgtgacaaataatctaaatgtgaaaattggtcctctaaaaaaggaaatattgaatgaattgatcgtaaagtaggagattttgctatatctttctctttcctttcaaaggaagataaaactcgtagcgaaaatggaatttccacaatgactgcaaacccttctgatagaattttcgaatacaaattcttattgtggcccmaaaatggattttgaacagaaccattagccgaaataatcaaatgattccgttgatacattcgagtaattaaacgtttcacaattattaaactatattttttgtcataatcaacttcattttcgaacaaagtagatctatttctatttaaaccatgatcatgagcaagtgcataaatagactcccgaaaaattagggggtataggaagtcgtgttgtcgagatctatctagttcgaaatatcccgggaattcctccatttgaaattcgatttgaatccaagttaggaatttgttggttatgaaatgatacatagtgcgatacggtcaaagcaaggtattctagtaatacaataataaatacctcggaaacaaatagactcatcaacggactctctatcctctctttctttttcaatctaattagtttagattcgttataagagactaagatgggttaggaatcctttatttttcaccccaatcgctcttttgattttggaaaaactatctttatcaatatgctgcttcttttacacatttatgtctaacccaaagcgggcaatagctaatagttaggactcatnnnnaaaaaaaaaaaagaataatcatggaaaaacctttccccatcctggcactaatagatttttaacgtgtaattagatcggagaaccgttcaaattaagaacagaagctcgttgctttttctttccctataatgaatcgggttcctaggactctatccatttattcactcgacccaactctgaatttatttcattttttgcttactaagaatgaaatattctccgaattttcaattgatacgacatgctgctttttccatgcattccttgcagttcaggatcagtcgtggtcttacaaaccctaccgaagatatgaatgaatccattccttcatacaaatgtgtaaaagatgctagacgcacttaaaagccgagtactctaccattgagttagcaacccccccccccnnnnnnnnaaaaaaaaaccaatttactatgtgtagatacaatcgcaataaaaataacaaaaagaattcttctttctctcacacaaaaacaacctcgtgtatcaccagcaatctaataaacccatctttttgatttgaaattagtagaattcccacacccttttgagttkatttgcttttgactgacgtaaaaaaccaaacctagggaagataaagagatgcgtttatacacgatcgaattatatttgttcgatacactgttgtcaacattaatctaataaatcgaatacttagnaaaaaaaaatagaaatgaataaaatctttgtcttgggtttagccctagagaatatctctaaatcgaaaaagaacaaagaagaaattaaggacaaaatgggaaataatcccgatttctttgttaatttgatgtatttccaacgaaaaactgccaatccaattggcagtaatgtaaaaattggataggtctcgccggtcmaactccttcatttattcacttcatctttttctatctatcttatatcccaataaagatatagcaaaaaaggcgattttgatcgttaaagaacatcgcattctatggtaatggtaacaataataaaaaaggatgaattgaatagagtaaaagagggggaggggaaatagtatagtagaaaaaaaggatccaaaactatctacgaatcacccacaccctcttctctcttttttatttaatagttcaaaatttttaaattcattaattgacttccatttgattaagactaaattctgtaaaaacccccgctttctttaaaatatcataaacagttcctgtgggttgagcgcctttttcaagaaaatatagaatacctggaatatctaaataggttttattatttatcggatcataaaaacccactttccaaagatctcttccttctctgcgggatcgcacatcaattgcaacgattcgataaacggctcattgggatagatgtagatgaactataaccccccctagaaacgtatacgaagttttcccctcgtacggctcgagaaagcaaaaattcgaattagatctctctatcgaatttgaatgttaaatagatccataacatgatccaatccattannnnnnnggctatttaatactttttctttatcgaaaaaaatcatttgtattctcataactcaagttggataactctgaaatagctcaaaagaaaagccttagttatttcatttttgagtggtctctaacccctttttctttgtctcatttannnnnnnnnnnnnnnnnnnnnnnngaatatatttggattcttcatccttttcttgagctagttgtcaagacagttgaaaaggggtattttcttgttccaaaatactttatctttgccttggatcattgggtttagacatcacttcggtgaattttaatcatttcaaaacgacagcaacatgcccctttnnnnnnnnnnnnnnnnnnnnnnnttatgatttctttctagcaaagaatcatacaaacggcggattcccgcacgatacacttttgatacaaagagattcactaattcgaacaaattttccttttttttttttttgaaacttgcttgaattggatcctttcgatttatagmtcgaaaagatacttacgaagttggaacagcttattaatattaaccctagacccttgcccctgagaaacgaatcaagactttctacccgagctacatcctatactggtaacattaaaccccaacaaaagaaggggggttctagtcgaacagaagaaagggtgtcgagccaagagcaccttcatttcgattttatatagaatagaaagtggcgggtgtaagaacccacagatgatcatgtctgtcaagtcgcgcgttgctttttaccacatcgtttcaaacgaagttttaccataacattcctctcctggtatgtaattgattcaattagggaatcatgaatagtcatttgtttgatctttcataggaatccatatgttcttctttnnnnnnnnnnnnnnnnnnnntatatgaatttctaaataaatcttagcataaattccatttgaacggctttttcttggagaatccaatattttggatttgattttmtttgtgaatttagcaatattamgaaaataaaaagttatttttattgaatctacaccccaaggtaatagtatagattcaacaatctaacacttcttcgagtatcaaatacttctaagaaatccttgaaattccaatagttatttaattgaaaattgaaacaattcctatctcatatcactatttgaataaagtcttactaagcatcgcatttgatcatcataaaaaaatccatctttgaattaaacctcagtgattcaaaaaatagagatagattgggacaaattctaatctacccatccatcnnnnnnnnnnnnnnnnnnnnnnnnnnnnnnnnnnnnnnnnnnnnnnnnnnnnnnnnnnnnnncatattctaatctacccgtacatattagaatataccccaacagtannnnnnnnnnnnnnnnnnnnnnnnnnnnnnnnnnnnnnnnnnnnnnnnnnnnnnnnnnnnnnnnnnnnnnnnnnnnnnnnnnnnnnnnnnnnnnnnnnnnnnnccgaaattgtcaactaattagaaatctaactaaatagggatttccttcatcttgtgtcaaattcgaatccaaaaaaaagaaatattgcttttctcttatgatcttatgaatcgntttttttttgtaaaatctcgtttatatctagatctctatgtattatctatctataatagactctttggattcggcccaatcctttactaaaagaattgagccgagttttgttgaattgcaattcaattacgagaacgaacgggaattaatggattacaaagtatccattgcttggaattcaaatttgatctctttccatacttcacaagcagcagctagttccggactccatttgcaagcctcccgtataatttcattaccctcacgagcaagatcacgcccctcattacgggcttgtacgcatgcttctagagctactcgattcgctacagcacccggtgcatttccccaagggtgtcctaaagttccaccaccgaattgtagtacggaatcatctccaaagatttcggtcagagcaggcatatgccacacgtgaataccccctgaagccacaggcaaaacaccaggtagagagacccaatcttgagtgaaataaataccgcggcttcggtctttttcaataaaatcatcacgtagtaaatcaacaaagcctaaagtaatatctctttctccttcaagtttacctactacggtacctgagtgaatatgatctccaccagacatacgtaaggctttagctagtacacgaaagtgtataccatgatttttctgtctatcaataactgcatgcattgcacggtggatgtgaagaagtagaccgttatctcggcaataatgagccaagctagtatttgcagtgaatccccctgttaagtagtcatgcattacgatgggaactcccaattctctggcaaatatagcccttttcatcatttcttcgcatgtacccgcagtagcattcaagtaatgccctttgatttcaccagtttcagcctgtgatttataaattgcttcggcacaaaataagaaacggtctctccaacgcataaatggttgtgagtttacgttttcatcatccttggtaaaatcaagtccaccacgaagacattcataaacagctctaccgtagttcttagcggataaccctaatttcggtttaatggtacatcccaataggggacggccatacttgttcaacttatctctctcaacttggatgccgtgaggcgggccttggaaagttttaacatatgcagtagggattctcagatcctccagacgtagagcacgcagggctttgaacccaaatacattacccacaatggaagtaaacatattagtaacagaaccctcttcaaaaaggtctaaggggtaagctacataacatatatattgattctcttctcccgcaacaggctcgatgtggtagcatcttcctttataacgatcaaggctggtaagcccatcggtccacacagttgtccaggtaccagtagaagattcggcagctactgcagcccctgcttcctcaggcggaactccaggttgaggagttactctgaatgctgccaagatatcagtatctttggtttcgtattcaggagtataataagtcagtttataatctttaacgccggctttgaatccaacacttgctttagtctctgtttgtggtgacataagtccctccctacaactcatgaattaagaattctcacaacaacaaggtctactcgacagaaattcggagttaatgaaagctttcacaagaatcttttatcaaattatcacctaatcataatggttcgttattagaccacggtatttgattcgtcaaatacatcattattgtatactctttcatatgtatcgcgcaacccaattcttgtttttgaagtttctaatcacttctttttttgaatcgaaatatccaaataataagaaattgactcttgacagtcctatgtgttgtatatgtaaatcctagatgtgaaaataggcagaattttgaaaagggtgtaggtataaaaaaagaataggcgagccatgaatatgaatggatctgctgaaannnnaaagaaagaccaatgagataaaaataatgaattgtaaagagagttcaggttcgaattccatagataatatggatgttcttgtttataatgatagacaaatggatggctttctcaagctccagatttggattcatccacttgatattttgaaaatgggttggttgaacgtgaaaattcactcattgaaatttaataagtaaacaaaatggaattgtattcggttggatggtcaaaatcgagtgctaattaccatttcttattgaattacccgatcaacctgctctcgaacatttttttttgattcgatcattttcgcaaaaaattgcatcacatcatctttcacttttatttattattagtcattattatgagaatcaatcctactacttcaggtcctggagtttccacacttgaaaaaaaaaaatcgggccgtatcgctcaaatcattggtccagtactggatgtaacctttcccccggggaagatgcctaatatttataacgctctggtcgttaaaggtcgagatactggcggccaagaaattaatgtcacttgtgaagtacagcaattattaggmaataatcgtgttagagctgtcgccatgagtgctacagatggtctaacgagaggaatggaagtgattgacacgggagctcctctaagtgttccagtcggcggagcgactctaggacgaattttcaacgtgctcggagagcctgttgatgaattaggacccgtagatactcgtacaacatctcctattcatagatccgcgcccgcctttatacagttagatacaaaattatctatttttgaaacaggaattaaagtagtcgatcttttagccccttatcgccgtggaggaaaaataggcctattcgggggggctggggtaggtaaaacagtcctcattatggaattgatcaacaacattgctaaagctcacgggggtgtatccgtatttggcggagtaggtgaacgtactcgtgaaggaaatgatctttacatggaaatgaaggaatccggcgtcattaacgaacaaaatattgcagaatcaaaggtggctctagtctatggtcagatgaatgaacccccaggagctcgtatgagagttggtttgactgccctaacgatggcggaatatttccgagatgttaataaacaaaatgtacttctatttatcgacaacatcttccgtttcgtccaagcaggatccgaagtatccgccttattgggccgaatgccttccgctgtgggttatcaacccacccttagtaccgaaatgggttctttacaagaaagaattacttctactaaagcgggatccataacttctattcaagcagtttatgtaccggcggacgatttgaccgaccctgctcctgccacgacctttgcacatttagatgcgacgaccgtcctatcaagaggattggctgccaaaggtatctatccagcagtggatcctttagattcaacgtcaactatgctccaacctsgaatcgttggcgacgaacattatgaaactgcacaaagagtaaaggaaaccttacaacgttacaaagaacttcaggacattatatctatccttgggttggatgaattatccgaagaggatcgcttaactgtagcacgagcacgaaaaattgagcgtttcttatcacaaccctttttcgtagcagaagtatttacaggttccccggggaaatacgttggtctagcagaaaccattagagggtttaaattgatcctttccggagaattagatggtcttcctgaacaagccttttatttggtcggtaccatcgatgaagctaccgcgaaggctgcgaacttagaaatggagagtgatttgaagaaatgaccttaaatctttgtgtattaacccctaatcgaattgtttgggattcagaagtgaaagaaatcattttatctactaatagtggacaaattggcgtattaccaaatcacgcacctattgccacagctgtagatataggtattttaagaatacgccaaaacggacagtggttaacgatggctctgatggggggktttgctagaatcggcaataatgagatcactattttagtaaatgacgcggaaaagggtagtgacattgatccacaagaagcccaggaaactcttggactagcggaagctaactttaggaaagcggaaggcaagagacaaacaattgaagcaaatctggctctcagacgagctaggacacgcgttgaggctatcaatgtgatttcataactaggtgttgtgtacgaataatcaaagcaacttctgtataaatagaaccccggtttagacaccccgctattctgctaattgatattgactacaacaaaaaagcaagtggaatcggatggattcttatgcaatgaacaactattatattcaattcaaaaaatgaattgaatataaatatagaagaaaagatagaaaatcgctaaaaggaaaagagggtaaaaacttattagataccagagtcgtggttctaataagttctacctactattggatttgaaccaatgactcctgccgtatgaaagcaatactctaaccactgagttaagtaggtcatttaccatgacaaagagaaacaaaaggaaatcatcacatcgatggattataaatccaatatgacttctaagcaataccactactcaaagagatcaaagaagatatgtgttgaatcatctaatattcatcttgacaagaaattatctacataatatgataaaatatgtatcacaaacacaagggctatagctcagttaggtagagcacctcgtttacacgtgcgccaatgtttttcaggggagtccatcccagcatggaatcaaaagaattgatcttattgaaaaatcgatgtcttactccatcacgtttagggaacaagagaacaatagcctgacaaaaggttctcggttcgattcgggcgcctatttaagagcgccaaatggaacccatccttgatttgagatattgataaggtgaatacccagcctattcaatgctaggccttaatgagtataaggacctcaaaaaatgctcttttcgccctatgaacttgaaggtgtaggaagtttcatatttggttttttaagcaggtcgatagggcctccatttaacttaggttgatctgatttcggcaagaagcagacctacgtcaagataatccttctttgaaacactttggtaatgctcctgagtcgaaatccaaataatgaatcagagcacagggagccatctccttattggcaagaaaaaagatggcagactaactgatatttatatcagttaatgaaagagcccaatgcaaaaaaaaaaaaannnaaggcatgttgggtctttgaaacagttcgaatcattttgataataatcagtttgatctgttttaccgagcaggtctacggttcgagtccgtatagccctactaaagatggaaaakacaaaaagggtctcgttttcatttcctcagtaagtaatgtattctttgttatttgtaactggttgcacggttacttgtttcatcgaaaaaaccattctcacaggcccctcgcgggaatcgctcagcgcagaacataatcaaactgaaaaccaaagcctatttcacaaaacccaatcagtatttttcatctcagatttgaatctcagataaagtacagccagcctttattctttcttcattaatcttcgcggggaaattacatagggattttttcttttactgaccacaaagacaaaaatcaaaatgagtcaaacttctttggtagacctactcaatcctggaggatttttggagtcaaaactatgacatgaaaccggttccagactctaacctaacccaatcttaatcgaatctaagagtaagtcacataaatctaggagcgcccttatttatttgtcgataagccaaagtttgaaaaacgaagatctttgataaatggaattatcacaattgtcaaatcgtttttttcttggtctaccttatctaccaaatctaccaaagtcaaaaacacgcagtcttctctttccgtcttcaatcaataaaactcctagatctgttcgggccgattctactcaaataaacaaagaaaaagagtataccaagccaggactaagactaataatactctaaattccgaggcgttttcctacatctgactccttattctgaatcactaagannnnnnnaaaaaagaaaaaagaaggggggtcttcctctttgaggggtctagttataaacgagttatcaaaaaatagaaatagaataaactaaataatcgaatccatattctattcgaatagagattcgatatacaatataatagttcgatatagaatatcaaaaatagaatatatagaaatatttcaattagcatttcgaattctaactattcgaaagaaaatactaaaaggtcgaattctattttgtttgaattccttttctttagctttagaaaaaatgcatctgaaggggcggtgaaggcgtgaaagtgtttttattttgtataagagcggcgtatattcataactactctatctatatcgaaaaaagcgaagtaagcttaatggaaataggattactattgatgaatctggaaacgagacatgtaccacagccaacaaacgaaattagatgggccaatcaaaatgaattgttgttttgactaaacaattatggatggcttgacaattcattcaattgaatcgacgaatcgggtatatttttcacattcataggagttcgtctatgtttctgctttacgaatatgatattttctgggcatttctaataatatcaagtgttattcctattttggcatttcgaatttccggacttttagccccgactagcaaagggccagagaaactttcgagttatgaatcgggtatagaaccaatgggcgatgcttggttacaatttcgaatacgttattatatgtttgctttagtttttgttgtttttgatgttgaaaccatttttctttatccatgggcactgagtttcgatatattgggggtatccgtatttatagaagctctcattttcgtgcttatcttagttcttggtttggtttatgcatggcgaaaaggagcgttggaatggtcttagttcatgaatattcagacaataaaaaagtaaaaaataaaaaagaacattgaaacagttatgaattccatagaatttaccttacttgctcgaagaacgcaaaattcagttatttcaactacatcaaatgatctttcaaattggtcaaggctctcgagtttatggccgcttctttatggtaccagctgttgcttcattgaatttgcttcattaataggctcacgattcgactttgatcgttatggactggtaccaagatcgagtcctagacaggcggacctcattttaacagctggcacagtaacaatgaaaatggctccttctttagtgagattatatgaacaaatgcccgaaccaaaatatgttattgctatgggagcgtgtacaattaccgggggtatgttcagtaccgattcttatagtactgttcgtggagtagacaagctaattcctgtagatgtctatttgccaggctgcccgcctaaaccggaggctattatagatgctataacaaaacttcgtaagaaaatatctagagaaatctatgaagatcgaattaggtctcaagaggagaatcgatgttttactaccaatcacaagtttcatgttggaccgagtatgcatactggaaattatgatccaggattactttatcaattaccatctacttcagagatcgcttctgaaacatttttcaaatacaaaagttcagtatctgcccacgaattagtgaattaggcgggattcctttgtctagaataacaaacaacaaatgaatcctcaaaaatttcatcgtaaatgcgaactacttataaaaatgcgggggagataaaaaagatgcagggtcgtttgtctgcttggctagtcaagcacgggctagttcatagatctttgggcttcgattaccaaggaatagaaactttacaaataaagcccgaggagtggcattccattgctgtcattttatatgtatatggttacaattatctacgttcccaatgtgcttatgatgtagcacccggcggactgttagctagtgtgtatcatcttacgagaatagagtatggtgtggatcaagcggaggaggtatgcattaaagtatttgctccaaggaataatcctagaattccgtccgttttctgggtttggaaaagcgcggattttcaagaacgagagtcttatgatatgttgggaatccgttatgataatcatccacgactgaaacgtatcttaatgccggaaagttggataggatggcccttacgtaaggattatattgcccccaatttttatgaaatacaagatgctcattgaatgataagaaactcatcttcatttctataactccagatattcaaggagggtttctatgttctcttcgaaatcaaacggagaagggagtaattgaagtcgcattagtagtatgtgctaaaaaaagacaatattattagggattcatggagattctccaattttgggcatacttatttcttttgattttggatgagctgagccaaagtcaataggatgaattaaaagggttccacattatgaactttgtaccgcgcacataacttccacacgctctagaggggcgcgtgggagagaatgaatagaggagagtgactcgcaaaaaaggaaataacaagaaaggaaggggggtcggattctatttgtactcatcaatcttggctattcccatccttgaaactagacctttgattgggtctttcaaccaactaattgaacccttccaatatatgtatgaaattgaaataataatattttggaaggggaggaggcagagtatgaacaaatcaaataaaaaagaagagaaaagagaatctcatttttcgattttacatagacatactttttatattatactctctcgatagaatttggaatcggctataactaggcatagagttccggatacctagatggagaagtatgtatcatgatctatagcaattcatttgtacaatagaaatatattggagagatactcatacaaatgaatcctgtgccaggaaccaggtttgaactggtgacacgaggattttcagtcctctgctctaccaactgagctatcccgacccctggcattttactagatgacttcgttctatgtcaattaataaaaagacgaaaaaggtatgaaaagtcttacccaggcccaaggctttctttgatnnaaaaaaaaaagactttttaagtgtgagtccgagtaatgatattattgattgtgaatcattcaaatgttgattcctcgctaaaacgaagttcttttgtacgtgtagcatatacaacaccagacgtgtgttaatagaaaaaaatagccgtttgcatacttttgtgaaagaatagaatgaataaaaaaacataacgaattttgaaccgataacaaaacaaaaagaacaaaataaggataaataggtaaggaatcaaacgatctttttttggggatagagggacttgaaccctcacgatttttaaagtcgacggattttcctcttactctaaatttcattgttgtcggtattgacatgtagaatgggactctatctttattctcatccgattaatcagttcttgaaaagattcgtggagtaagggatttactcannnnnnnnnnnnnnnnnnnnnatcaatattcgattcttccttcaacttcgaattgattcgcaacaaacaattcttttttcatataaaaaacagaaaaaagtgattcgcgccgtcattaagctcaaatcattaatcatttgagagagtattcacgacatatgtatataggtttctctttcatcctttctcgagttttgatagaaggattgattcctttatcaacaacgcgatcaactccatttgttagaacagcttccattgagtctctgcacctatccnntttttttttctcgctttctaaacccccggtgttggttttcgtaaaataggatttggctcaggattgcccatttttcattcccgggtttctctgaatttgaaagttgtcacttagtaggtttccataccaaggctcaatccaattaagtccgtagcgtctaccaatttcgccatatcccccttgtagtatgcggaaatcgttgaattcaattagatgccgatttatatactatagaaaaaagtctttctggcctatcttcttgaatttctatcggagacccacatttgaccaacccaaaatgattctatcatttctgtatccacaattcaatatacatggctaggatatagactacctaatgtgccttctctacactcatttttatcatctcattttgaatactcgaagggtcgattcnnttwttttttcgtttttagctttcacctttctgaatgacaacaagggaatgtcccccctctgtctgtcattagtagggtctggattgcatttatccgtaatgcatcttttatttcatgtttttttattcttatttgattctttccttagaccgtaaaccttttatgacttctaactagaaggtaactcaaaaaaacgaaaatagaaattgaatattgctgaaattctctatttcatccatattattttattcatttacaatagaatagttagaattctaattaatgatttcattaatttagaaatagaagagaattcgaattgttctttattgtgaaataagattccaatctgatctgattgattatacaatcattatcaagtttygattttattttactaannnnnnnnnnnnnnnnnnnnnnnnnnnnnnnnnnnnnnnnnnnnnnnnnnnattatatatagtattctatttctatttagttctattctagtgaaacttttttatagaaaatgatgtaataaaatgtaataaaataggagtgaaaaaatgacaagtaatagaattagaggttattaaaaaactgtcaaatcaatatcatttgaattcaaaaatgaaatgaaaaagaatctgattctattatctaatcaagatattcattattgataaacagataattgagaaatagatccaaattagatatcactatattaatcgttatgttttataatattcacatcatttagatttcattgatttgaaattcgactttctatgagtatgactttttcatattatattaaataagtaatactcataaaaaagatcccaggattttacgaaattcctaggcatgtaaaatttctgctatttgagcccgcttagctcagaggttagagcatcgcatttgtaatgcgatggtcatcggttcgattccgatagccggcttttttgttttgcttttttmcatgattgagaataagawtcttgaaatcaaagaacattgaaatttnnnccccccccccccyttttttcaaaaggtcaccaatttattatgtcctatttcatatatgaatataaattagaagagttcgatttttgccaaacaaatcaatakccgtacctttttttgtattgtatataaaaaggtgcggatattgatccaattgatccgcttattgtttggagtacactacgtcatcggatttcgcttaacttcatttaccatttagttcagttttatttgaggtttatgaaatttcaaaaacaaaggagtctttatgtcgcgttaccgagggcctcgtttcaaaaaaatacgccgtctgggggctttaccaggactaaccagtaaaaggcctagagccggaagtgatccgagaaaccaagaactttctgggaacaaatctcaatatcgtattcgtttagaagaaaaacaaaagttgcgttttcattatggtcttacagaacgacaattgcttaaatacgttcgtatcgccggaaaagccaaagggccaacaggtcaggttttactgcaattacttgaaatgcgtttggataacatcctttttcgattgggtatggcttcgaccattcctcaagcccgccaattagttaaccatagacatattttagttaatggtcgtatagtggatataccaagttatcgttgcaaaccgcgagatattattacggcgaaggatgatcaaaaatcgaaagctatgattcaaaattctcttgaatcacccccccatgaggaagtgccaaaacatttgacttttcacccattccaatataaaggattagtcaatcaaataatcgatagtgaatgggtcggtttgaaaataaatgaattgctagtcgtagaatattattctcgtcagactaaaacctaactaaaataagaaataagagtaagaggggttcggagaatttgacccctctaagtcaaaaaggacgaaaagataaggggcttataaggggtctttttctcccattgctgtgtcatagattgaccagtagggagatttgatcccctgtccgctctttccagtattttacgtaccacagaaagtagaaatcgcgaatccatatcaaagaaagttcgcacttttggaatggaatagtgtatgcgttgttatttgggttgatatattgtgggcagtaacattggtaaattagtggagggtgcggaaagagagggattcgaaccctcggtaaacaaaagcctacatagcagttccaatgctacgccttgaaccactcggccatctctcctccataatgattatgtcccagcaaccgaggcaatagcgagtcattcctactcgattcttagatagttatgggcgatcaattagaaaactctatatagaaagcttttcatccaattttcatcaaagaaagacctttccttcaaggctggtggataaagaaaatctttttgtttgtgaaaaactgttaaaaaccagaaagatatagatctatttaggtggttccccaccctttttctttctgatattttgaaacgattccatcaatgaattgaaatgaatcaaacgatccgtctatctattttttttagactatggttaatggatacctttagatcatgcttctgttgagactatcagtctatttccggattccataaaactggaattcgaaaattattttccagttttagatctcttaaccccttaccttggagattgattgaaaattcataaaccacccacggggatttttatatttgattggatagtgtatacccggtgtgcacacaacacaaaataggccgttattctattttcatcatcaaatgattattcgattctttttccttagtcaatccaaaattcttgaattatcttaatctctaggaaaaatgctttgattcttccattttgatggaatcggaatagttcccttcattcttatactactccatttggatgaaatcgaatcggattcaaatatttcttattattcatgcctggcaaaaagaaagaatttgagtaaacgatcctattttttttttaatgagtctgtttttatgttatttcgtactgtgcaattcctttgtttgtgggatcattttctcacgagaggtaatgaaaagaattatagaatggattgctatctatgcctagatcaaggataaatggaaattttattgataagaccttttcaattgtagccaatatcttattacgaataattccgacaacttcaggggaaaaagaggcatttacctattacagagatggtgcgatttgattattcttatttgtttgatccttagaagaaagacacgtgattcgggatagaaaataaagaaaaaagtaaaaaaaaaaatttacgctttttgggggtgaagtttgtaaaaaaacaactccctctgtcgtgtatccacgattaatgcagcctcagatgcttcaattggcgattctagtattgagcgaaaggttacacctatgtgggttatttatgtattgcaggtcaaccccgctccatgagtaccaataggkggcatagaggaagaagcactacgcctaggaatcaacaacacgaaaactttgttagaaatttgataccctttccttatcaagatcggaactcagaagaatggttgggccaacaaagatccatctcgttcgtattttggatacacgtataaccatcgaagactgttgaagtgacgaattcctcgaaattaaggggcgtgagggacaaagaaattgttgaagttaccttttttttatctagtatcaacacgtttgatgttaagaaaagatcttttgcgggaaggttggctagagatttcttgtaaaaacactagccccgctcagtcaataatgcgaatatttcaatcttttttgattccatgtattattctcattatgcacataagggaggagccgtatgaggtgaaaatctcacgtacggttctgaaacggagattctttgaatcgaagacgaccgtaacggatgtcggctcagtcagaaggaaattatgcggaagctttacagaattattatgaagctatgcgactagaaattgatccttatgatcgaagctatatactctataacataggccttatccacacaagtaatggagaacacacgaaagctttggaatattattttcgggcactagaacgaaacccgttcttaccccaagcttttaataatatggctgtgatctgtcattacgtgcgactatctccactatagaaagaaacgggggaagagaaaagagcgaatccactagcaaatactagaaaaaatgccgagaaaaaaattgatacatatgcatcgtaaaaaaaaacgatttttatcagctgtagcaaagaaaaaaggaacttcatagaagtcgaaatatgaagaaatggatatgcctagatactttattctatggataaaggatctaattgatagagaaagcaccgtaaagatcaattagtgaggttttgggccgatacaataagaactgcttacttacttttgtgatgatataagataaaaggtaggaatcgacttatgtaataaaggcgatcccctaaaggattgagcagcggtgtagcagcagatcccaaagatagtaagacttttcttcataataaagaaaagtctttttcgaaaattctatataaatttttctatgaaaccgagatagttaactttcagaaaattctagcgagagtggaaatgcttatgctttattcttctgaaggtgggagaaaagataaaactaaaaaaacggattttgaatcaaaatgaaagtttgaaactcatgtaattaacctcttttggttaacccgagnaaaaattggatagatctatgaaaaatctcattattcaattagatattagattatctagagtagattaaaaaaatgggacaccacaagaattgaatgctgagccgtatgaggtagtaaactctcaagtacggttctaagggaaggaattgaaccccctattccgaccggggagaacaggccattcgacagggagattctgaaattgcggaggcttggttcgatcaagccgctgagtattggaaacaagctatagcgcttacgcccgggaattatattgaagcgcaaaattggttgaagatcacgagacgtttcgaataagagcactcttttttcgtctttttcatttnnnntttttttttkacttgattctaaattctaagtattctaattcgatttctttttgaattttttgatattctaattagaattaatagaattgtttgttgtccccatcagtcaaataaaacgactcatttwttggggaaacacaaccaaagaatttcattatatcttttcctttcgaagatccattttctatttcgtctggtatttcgggggtagaaacgatacgcggatagagtagagaatatatatctatttcttttttttgttctgttccgctattcaaactcactttcaaatgaatcaaaatatggaatggaagacatagcgacatctagggacttctaatttcgatattaatacactagattgcaccaaaaaaagggtttttcatccattcaaagcccgaaaaagcttttctaagatgaaaaaggtccgttgagcgcctcatggctatgtcataatagatccgaacacttgccccggatcgacttccagatcataattgctctagtgaataactaaataaaatagatgggagatagaagagaaagaaactaattagaaagatctctcataggttcactaattacttgactgttggcgggtttctttgtatgtgttgtccggaaagaggaggactcaatgattattcgttcgccggaaccagaagtcaaaattttggtagatagggatcccataaaaacgtcgttcgaggaatgggctaaaccgggccatttctcaagaacaatagctaagggccctgagactaccacttggatctggaacctacatgctgatgctcacgatttcgatagccataccagcgatttggaggagatctctcgaaaagtatttagtgcccattttgggcaactttccattatctttctgtggctgagtggcatgtatttccacggtgctcgtttttccaattatgaagcatggctaagcgaccctactcacattggacctagtgctcaggtggtttggccaatagtgggccaagaaatattgaatggcgatgtgggcgggggtttccgaggaatacaaataacctctgggttttttcakctttggagagcgtctggaataactagtgaattacaactctattgtaccgcaataggcgcattagtctttgcagccttaatgctttttgctggttggttccattatcacaaagctgctccaaaattggcctggttccaagatgtcgaatctatgttgaatcaccatttagcagggctactaggactggggtctctttcttgggcggggcatcaagtacatgtatctttaccaattaaccaatttctaaacgcgggagtagatcctaaagagatcccacttcctcatgaatttatcttgaatcgggatcttttggctcaactttatccgagttttgccgagggagcaactccattttttaccttgaattggtcaaaatatgcggaatttctgacttttcgcggaggattagatccagtaactgggggtctatggctgactgatattgctcatcatcatttggctattgcaattcttttcttgatagcgggtcacatgtataggaccaactggggcattggtcatggtctaaaagatattttagaggctcataaaggtccatttacaggccagggccataaaggcctatatgagatcctaacaacgtcatggcatgctcaattatctcttaacctcgctatgttaggctctttaacgattgttgtagctcaccatatgtattccatgcccccttatccatatctagctactgactatggtacccaactgtcattgttcacacatcacatgtggattggtggatttctcatagttggtgctgccgcgcatgctgctatttttatggtaagagattatgatccaactactcgatacaacgatctattagatcgtgtccttaggcatcgcgatgcaatcatatcacatctcaattgggtatgtatttttctaggctttcacagttttggtttgtatattcataacgataccatgagcgctttaggacgccctcaagatatgttttctgataccgctatmcaattacaacccgtctttgctcaatggatacaaaacacccatgcattagcgcccggtgcaacggcccctggtgcaacaacaagcaccagtttggcttggggaggcggtgatttagtagcagtggggggcaaggttgctttgttaccgattcccttaggaaccgcagattttttggtccatcacattcatgcatttacgattcatgtaactgtattgatactcttgaagggtgttctatttgctcgtagctctcgtttgataccggataaagcaaatcttggctttcgtttcccttgtgatggaccgggacggggagggacatgtcaagtatccgcttgggatcatgtcttcttagggctattctggatgtacaatgcaatttcggtagtcatatttcatttcagttggaaaatgcagtcagacgtttggggtagtataagtgatcaaggagtggtaactcatataacgggaggaaactttgcccagagttccatcactattaatggttggctccgcgatttcttatgggcacaggcatcccaagtaattcagtcttatggttcttcattatctgcatatggcctttttttcctaggtgctcattttgtatgggcttttagtttaatgtttctattcagcggacgtggttattggcaagaacttattgaatccatcgtttgggctcataataaattaaaagttgctcctgctacccagcctagagccttgagcattgtacaaggacgtactgtaggagtaacccattaccttctgggtggaattgccacaacatgggcattcttcttagcaagaattattgcagtaggataatggctaggaggatttgaaaggcattatggcattaagatttccaaggtttagccaaggcttagctcaggaccccactactcgtcgtatttggtttggtattgcaaccgcgcatgactttgagagtcatgatgatattactgaggaacgtctttatcagaatatttttgcttctcacttcgggcaattagcaatcatttttctgtggacttccggaaatctctttcatgtagcttggcaaggaaattttgaggcatgggtacaggaccctttacatgtaagacctattgctcatgcaatttgggatcctcattttggtcaaccggctgtggaagcttttactcgagggggtgctctcggcccagtgaatatcgcttattctggtgtttatcagtggtggtatacaattggtttacgtactaacgaagatctttatacaggagcgctttttctattatttctttctgctatatccttaatagcgggttggttacacctacaaccgaaatggaaaccgagcgtttcatggttcaaaaatgccgaatctcgtctcaaccatcatttgtcggggctattcggtgtaagttctttggcttggacagggcatttagtacatgtcgctattccaggatccaggggggaatccgttcgatggaataatttcttagatgtattaccgcatcccgaagggttaggccccctttttacaggccagtggaatctttatgcccaaaaccccgattcaagtagtcatttatttggtacttcccaaggatcgggaactgccattctcacccttctaggtggattccatccacaaacgcaaagtttatggttgactgatatggctcatcatcatttggctattgcatttctttttctcattgctggtcatatgtatagaaccaacttcgggattgggcacagtataaaagatcttttagaagcgcatacccctccgggggggcgattggggcgtggacataagggtctttatgacacaatcaataattcgattcattttcaattaggccttgccctcgcctctttaggtgttattacttccttggtagcccaacacatgtactctttgcctgcttatgcgttcatagcacaagactttactactcaagctgcgttatatactcatcaccaatacattgcaggattcatcatgacgggggcttttgcgcatggggctatatttttcattagagattacaatccggaacagaatgaggataatgtattggcaagaatgttagaccataaagaagctattatatcccatttaagttgggccagcctctttttggggttccatactttgggactttatgttcataatgatgtcatgcttgcttttggtactccggagaaacaaatattgatcgaacctatatttgcccaatggatacaatctgctcatggtaaaacctcgtatggtttcgatgtacttttatcttcaacgaatagcccggcatttaatgcgggtcgaagcatatggttgcccggttggttaaatgctattaatgagaatagtaattcactattcttaacaataggtcctggagacttcttggttcatcatgcgattgctctagggttacataccactacattgatcttagtaaaaggtgctttagatgcacgcggttccaaattaatgccagataaaaaggatttcggttatagttttccttgcgatggtccgggacgaggtggtacttgtgatatttccgcttgggacgcattttatttggcagttttctggatgttaaataccattggatgggttactttttattggcattggaaacacatcacattatggcaaggtaacgtttcacagtttaatgaatcttccacttatttaatgggatggttaagagattatctttggttaaactcttcacaacttatcaatggatataatccttttggtatgaatagtttatcagtctgggcctggatgttcttatttggacatcttgtttgggctacgggatttatgttcttaatttcctggcgtggatattggcaggaattgattgaaactttagcatgggctcacgaacggacgcccttggctaatttgattcggtggagagataaaccggtggctctttccattgtgcaagcaagattggttggattagcccacttttctgtaggttatatattcacttatgcggctttcttgattgcttcgacatcaggcaaatttggttaattctttctgtgttgtatacgcgagaatatcatttcttttgatagaggggggctatgccttcttatatttctacatctaggatccgacttgtatcattgatactaataggaactgaaccattatggcaagaaaaggtttgattcagagggagaagaagagggaaaaattggaacaaaaatatcgtttgattcgtcgatcctcaaaaaaagaaataagcacagctccgtcattaagtgaaaaatggaaaattcatggaaagttacaatcctcaccacgtaatagtgcacctacacgtcttcatcgacgttgtttttcgaccggaagaccgagagctaactatcgmgactttaggctttccggacacatacttcgtgaaatggttcatgcmtgtttgttgccaggggcaacaagatcaagttggtaaggattccaatattccttccattttctagtcatttctatgatttatgatcatagaatagaggagccccttgactattctgtataaatgggatattctatttatacagatagagtaaaggggcccgtccaaggcctgctattcgttcttctttgtccattagttactccttcttatcttcatcgcggggtagagcagattggtagctcgcaaggctcataaccttgaggtcatgggttcgaatcccgtccccgcacccttttcttatcttcatcgcggggtagagcagattggtagctcgcaaggctcataaccttgaggtcatgggttcraatcccgtccccgcaccctttttgtgacaaaaaagtgaagtttgactctggtaactagtaaaaaatgaattcctacttttaattcggaccgcccccccyttttttttgggnngggggtacagacactcactctactatcatggtcaattagaccgaatttkgtatcccattatttaatttgaatctgggcggatagcgggaatcgaacccgcgtcttctccttggcaaagagaaattttaccattcgactatatccgcatttttttcgttcttgatacgaagtgtctgaataatatttatttccagctagtccagatactttcttacttcagggccnnnnnnnnnnnnnnnnnnnnnnnnnnnattctatctatattatttcattaattgaattttctttatttatttcaattcgaattgaaaaatggaatttcagattctgaaattgaagaagtttgttattcaagaaagtttganncccccccataattttttcttttcttgaattccattttgaggacttatattgaatttgaatatgtctcacaacccgtaagagttcgtgggaggggtcatttctttcatttttggatctggaatgaatagggtcaagagatgagagaattaaggatacccaccagaaagactaatccaatccacaatgatgtgccggaaaatacaacatttttgttacttgaccaaccctcgggagaagcaaatacaacgggtacactaatcagtaaaagtgatgaagtagcaattaatgcaaaaacagccaattggaaagcaatagtcatgcttctaatcctccaagctaccaacaaaagaattataccatttgatccctctatcagccaaaaaattgtaataaaataaaaatgcattatctcctagagggattttaacacgaatccgcggattctatatgatttatttacacccctttactttattcgtacatgaagtcgcgggaatttttgtctttcacagggcatgatggatcatgcatttatctgtactgtatatctagatagattcacaatagatagatatccagtgggaatctatctakagatagtgatggtatcaactgatacggccatgttctattcggcggaataaatatataatagaaattatctctcggagagatggccgagtggttgatggctccggtcttgaaaaccggcatagttcgtaacaaagaattatcgagggttcgaatccctctctctccttttcttcggtgaagatgttgctttatggtatggggtttgcctggctttttagtatcataaaaggaaagggctcggctatcccacttcgccgagcccataaaaggaatcctttttcnnnttttttttttttttctaatttgaagtatgacccggtcctcccaatatgtagggtagtggaatcaaatggattcttacttcaaacatcagactcctgtctcagttaagaggggtcatggaaagagcaggttcaaaatcacgatcaattcctttttcaaatcctgctgcagctgcacgagcccttcccgcgtgccataaatgccctacgaataggaagaatcctagaacaaaatgagaggtagctaaccaacttctaggagagacataattgactgcattgatctcggtagcaacgccaccaaccgaatttaaagaacctaaaggagcatgagtcatatattctgcggaacgccgttcttgccaaggctgtatgtcttttttcagcctactcaagtccaacccatttggcccccttagaggttctaaccagggagcacgcagatcccaaaaacgcatagtttcccctccaaaaatgacttctccagtcggggaacgcattagatatttacctaaacctgtaggtccttgagcggatcccacgttagccccaaggcgttggtctctaactagaaaagtaaatgcctgagcttgagaagcttctggtccagtcggtccgtaaaattcactaggataggcggtattattgaaccagacaaagcaacaagcaatgaaaccaaaaacggataaagcagctaaactataagacaggtaagcctccccagaccatacaagtgcgcgacgagcccacgcaaaaggtttggttaagatatgccagattccgccaagtatacaaatggaacctaaccatacatgccctccaattatatcttccaaatcatccacactcacaatccatccttctccgccaaagggcgattttagtaaataaccaaatagaatacttgggctaagggtcaagttagtaatttttcgtacatctccccctcccggagcccaggtatcatatacgccaccaaaataaagagccttgaatactagaagaaaagcacctaaacctaacaagattaagtgaatacctaaaattgtggtcattttatttctatctttccatacataaccaaagaatggaaaagattcttcaagagtctcagggcccagaagtgcatgataaataccgccaaagcccaatactgccgaggaaattaagtgaagtactccagatacaaagtatggaaaggtgtctataacttccccaccaggacctactccccaacctagagtggctaagtgcggaagtaaaattaatccttgttcatacatgggcttctctggtacaaaatgagccacttcaaataggttcattgctccggcccagaatacgattaatccggcatgggctacatgagcccccaaaagtttaccggataaattgataagtcgtgcattcccggcccaccaagcgaaaccggtagtttcttggtcacgaccagctaaagctaaagttccattaaagagcgtttccacggggtagaacctcctcagggaatataaggttttcatgaggctgatcttgagccgccatccaagcacgaataccttcgtttaagagaatatttttggtgtagaaagtttcaaattcaggatcttccgcggcacggatctcctgggaaacgaagtcataggcgcgtaggttcagagccaggccgacgactccaagagcactcatccataaaccggtgactggtacaaataacataaagaaatgtaaccaacgtttattggaaaaagcaaccccaaagatttgggaccaaaagcgattagcggtgaccattgaataagtttcttcagcttgagttgggttaaaagcacggaatgtatttgcaccatcaccatcttcaaataaagtattttctacagtagcaccatgaatagcacatagtagagcagcgcccaatacaccagcaactcccatcatatgaaacgggttcaatgtccaattatgaaacccttggaaaaagaggatgaagcgaaatatagctgctacaccaaaactaggcgcaaagaaccaaccagactgcccgagtggataaatcaggaatacagaaacaaaaacagcaattggcccagagaatgcgattgcattataaggtcgcaattgaacagatcgagcaatttcaaattgacgtaacatgaaacctattagtgcgaaagcgccgtggagagcaacaaaagtccacagaccgcccaattgacaccaacgagtaaaatccccctgcgcttccggaccccatagtaacaacaaagaatgcgctaaactattagcaggggtcgaaactgcggcggttaagaagttgcatccttccaaataggagctggccaatccatgggtataccatgaagttacaaaggttgtacctgtaaaccaaccccctaaagcgaaataggcacaaggaaagagcaatagaccggaccaacctacaaaaacaaaacggtccctacgtaaccagtcatccataatatcaaataaatctttttcgtctttggtaaatttaccaagggctatagtcatagtgatcctcctattcaactacttcaaccatttccgagcacctcatggcattttcagggcattcgaggattcgatcatttatgtataatttkatttctcgtacacggcccctttaattctactgggtttcgaagataaaaaaaacctttcttggtccataacctgaactaggtaaattcatgaactcaattcgactattccttcctactcttaataagcacctgaaccatgaattgtcttatgaatcatcaatcagacaaatttgtttaaagaattgaattgttcaaggaacaagggatcccccctctcaatatccgtcgaccccccggctgattcctcttggttcatcaattaatcttcttttttgatcttgtccttgagttgataaaatcaatattttgatgtattaatttctattggattaaactattctagtatcctatttgattactttctattttaccctttcagtttcttttattgtcttttttgttctatttccttttccttcagatgaatagaaaacttcagagtatttctttcacggttcaaaacaagaaatgcaatttgaatctttttctatttatttcattttgtatttgtcagaaaaaaagtcgaattccatttcctttttttttgtaaattcaataccaatacaaaatgaaataataggagactttaaatgaaagtctctttctcgcacccattctcccycatcacattgtcggaaaaacgatatcaactatatcaatatggaatatcaatatggaaatagttggtacatcaagtcatgatctgatagatatatatcttatctatattgatcttgtgttctggaatcaaagaaagatnnnaaaaaaaaaagactcttggaactttaactaaacccctttctgtaaacaagggaaaggtctatcaatttactcctcttaaatatcccaggaacaagaaaatggaaccggaaatatcgacagattcttgcagagtcaaaaaaaatatgaaatcaaaaaagcccaccgttccaatttcatctctatcgaatttgaatatcagaatagtggatatagtcatgattctatgggctaggtctacttactttttgntttttttttttttgttgatttctcatttttagattcgactagatttgattgattggaatcatggaaaannnnnnnnnnntaggaatagttggcgattcaagagacgacttatcattattcattagaataaacaagtgttccacttgattttcgannnnnnnnnnnnnnnnnnnnnnnnaatcaaaatctcttttataacgacaatgagtatactctaacccatgataatgatacagttagttacttacttttttttagtaaaaaaaacgaaaaatatccatctttattttcccctcaaatctgaataatacctataaagtgaggtcttatgaacaaaaagccccttatcggatttgaaccgatgacttacgccttaccatggcgttactctaccactgagttaaaagggccctttaatttcattcaattcgtgaataggtcactactatgcagatagaatccacctatatagatgtattatatatcaatatagatccattttttgcatatatatcttgactatttcatatttgaatctctactaatattctaatagaatagaaaaatcgatattgacaataaaaaaaaaaatgttcatactataccatgagcatagtatgagagcgccgggcacgtatgcccccatcgtctagaggtcaggacacctctctttcaaggagttgacggggattcaaattcccctgggggtagggtactacgaacgaaaggaggttgatcgtggattctcaataagcttcgaattgattcttcctgggtcgatgcccgagcggttaatggggacggactgtaaattcgttggcaatatgtctacgctggttcaaatccagctcggcccaagaattcgcggatccaccaggaaatgatatagaccatttgttcttcatacgttcttccaaaattccaactacacacgaaaaaaaaaaaaaaaaaaaaagtaaaatttcatatatccctcccgctttatttgattcgttctatttctttgttaccacaaattatgattttgttaacactctaatttcatatcaggatctctaagtataaagagtcaaaaaaaaacgatttttttctcnttttttttattgaaagattgatgattgattattactggatttggcaataactaaaggagtactagtaatccaggccgttctcactaaagtaagtaccctcccatgattgatgcgtggagagatcaatcaatcgagatatatagagatatcaatatatcactcaaacctctgttccaacgcggcgattctaatctaaatagaaatggttaaaatgcaattataggaatatgtatacttctttatttctctgggattgtagttcaattggtcagagcaccgccctgtcaaggcggaagctgcgggttcgagccccgtcagtcccgacgcgacggaatcaaatcccatacnttttttttttcgtttcacatgtctcatcaaacaaatgggagagacgtatggggattgtgacaattattggtagcatcatagttaggattcaaaaagatgccgataacacacgtggaatagaataccatatatttctatttaccgggggcgagaattcatttcttgtacgatgaaaaatgaattgaacagaattcatttgatagaatcgtttacttttaagattccaaatagatccttttctggttccgagtttgtttcacttcaattactagtttgactttgaaacaatctatctcttcaaattgaacacgtatcttttgagatatgcgtcccattcattattaatccaaagaaaggtatattaattaataaataaagaccacaacctctcttatagaagagggggactgaataatcttttttatttaagttcaaaaataggaaggggtactttcaccaaaataaagaacaaactcgaacctagtgaatttcatggaatattcgatttttttataccttatattatattagacttggacttctttttctcatattagatattattnnnnnctattatttttcttttttttncttttccacaaaaaatagatcattaaaaaaaaagtactgaacttcacttcttttttgattttctatttcatttctttgtttgattttgtttgtaggtcaaatgctactgcagcaaataattgtacaaggaaggcaataggttatagaaaaaacaagaatggaaaagagggagaaatcaaaagaatcaaaatcaaaaaagacaaataaagggattggatcaggaatcccatttttgattcggtatggataaaagatcttcctatgttatactattcaattctcgacgatgagttgatttgatagctcagatatagatattgttattcatgatattgatccgatttcatatcatcggggtgtaatccatcccgttgaattggmaggcgaaagatttatcatctcgatgggattaaatcccgagttattgacaaaaaaaaattagagattatggaagtaaatattctcgcatttattgctactgcactttttattctagttcctactgcgtttttacttataatatacgtaaaaactgtcagtcaaagtgattaatttgaagccaacttgacttgttttcttagtcaacgattgaagaaataaaggcttttcatctcgcgtcttaaatgaaattggcggactctaatyagcggtatagtattctatgagatccgacagctagtatgacagaaagaaatatagatttctgccatactagctattcttattgtaatgtaacaagttgtactgtataaaactacaggattgatatctattaatcaatctagaatatccctcttcttactatacatatatggatttctatatcatctcaattcgatttctttgcttcatctatttcatttatcttgattccaatcaatctgaaataatcaaccgaagggcaattcttactagtacggttctaatttcagttctattgaataggaattccggcattcatcgaaagaatcaaatcaatgaggaaatatgtgcggataaaagaaaattgctggattttctttgagtattccgaaaaaggaattgattgaagagttaacagcggagccgagaggttctctgagaattgcttcagattttgaaaaggaagagtcaaacctaccwttttgaactcgtgatccatgatatgaaatgagtgaataaagcataaataacmtttttcaaaacaaaaacgaagaaaaaagcggtaaagtaaagaaagtaagtgggcaatgtgtggcttgcccgaggtacgatcttattatgcgcagtctctccatgaacaaccgcaatgtatatcttatttcccatagcatagaaggtatgtatctcctaacttgtccttctcttggaccagcaaagagaaagagggaaaaaaaatcaaatagaaatcataaaaatcaaaagtaaaaagattttgcaaaacgatctaaagagtcgatacggttttattcctctgctcaattaaattagtagtacctctagagcccactccttccccatactaccagtgaaagggaaaatgtaaagactaccattaaagcagcccaagcaagactgactatatccatgtaaattatgtcccctatctctatgaagagaatttattccattattgttcactcactaataatagtggaatcactggcgcagagtcaaaagggtattctgacccgagcccgttgatgaaaggatccaaaaaattcgcttctaacaaagttcttagaaggtatgatttttctagtggaatcggaaaacgttaagcctaagcaaaatgggcagtgacacctttggaagtatcaagggaatcctcgcaagttgtaagaataagatgtggcactaataagacctattctttctnnnnntttcttgtcctcaatctgaattctttcttgaaagatataaaaagctagaagcaagatagatcattatctatgacataccgttatttccccttggatcgtatccttgctgtctaagtattgtctctgtgaaagaatcggagggctttctattccatttattccattcttgactaggcgttttgaaataaaaagaaagaatttttttgattttcgcatttgagctataaaagccgattttccatcgaagtaaaagactcccacgagtccgtatagaaagtctcttcagctctttccacaaccacaaattcgattttatgtcgtactatgcaatctaatctatgcaatcgaattcaaaacccagtacttaaacactccattagtagtgcaagggctcgcatataaagatttacygattcccgtgcactactataactagaatctttccttgaatcctagaggcaaggatttcaagcactttcgctttagagaaccgagcttccatatgtttcgaatcaagcaagtagcaagaatctttttcttccgtttgtttccgctcaggaaaattcggggagttctatcagcaaaaccaaaaaaagaagggattccgcgttttttgttaatcaggcgacacccggatttgaactggggaaaaaggatttgcagtcccccgccttaccactcggccatgccgccagaatgatacgaaatagatgaaaatcttcctcctttgcttggggtggagggcctactcaatttctttttttattgtactttcatcttgaatcccatttgacttcatccccggtccgaaagactttcttcgttttttgcattggccccatcccttccttccgttgtatgtatagtatctcaaaacagaaatatagaaaaactttccctcnnnnnnnnnnnnntcttttatttgattcttttctattttctctatatattgaaaaaacaaaatgtggtttttcagtcccaatagccaaaagtccggataaattggaaccattaactattaaatgggcttgtaaattcatgaacaattcttggattggaatcgaaaatggtctgtcttttcctagtcctaattagatcaaattgaaattgatacataactaatccgtatgaattcttttcaatcaaaaaatccttcccaaattcaattataagagcaaatagaagtctatgtaaaccccagaacctcaattgttctacaaatagcgaatcgggtatctatatatgatgncctatagatagctaattatgagcaaattgtagtgcttccggttttcattgactagaaaatccaaaattggctgtccccaaaggaactgtaataaatgaggaaagatatgtatctagataactatttacacatgtttactaaatacaagccttcttactatgctatcttatgcacttcaatcgtattctactaaaaaagtattctagtcaaagatctttcttttctgcgaatcctttattgaacgctagaatccatcaattaagtgctaaaaaacatcaaaaatagagccttgattattattatgtctttatctcatcgaacagatcaaatcctaactccatttcttttttttggtatccaacccgattggaatatcataaaaatgatagaaattgaatcacttttttgakattctatacaaaatcccataagtctaagtagcatttctcaattcttttccatatctgttacaacttccaatttgagtatccaagaagtctcttttttactccgttcagatgcatttgatacattccatatgtggatttacttcccaaatttcatgtgattcagtaaacagaatagaaattccagcattgctagatcaatcccgctgatttgatgaagaatgggtcaatactggaattttttcgataaataggaaatcaaaaatgctcggggatggaaatgggggaatgtctacaatacctggttttaatcagatacaatttgaaggattttgtagattcattgatcagggcttaacggaagaactttcgaaatttccaaaaattgaagacgatacggatcaagaaattgaatttcaattatttgtggaaacatatcacttggtagaacctttgataaaagaacgagatgctgtatatgaattactcacatattcttctgaattatatatatccgcgggattaatttggaaaagcagtagggatatgcaaaaacaaaccatttttattggaaacattcctttaatgaattccctgggaacttctatagtaaatggaatatacagaattgtgatcaatcaaatattacaaagtcccggtatctattatcggtcagaattggaccataacggaatttcggtctataccgggacgataatatcagattggggggggaggttagaattagagattgatagaaaagcaaggatatgggctcgtgtgagtaggaaacagaaaatatctattctagttctatcatcagctatgggttcgaatctaagagaaattctagagaatgtttgctatcctgagatgttcttgtctttcctgaatgagaaagagaaaaaaacaattggatcaaaagaaaatgccattttggagttttatcaacaattttcttgtgtaggcggggatcctgtattttcggaatccttatgtaaggaattacacacgaaattctttcaacaaagatgtgaattaggaaggattggtcgacaaaatatgaatcggaggcttaatcttgatatacctcagcacaatacatttttgttaccgcgagatatattagcagctgcggatcatttgattggaatgaaattcggaatgggtacacttgacgatacgaatcatttgaaaaataaacgtattcgttctgtagccgatctcttacaagatcaattcggattggctctggttcgtttagaaagtgtggttagacgaactatatgtggagcaattagacataaattgataccgactcctcataatttggtaacttcaactccattaacaaccacttatgaatcttttttcggattacacccattatctcaagttttggatcgaacgaatccattgacacaaatagttcatgggagaaaattgagttatttgggccctggaggattaacagcgcgaactgctagttttcggatgcgagatattcaccccagtcactatggacgtatttgcccaattgacacgtctgaaggaatcaatgttggacttattggatccttagcaattcatgcgagaattggtcggggtgggtctctagaaagcccattttatgaaatctctgagagatcaaacaaaggacgaatgctgtatttctcaccaagtcgagatgaatactatatggtagcggcgggaaattctttggcgctgaatcggggtattcaagaagaacaggttgttccagctcgataccgtcaagaattcctgactcttgcatgggaccaggttcatcttcgaagtatttttccttttcaatatttttctattggagcttcgctcattccttttatcgaacataatgatgcgaatcgagctttaatgagttcgaatatgcaacgtcaagcagttccactttctcagtccgagaggtgcattgttggaactgggttggaacgccaagcgtctctagattccggggttaccgctatagccgaacgcgagggaaaggtcatttataccaatagcgataagatcattttatcgggcagtggagatactctaagcattccattggttatgtatcaaggttccaacaaaaatacttggatgcatcaaaaaccccaggttccgcggggtaaatgcattaaaaaaggacaaattttagcggacggtgcggctacagttggtggcgaactcgctttaggtaaaaacgtcttagtagcttatatgccgtgggaaggttacaattttgaagatgcggtactcattagcgagcgtctggtatatgaagatatttatacttcgtttcacatacggaaatatgaaattcagactcatgtaacaagccaaggtcccgaaaggatcactaatgaaataccgcatctagaagcccatttactccgcaatttagacaaaaatggaattgtgatgatgggatcttgggtggaggcgggcgagattttagtaggtaaattaacgcctcagatggcggaagaagagtcgtcgtatgccccagaggagagattattacgagccatacttggcattcagatatccacttcaaaggagacttgcctaaaactaccgataggtggtaggggtcgagttattgatgtgagatggatccagaaaagggggggttctagttataatccagaaactattcgtgtatatattttacagaaacgcgaaatcaaagtaggggataaggtagccggaagacatggaaataaaggtatcatttccaaaattttacctagacaagatatgccttatttgcaagatggaaggcctgttgatatggtcttcaatccattaggagtcccctcccgaatgaatgtaggacagatatttgaatgctcgctcggattcgcgggggatctgctagagagacattatcgaatagcaccttttgatgagagatatgagcaagaggcctcaagaaaactcgtgttttctgaattatacgaagccagtaagcaaacagccaatccatgggtatttgaacctgagtatccgggaaaaagcagactatttgatggaagaacgggggatccctttgaacaacctgttataataggaaagccttatatcttgaaattaattcatcaagttgatgataaaatacacggacgttccagtggacattatgcacgtgttacacaacaaccccttagaggacgggccaaacaggggggtcagcgggtaggagaaatggaggtttgggctctcgaggggtttggtgttgctcatcttttacaagagatgcttacttataaatcggatcatattagagctcgtcaaggagtccttggtactacgatccttggaggaacaatacctaaacccgaggatgctccagaatcttttcgactgctcgttcgagaactacgatctttggctctggaactgaatcatttccttgtatctgaaaagaacttccagattaataggaaggaagcttaatcggaatgaatcaccatttttcttctatcatttttattctatgatcgatcggtataaacatcaacaactccgaattggatcagtttctcctcaacaaataagtacttgggccaataaaattctccctaatggagaaatagtcggagaggtgacaaaaccctatacttttcattacaaaaccaataaaccggaaagggatggattattttgtgaaagaatttttggtcctataaaaagtggaatttgtgcttgtggaacttatcgagtaatcggagataaaaaagaagacccgaacttttgtgaacaatgcggagtcgaatttgttgattctcggatacgaagatatcaaatgggatacatcaaactggcatgcccagcaacccatgtgtggtatttgaaacgccttcctagttatatcgcgaatcttttagataaacctcttaaagaattagaaggcctagtatactgcgatgtgtgatttgatcgaaattctcattttacagattcgaaatgaaaagctgtcatcccattcgatcgaattgggatgccccggatctgacatgcctcttgaaaggagtaacatgaagctcagaattatgggtgtatttcatattcccaactaaaaagggggggattggtctatggtcaattcagtaacaaataaataggaattttgagttgtacctcgtgaaatgaaaaagacttcttttgggagttattcctttttttagaaggaaatctggtttatgttccagtacgcgaatatgtcatggttgcgggagtctatccatcgcatataggctttaaggacatcgtagcataaccgtcgaggtgatgtcaggacctaaaagatcgaagggaaggatccatagacaagtaaattccttatgaattacaacccctaagggcattgatcattcaaagggaagtagactactcaagaatttcacatttcattttttatttatgtagacatcgatatctataattcactaaagaattcaaaaaatctgaatgaaaaagaatgaatcaatgaaatgttgttcactgctaacttgagtaaggagtagatcttttggggttttcgagaatttgaaagcgaaaacccccttttttagttggtgtaatataattacttgagccggatgaaaggaaactttcacgtccgattttgaaggggggagatccgataggatcctatcccaatttttcttttgccaggcccgtagctaaaaaaccaactttcttacgattacgagggttattcgaatatgaaatccaatcctggaaatacagcatcccgcttttttttactactcaaggcttcgatacatttagaaatcgagaaatttctaccggagcgggtgctatccgcgaacaattagccggtctcgatttgcgagttattatagattattcgttggtagagtggaaggaattaggggaagaaaggtcgacgggtaatgaatgggaagatcgcaaaattggacgaagaaagcagtttttggttagacgcgtggaattagctaagcattttattcgaacaaatatagaaccagaatggatggttttatgtctcctaccagttcttcctcccgaactacgacccatcattcagatggatgggggtaagctaatgagctcggatattaatgaactctatcgaagagttatctatcggaacaatatccttgccgatctattaacaacaagtagatctacaccaggggaccttgtaatgggtcaagagaaattggtacaagaagccgtagatacacttcttgataatggaatccgtagccgyccggtgagggatggtcagaataaggtttacaagtcgttttcagatgtaattgaaggcaaagagggaagatttcgtgagactctgcttggcaaacgggtcgattattcgggtcgttctgtcattgtcgtaggacctacgcttccattacatcgctgtggattgcctcgggaaatagcaatagagcttttccagacatttttaattcgtgggctcattagacaacatcttgcttcggacatagtaggtgctaagagtcaaattagggaaaaagagccgattgtctgggaaatactgcagcaagttatgcaggggcatcccgtattgctgaatagagcgcctactctgcatagactaggcatacaggcatttcaacccattttagtggaagggcgtgctatttgtttacatccattagtttgtaagggattcaatgcagactttgatggggatcaaatggctgttcatgtacctttatctttggaggctcagacggaggctcgtttactgatgttttctcatatgaatctcttgtctcctgcgatgggggatcccatttccgtgccaacccaagatatgcttattggtctatatatattaacgagtgggaatccccgaggcatttgtacaaataggtataatccctggaatcgcagcaactaccaaaatgaaagaatttctgataataactggaaaaaaaaagaaccttttttttgtaattcttatgatgcaattggagcttatcgacagaaaagaatccatttagatagtcctttgtggcttcggtggcgactagatcaacgcgttattgcttcaagagaagttcccatcgaagttcagtatgaatccttggggacctatcatgagatttatgggcactatataatagtaagaagtgtaaaaacagaaattctttggatgtacattcgaacaactgtcggtcatatttctctttttcgagaaatggaagaagctatacaagggttttgtcgagctcgctggtatctcagttaagtaattctattacaccggtgtgaattcgggtctctccagttcaactgggacccgagttcccgaatttctatgtgaattaagatcgagaaaaggaagtttttcaatcattgactcaaactcattgttgaatcccactcatcagaatatggaggtagttatggacgaaggagtcaacctagtctttcmcaagaaagtaatagatggaactgccattaaaagacttattagccgattaatagatcacttcggaatggcacatacatcacacattctagatcaagtaaagactctgggtttccagcaagccactgctacatccatttcattagggattgatgatcttttaacgataccttctaagggttggttagtacaagatgctgagcaacaaagtttgagtttggaaaaacaccaccattacgggaatgtacacgcagtagaaaagttacgccaatccattgaagtatggtatgctacaagtgaatatttgcgacaagaaatgaatcctaattttaggatgaccgacccctttaatccagtccacataatgtctttttcgggagccagaggaaatgcatctcaagtacaccaattagtaggtatgagaggattaatgtcggatcctcaaggacaaatgattgatttacctattcaaagcaatttacgcgagggactgtcgttaacagaatatatcatttcttgctacggagcccgcaaaggagttgtggatactgctgtacgaacatccgatgctggatatcttacgcgcaggcttgttgaagtagttcaacacattgttgtacgtagaacagattgtggaaccctccgcgggatttctgtgagtcctcggaggatgccggaaagaatttttattcaaacattaattggtcgtgtattagcagacgatatatatataggctcacggtgtattgccattagaaatcaagatattggaattggacttgtcaatcgattcataacctttcgaatccaaccaatatccatccgaaccccctttacttgtagaagtacatcttggatctgtcgattatgttatggtaggagtcctacccatggtgacctggtcgaattgggagaagctgtaggtattattgcgggtcaatctattggagaaccgggtactcaactaacattaagaacttttcatactggcggagtattcacaggtggtactgcagaacatgtacgggccccctcgaatggaaaaataaaattcaatttcaatgaggctttggttcatcccgcacgtacgcgtcatgggcatcctgcccttctctgttctatggacttggatgtaactattgagagtgaagatattctacataacctgactattccgccaaaaagttttcttttggttcaaaataatcaatatgtagaatcagaacaagtcattgccgagatttgcgcgggaacatccactttccattttaaagaaagggttcgaaaacatatttattcggactctgagggagaaatgcactggagtaccgatgtgtaccatgcacccgaatttacatatagcaatgtccatcttttaccaaaaacaagtcatttatggatattatcaggaggttcgtgcagatcccgcggagctccgttttcactccacaaggatcaagatcaaatgaatcctcgttcgacagaaagagaacgaagatatctttcgagtctctcagctaataatgatcaaatcagatacaaattctttagttcttctttttctggtaaaaaaaaagacgataggagtcctggttattcagaaatgaatcgaatcatatgtactcttccttgtaatctcatatatccttcgattctacgtgagaattctgatttattggcaaaaaggagaagaaatcgacttgtcattccagtccaatcgagtcaagaacgagagaaagaactaataccccattcaggtatttcgattgaactgcccataaatggtattttccggaaaaagagtattcttgctttttttgatgatcctcgatacagaacaaagagttcgggaattactcaatatgagactatggggatgcactccatcgttaaaaaagagggtttggttgattatcgaggaatcaacgaatttaagccaaaataccaaatgacaatagatcgattttttttcattcccgaagaagtacatattttacctgagtcttcttcgataatggtacggaataatagtctgattggagtagatacacgaatcgctttaaatacaagaagcagagcgggcggattagtccgagtggagagaaaaaaaagggggattgcacttcaaatcttttctggaactatccattttcctggagagacagataagatatcctgggacagtggcatcttgataccaccaggaacaggaaaaagaaattctaaggaatccaaaaaatggaaaaatgggatctatgtccaaaggatcacacctactaagaaaaagcattttgttttatttcggcctgtagtgacatatgaaatagcggacggtctcaatttagcaagactcttccccccggatctgtgccaagaaaaggataatatgcaacttcaaattgtcaattatattgtttacggaaatggcaaaccaattcgggaaatttctgacacaagtattcaattagttcggacttggttcattttgaattgggaccaagrcaaaaaaagtgcttctgccgaggcggcccacgcttcctttgtcgaagtaagggcaaaaggtctgattcgagatttcttaagaatcgacttagtgaaatcccctattttggatccgagaaaaaggaatgatccgtcaggctcaggattgatctctgataatgtctcagatcacactaatatcaatcccttttattccaagccaaagatgaaacaatcgcctaggcaaaatcacggaactattcggaccttgttaaatcaaaataaggaatgcccgtctttgatgattttgtccgcatctaattgttttcgaatgggtccattcaatgatgtaaaatcccagaatgtgataaaagaatcaattaaaaaagatgctataattcaaattaggaattcaattggccctttaggaacagcccttcaagttgtgaactttgattcattttactattttataactcataatcaggtcttgctaactaaatatttgcaagttgaaaatttaaaacagacttttcaagtacttcaatattatttaatggatgaaagcgggaggatttataatccggatccccgcagtaacatcgttttgaattcattcaatttgagttggtattttctgcctcacaataattatgaaaattcttgtgaagaaatatctacaatagttagtcttggacagtttatttgtgaaaatggatgtatagccaaaaatggaccatacctaagatcgggtcaagttttgattgttcracttgactctgtagtaataagatctgctaagccttatttggccactccaggagcaactgttcatggacattatggagaaatcctttatgacggagatacagtagtgacatttctatatgaaaaatcgagatccggtgatataacgcagggtcttccaaaagtggaacaggtgttagaagtgcgttcagttgattcaatatcggtgaacctagaaaaaagagttgagaattggaacgagcatataacaagaattcttggatttccttggggattcttgattggggctgagctaactatagtgcaaagtcggatctctttggttaataagatccaaaaggtttatcgatcccagggggtccaaatccataataggcacatcgaaattattgtacgccaaataacatccaaagtgttggtttcagaggatggaatgtctaatgtttttttacctagagaactaattggattgttgcgagcggaacggacggggcgcgctttggaagaatcgatctgttacaaggccttcctattgggaataacaagaacatctttgaatactcaaagtttcatatccgaagcgagttttcaagaaactgctcgagttttagctaaagcggctctccggggtcgtattgattggttgaaaggcctaaaagagaacgttgttataggcgggatgatacccgttgggaccggattcaagggcttagtacactgttccaagcaacataaaagcattcccaagaataagcactttttcgagggggagatcagagatattttgttccaccacagagaattatttgattcttgcatttcaaagaatttccacgatacaccagaacaatcatttagagtatttaatgattcctaaaagaaagaaaagtcaaaagtcgttttttaataaaaaaactctctaggccctttgatggggtcatgaaaaaamagataataacaaatagacggtagcgatttggatcggatatcgacacggccaatctccgggaaaaggttccgttggaacaattatttagctcagggcacctcgccgcntttttttttttttcaaaaaaagcggaaaatgtggggagaaatgacaagaagatattggaacatcaatttagaagagatgatggaagcaggagttcattttggtcatggtattaaaaaatggaatcctaggatggcgccttatatttatgccaatcgtaaaggtattcatattacaaatcttactaaaaccgcgcgttttttagcagaagcttgtgatttagtttttgatgcagcaagccgggggaggcagtttttaattgttggtaccaaaaagcaagcagctgctttagtagcacgggctgcaataaaggctcggtgtcattatgttaataaaaagtggcttggtggtatgttaacgaattggtccactacagaaacgagacttcatcagttcagggacttgagaacggaacaaaagacagggagacttaaccgtcttccaaaaagagacgcggctatattgaagagacaattatctcacttgcaaacatatctgggtgggattaaatatatgaccggtttgcccgatattgtaattatccttgatcagcaagaagaatatacggctcttcgagaatgtattactttgggaattccaacaatttgtttaatcgacaccgattgtgaccccgatcttgcagatcttccgattccagcaaatgatgacgctatggcttcaatccgattaattcttaacaaattagtattcgcgatttgtgagggtcgttctagctctatacgaaatccttgattaataataagattaagagaaataaattctttttcgaactccatagatttatggaatcggttactacttttgaatcgcataaaagagatcaaaatggatggaratgctgtgtgattggttagtatacaaaatagaaaattcaactaagcaagtcaaaaaagagatggttgaatcaaaataattccttttaaagttcgatttatgtgagagggcaatatggatgttctatcatgttccaacaacacactaaaagggttatacgacatatctggtgtggaagtaggccaacatttctattggcaaataggaggttttcaagtccatggccaagtacttattacctcttgggttgtaattgctatcttattaggttcagccagtatagctgttcggaatccacaaacaattccaaatgacagtcagaatttcttcgaatatatccttgaattcattcgagatgttagtaaaacccagattggagaagaatatggtccatgggttccttttattggaactatgtttctatttatttttgtttctaattggtcaggagctcttttaccgtggaaactcgtagagttacctcacggggagttagctgcgcccaccaatgatataaatactactgttgctttagctttactcacgtcagtagcctatttctatgcgggtcttagcaaaaaggggttaggttatttcagtaaatacatacaaccaaccccaatccttttacccattaacatcttagaagatttcacaaaacctttatcccttagttttcgacttttcggaaatatattagccgatgaattagtagttgttgttcttgtttctttagtaccttcagtcgttcctatacctgtcatgttcctgggattatttacgagtggtattcaagctcttatttttgcaacgttagctgcggcttatataggcgaatccatggagggtcatcattgactagtttkmaaactagtcatttttttatcttaggccaaggtactggatgcgggactcgagataatcggcttatgaaataaaaaggggaaagagataacgatctctttcctaaaattttgatttgatgacccattccatttctaatttagataatacctagccccttttctattaatattttcttttgttcaattgaacaaaagaaaatattaatagaaaaattattgcatgaactcttcaatcacgcaaatactgatatttctatgcaatggtttggatcgtccctgtatacaatctacatgtaggatactgataaataaaagaaagaataagaagaagaagttaaaaaacgaaattcataaaaaatgacttggttagcaagggcggatctaacccagggatgtggaatctaatggctagaattcaactcttgactggttcaaaaagaattttagaatccgggtgagtcgccgatacgaagagtttgtttacgttatggaagaaagacatgtatatgtgatattagatattgactagttatatatgatctaaagatatatctaatccgccctactatgaattaagatgaggattcccatataagtcttttcctttcatctgtaacgaactatgaattgaatgaaacaagatgaaatcaataaaaagaacaaagaattcaactaatgyttcggaacaaagagctggaagaacaaaaaaagttgtatggattcamaaaaatctcgtcgataatataagaactaaaaaagagctatactatagaagtagtttggacgattcaataatattagtccattacttgaattggcagttattagttatttcgtctggctgaatcttattgaggggataatgaaatcataattccttggatgattgtatcattaaccantttttttatttttttgtgaggaacttatcatgaatccactgatttctgccgcttccgttattgctgctggattagctgtcgggcttgcttctattggacctggaattggtcaaggtactgctgcgggacaagctgtagaaggtatcgcgagacagcccgaggcagagggaaaaatacgaggtactttattgcttagtctggcttttatggaagcgttaacaatttatggattggttgtagccttagcacttttatttgcgaatccctttgtataatcctatcaatatcaaaagtcttttttttttgattcttcgatgtccggggacttgctccttgctttttcgaattatatcaatatttgactcctacnnnnnnnnnnnnnnnaattccttattcgttcgttgggatactaacctgcgggagggtaatatttgcggatgaggaattagcagcataccgattcgctttcttccttcccgttcttagcaacggaaacccccttttcgtttttttagggattggtacaagaacctaattatttcacaattgccgtgaaacccgccctagattctactaagtattactcttattagcaatccccaattgnnnaaaaaaaaaaaaaaaaacataatcaactccatttttgattctgtttaggctgtttagaaattttgaaaataaaatatattaattcaaaaagaaataggaatagcaataaatagaaaaagtgtttaagtgatacnaaaaaaaaactctattcgatttttattgattttatnnnnnctataagaggagattgtatgaaaaatgtaaccgattctttcgtttccttggttcactggccatccgccgggagtttcgggtttaataccgatattttagcaacaaatccaataaatctaagcgtagtgcttggtgtattgatcttttttggaaagggagtgtgtgcgagttgtttatttcaagaataggctggacccaaccggctgcacccttttcattataactaggacaaaggaaaaggtgcataatcccgcgaatgacttctgaataaattcagttaataaatcatagttaagaaccatagcatttcgtgattgattgggaaatccactttgattctctattaaccaataatgtgggcccattaatatggttaaagctaaagcagttgaagtccaaatganngggtagcatggtattctttctactactatgtgaatatgtgaatttaatacaaaaacggtttcaaaacgaatagttccatttttttgatatagaacactcatgtcgataaaatgatttgaaacctttattggaaaaaggatcggactcctttttttatcttatccaatgcggaattgatgacctatgtaatgtataaagtaagaggaattctttggatttgaagaaaaaagataaacaactttgctgacaattccatattttttgtttggtcagaagagtcctccgaataatattccggagttggattcgggctcagtttggatcttttttttggaatatgaatagagaagagaggataggctcattacattcaaatnaaaaaaaaaaaaaagatatgggaatttgacataactgattgaagtaattgagcgtgagagccaaatgaatcgaaagattcatgtttggttcgggaagggattatggaagttttgaaataactggaaagctaatctactttcattaagtgatttattagataatcgaaaacagaggatcttgaatactattcgcaattcagaagaattacgcgagggggccatcgaacagctggaaaaagcccgggcccgtttacaggacgtgcaaatcgaagcggaagggtatcgagcgtatgggtactttgggatagacgagcaaaggcacgagtcgattaattcaacttataagaccttggaacaattagaaaataacaaaaacgaaagcattcattttgaacaacaaagggcgattaatcaagtccgacagcagattttccaacaagccttacaaggagctttaggaactctgaatagttgtttgaacaacgagttacatttacggaccatcagtgctaatattgkcctgtttgggtcgatgaaagaactcactgattagtccttctattgtaggcattattttttcttacaaaaaaatgaagaactactcatggcaaccattagagccgacgaaattagtaatattatccgtgaacggattgagcaatataatagagaagtaaagattgtaaatactggtaccgtacttcaagttggtgacggcattgctcgtatttatggtcttgatgaagtaatggcaggcgaattagtagaatttgaagagggtacaatcggcattgctcttaatttggaatcaaaaaatgttggtgttgtattaatgggtgacggtttaatgatacaagagggaagttctgtaaaagcaacaggaagaattgctcagatacccgtgagtgaggcttatttgggtcgtgttataaatgccctggcaaaacctattgatggtcgaggtgaaatttcttcttctgagtctcggttaattgaatctcccgctccgggtattatttcgagacgttccgtatatgagcctcttcaaacaggacttattgctattgatgcaatgatccctataggacgtggccagcgagaattaattattggagacagacagactggtaaaacagcagtagccacggatacgattctcaatcaacaagggaacaatgtgatatgtgtttatgtagctattggtcaaaaagcctcttctgtggctcaggtagtgaatgctctccaagaaaggggagctatggaatacactattgtggtagcggaagcggccgattccccagctacattacaatacctcgccccttatacaggagcagctctggctgaatattttatgtaccgtgaacgacacactttaatcatttatgatgatccctccaaacaagcacaggcttatcgccaaatgtctcttctattacgaagacctcccggtcgcgaagcttatccgggagatgttttttatttgcattcacgccttttggaaagagccgctaaattaagttctcgtttaggtgaaggaagtatgactgccttaccaatagttgagactcaatcgggagatgtttcggcttatattcctactaatgtaatttccattacagacggacaaatcttcttatcggccgatctattcaatgctggaatcagacccgcgattaatgtgggcatttctgtctccagagtaggatccgcagctcaaattaaagccatgaaacaagtagctggaaaattaaaattggaattggcgcaattcgcagaattagaagcctttgcacaattctcttctgatctcgataaagctacccagaatcaattggcaagaggtcaacgattacgtgagttgcttaaacaatctcaagcaaaacctctcaccgtggcagaacagatactgactatttatactgggacgaatggttatcttgattcattcgaaattgcacaggtaaggaaatttcttgatgagctacgtgattacgtaaaaacgaggaaaccgcagttcgaagaaatcatatcttctactaagatattcaccgaggaagcacaagcccttttgaaagacgctattcaggaacagaaggaactctttctagttcaggaataagtatagtggtaaataatttgatcactctgcatgttttcattgattatgaaatgaaatccatttttcaattgaattatttcattttcaattcgttctattttctattgaaaaagttaattaatagaacatagaattctataactataagctaagcctcatattataatataagcgtctcttattcaaatcactcaaaatagcaatatcgttcttgagatagaaatctccaaaaatggatgtcaaatttgcgtccaataggatttgaacctataccaaaggtttagaagacctatgtcctatccattagacaatggacgccctttttattctttattccgatttcctttttgactctcttgtcttgttcggaaaaaaaagaaagactatgtgagagaattttgtgaattgcctattggatgctatattaatcatattaattattctaattattcatagaattagaagaaaataatatgattaattagaatagatagagcgggtagcgggaatcgaacccgcatcgttagcttggaaggctatcggttatagtcgatgttgattcatcattttgaacatctctaattcaaaaccgaacatgaaactttggtttcattcggctcctttatgcaagatggatcaatttccaactatagatagaaataaatctatctaataagtcaatgaaataaaaaaattccacccataatatctatgtcagcttttctctttgaatccattcaaaagaattcgctttctagacaatccctctagaataaggaaaaggaataggatattctaattctaacaatattcctagttacttcgttctctatttctatttgaaataatccttaggattaggaaaagtattttgtttccaccgagctaaaaaaaaaaaaagagatctcgatgtctctagtaaactaaaggcatcctttaatagctagtttgcttcaacctttcctatataaatataatattttcakagctaaaaaaatggataacaatnnnnnataaaatattattttataaacaaaaaatggaagatttagttacgattagaaatccacctttctatctttatccatggatcttttactcatacttattaaattggaagtcttgatccaattcaaacaaaaattatgtttcgcaatttaataatccaaatttccaatttctacttgacctttggatacaaatcacgagaatgtatatttttacccgaacccttccttgcgggataaaagatgaaatccttttaagaaataaagtttctgctcggactatgaatcaaaccgagcgaccccttaactatacaagggrttaagaaaacgaatcacacttttaccactaaactatacccgctacaatgtgattattgtatcaaaatacactttttgtcgaacacgacaatcggacgtaatcaagataggatcagaaaataatgatgaatattatagcattggcctgttttgtcagtcgacctaatcagattaggaaaggaaaagaggactgacaattcaaataactaaataataaataagacgttctttcttttgatggaggattttggccggatacggctcgataaaacratttatgtcatcacatagaaatgcattgcccaacaatccgcagttctattttttcttttttatttactttatattacttaaaaaataggagttaaaaaaagaaaaaatcttakaattctaataataagaaatcacactttgattctctatgattcaattctatctcatagatatggaaatagttcttaagtcggattgttgggtcaagcatttttgttttccaaatcaagcaaatttatatgattgggaacaaaaaaagggcccggctcggtactgaccaggccaggccgcgaaaagaaaataaaaaagatctttcggacgaatatttttttattcgaaatatatctttcaagctttttcttgatctaaataggattgcttataaaagttatctatatatatattaaagttgtatatatcaatctagtccaactagcccaataataaatattttcatagctaaaaaaaatggatacaatagatacagaggatattttttcaagcggtcctcttttgtgtaatggaagaatggaatatagtcattatccttttcaagttggagagatggctgagtggactaaagcgtcggattgctaatccgttgtacgactgtaccgagggttcgaatccctctctttccgttgagtatttggtattttatttacaaattccaagtttcgaacccccgttttttggaattcatttttgatttctcatttttttttatcattaatattnnnnnnttaaaattggaatttctaatttttatttacttttttgatttctatttaatagcgaaaatcctaagaacattcaaaaatgaagcaagtaaaaaaaaaaggactctttttcattcttattcttcacgtccaggattacgtcctggatcgttagataggaatccgaagatgaagagagaaacaaagaatatcaccactgtgtaaacaaagagtttgagagtaagcattacacaatctccaagatccnnttttttttttcaaaaaaaaaaaagagaatagattctccatttttataacacatatactattttgacaccactaaaggaaaggattttcagaaatgaaataaaaaaattctcagaaaattgtaataagagttgattctttcattacaaaaaacgaccccctattgtgaggactctaataggatctttcaagaaacgaaatccgaatgaaaaaatggcgcgattcccatttatcgaaaactatctaagaattgtttaaatcgagggttcattcatactctaagacttatccgatcttatcctctgatcttatccgttgttagaatttgtttctcgaataactcatgtctaggatagtattcaagattttatcgaaaacttacagcagcttgccaaacaaaggctaagagcaaaaagaaaaggggtattactggcataacatctacgattggattcaaaaaagcgtaggcctcgggtaatttggctaagaaaaaacgactcgaataaagatcggaattaagacagatcaaactaaagatattaagcataacaacccnttttttttattgcacttggagataattgtattttgattgagttaatataataatatagtagtgatatacgttaaaaattacgaaagtagggtagacccaaaatccnnttttttttttgaactcatccaatccaaaawttttctattttcttttgcgaattgaaraaatcatcctttcatacaatatcttaattgaattatatgtaatgatcaataaattcattttcagtctatatctacatgtgtcaaaatsctaggaagagtatagtccgtcgatatttgcactggaattgacgaataaccaataccaatactagtgttttgtagtatcgaatagaaattgaaatggggcgtggccaagtggtaaggcaacgggttttggtcccgctattcggaggttcgaatccttccgtcccaggaaagacatttttttgtttttcatnnnnnttctatatagaaaaagattgtcnnnttttttttttaagatttcagagtagaatattgaatggatattatgtgattcttgtttctgattttgaatcattctatttttctgtgaatcatatctttttcacaaattgagttcaaataagtacatggcaaaacaaaaaawacatasagatagacggagctatatcgaagtgggagccaggtaataagatagatcacaacacaaataagaatttgaaatcaattcaaagggggttgaatgcgactttcgtcgtatatccattccctgacgatattcctattttatcttagttagttatttcgaattaattatgtaccttataataagagttaatcaccaacggagcatattaattnnnnnnntcactagttgtgtctgtacaaatcggattaacaaatcataaagttacatacttagcacggtttttgtttaagcctcttttttaggtatttcaactcctatttcatttggctctaatacagaattggaaattcccyggactaatggagacgggggaattcgtgcatgctattccccttgcgtttaatcaaaattattgaacctccccaatcaaagaaactgcgcgaaaaatgaggaaatgcttaatggattattatcgttctagtcgatttccgtgataaggtttttcgnaaaaaaaaaaaaaaaaaaaaatttggattcgtgaatttgcaatattcaacatagaatgaatataatattcgtgtaaatggagtccaatgaaaattgttcagtctatttgactttgacaggggggattccttcttttttgtttcggattttcgttttcagtatgaaatgaaaaaaataagaaccyccaatttactttccatcaaccttttttatgcattccaaaaaagaaattcgattatgttgacatataatatgttgccttattagaatatgttggagtatattaatatatgtacaatatggatgkatgggtagattagaatatgggtccatgggtatatcatggacgttgacttgacatactcttaacatactagaatatgttgacatataatatgttgccatactataatatgttggagtatattaatatatgtaggggtagtttatggacgttgacgcgattttcatatgaatattttggggtagattagaatctcttctatttccccaattannnnnnnnnnnnnnnnnnnnnaagctcctggaatcgcaatgcctgttgtatctcgcaatattgtatctcgtaatatgcctgttgtattgtatcggactgccctttcataaggggacagagaagaaagcgtccataataaattagttagcggaaatgcattttttggaatccgtataactcatttttttatgaaatgctttttttggaatccgtttactttatacttactacttnnnnnnnnnnntatgctcaggaactgattaaaagtcttacacttagcatctgattaaaagtcttgcacttnaaaaaaaaagggaaggaggatttttctatgatctacctgtcaactaacattctaagcgaaattgatactcaagttcgcgaaattnnnnnnnnnnnnnnnnnnnnnnnnnnnnnnnnnnnnnnnnnnnnnnnnnnnnnnnnnnnnnnnnnnnnnnnnnnnnnnnnnnnnnnnnnnnnnnnnnnnnnnnattawattattaaaggggagagtttttctatgctcggcatgtcaaattccctcctaagcgaaattgagactcaacttcgcgaaattgakmckcaacttcgccaaatttatatccaccttggcgatatgkatactcaactttttgcttttattcttaaggaggagggttgttctatgatcgacatatcaagtgnnnnnnnnnnnnnnnnnnnnnnnnnnnnnnnnnnnnnnnnnnnnnnnnnnnnnnnnnnnnnnnnnnnnnnnnnnnnnnnnnnnnnnnnnnnnnnnnnnnnnnnnnnnnnnnnnnnnnnnnnnnnnnnnnnnnnnnnnnnnnnnnacattctaagccaaattgatactcaacttcgcgaaatttatactcaacttcgcgaaatttgtactcaacttattacttatttcatagaaaatccgacaaattgcgatgatgactgggatgmtgactggtctgatgactgggatgatgactgggctgaggcctgggatgatgacgatgagaaagatcctcttgnnnnnnnnnnnnnnnnnnnnnnnnnnnnnnnnnnnnnnnnnnnnnnnnnnnnnnnnnnnnnnnnnnnnnaggataagaagaaggataagaaagagactcaaaaggataataaggaagatgctcaagaggataagaagaaggataataakaaaaatcctcttgaggataaggatgggcaagatcctatnnnnnnnnnnnnnnnnnnnnnnnnnnnnnnnnnnnnnnnnnnnnnnnnnnnnnnnnnnnnnnnnnnnnnnnnnnnnnnnnnnnnnnnnnnnnnnnnnnnnnnnnnnnnnnnnnnnnnnnnnnnnnnnnnnnnnnnnnnnnaagcctaccaagcctaaaaggagtaagaaaaagcctcaagaggataagcaagatcctttagatcctatgaagcctaccaagcctgaagggcctaaaaagcctaacaagtctaacgaggaagcggaagagcttgaaggggataataaggaagaccttgaaggggataagcagaaggataagaaagatgagcttttcttcgtcgattatgacgatgannnnnnnnnnnnnnnnnnnnnnnnnnnnnnnnnnnnnnnnnnnnnnnnnnnnnnnnnnnnnnnnnnnnnnnnnnnnnnnnnnnnnnnnnnnnnnnnnnnnnnnnnnnnnnnnnnnnnnnnnnnnnnnnnnnnnnnnnnnnnnnnnnnnnnnnnnnnnnnnnnnnnnnnnnnnnnnnnnnnnnnnnnnnnnnnnnnnnnnnnnnnnnnnnnnnnnnnnnnnnnnnnnnnnnnnnnnnnnnnnnnnnnnnnnnnnnnnnnnnnnnnnnnnnnnnnnnnnnnnnnnnnnnnnnnnnnnnnnnnnnnnnnnnnnnnnnnnnnggaagagcttgaaggggataataagcctcaaggggataataaggaagaccttgaargggataataagcctcnnnnnnnnnnnnnnnnnnnnnnnnnnnnnnnnnnnnnnnnnnnnnnnnnnnnnnnnnnnnnnnnnnnnnnnnnnnnnnnnnnnnnnnnnnnnnnnnnnnnnnnnnaagaggataagcagaaggaactcggtttggagccctggccctggtatcgccctaagcatnnnnnnnnnnnnnnnnnnnnnnnnnngggrctgtccccaccgtaagcatmgggatcgcaagtcggttcccgctaaggagcgcgagttggttcccgatcagtctaccaagcgggataccgatccggattccgaggcgtctctaaaatcgaactatgcgcatttatgggttcactgcaaactttgttctggattmaattataagaaaattttgaagtccaaaaacaatgtttgtgaacaatgtggatctcatttgaaaatgcatagttcagatcgaatcgaccttatgcttgatccaaagacttgggctyctatgcatgaaggcctgctttctctagatcctattgaatttcattcggagaaagacccttataaaggtcgggttgcttcttataaaagaaagacaggattatcggaagctattcaaacgggcagaggttacctaaaaggtattcccctaggaattggacttatggattttcagtttatggggggtagtatgggatccgtagtcggcgagagaatcacccgtttggtcgagtatgctaccaatcgagttttacctcttattctagtgtgtgcttccggaggggcacgtatgcaagaagggagtttgagcttgatgcaaatggctaaaatatcttctgctttatctgattatcaattcaatagaacggtattctatgtagctctccttacatctcccactacgggtggtgtgacggctagctttgggatgttgggggatatcattcttgcagaacctaatgcctacatcgcattcgcaggtaaaagagtaattgaacaaacattgaatattgaagtacctgagggttcacaaacggctgaatatttattcgataagggcttattcgatcaaattgtaccacgcaatcctttaaagggttctttgagtgagttatttaattttcacggttttgttacnnnnnnnnnnnntttgttactttgaattctcaagtaattaatatttataattattgtatagttagtttatctgaatcaaagtaaaaaaaatgtatttttggtgaaataagattcaattgtagaaagaatcgtgcggacarttgttttatattgatattcctgattackaatcaggaactccctaggaacaagatnaaaaaaaaatgcatgcttatgcaatgcgcaattccaattagtcaaataaatggaattttctttttcctttcttgtatagagtagaaagantantctttctactctatctcccgagaaatctttagtttgactaagaatccacgttcttggattgaatcctaatgaatctttcgggaactcgtttgtaataaatagaaaatccaaacggaaagaaaaatgagaattcaaatttgacgacaagaatggattctcctagatctatttttgtatttcatgtagaaagatgaagatgaataagtctcatttatttaattatacactccttgcacttatttattatatatactcacttagatatacttagtataattatatacgaattataattctactaagatatctttataacaataccaggtacaaatattccaccgaggtaccccattctatgacagacttcccctctatttttgtgcctttagtgggcctagtatttccggcaattgcaatggcttctttatctcttcatgttgaaaacaacaagattgtttagatccaacggrcccgaacctgatctattcttttcaattaagacttcgatatagataatacggatatctctttaatatagtagggtaatgcggcttcttgtgaacagaaacgaaggagctcttttgtatggctaaatagatgatatggataaatgagttatggctattttcatcggaatcggggcggatagctgaaatagaaagtcaatctatctatatgtagatagattcataggangatcatagaaattggatgnttattattttagccctaaccnaattcgatgnaattacttcgcaagggttccatcagaagggcgctagttgatgagagttacttcggaaccaaaaaaagaaaagtcaaatccatttggacttttttctaaattccaataaaatgcaactggatctagtatgatttggcgatcagaacatatatggatagaacttatagtggggtctcgaaaaataagtaatttctgctgggcctttctcctttttttaggttcattaggattcgtattggttggaacttccagttatctcggtaagaatttgatatctttagtttcctctcagcaaatccatttttttccacaggggctcgtgatgtctttctacggaatcgcgggtctctttattagttcttatttgtggtgcacaatttcttggaatgtgggtagtggctatgatcgattcgatcgaaaagaaggaatagtgtgtatttttcgttgggggttcccgggaaaaaatcgtcgtatcttcctacgattccgtatgaaagatattcaatccatcagaatagaagttaaagagggtatttatgcgcgtcgtgtcctttatatggaaataaaagggcagggggccattcccttgacgcgtagtgatgataatttgactctgcgagaaattgagcaaaaagccgccgaattggcctatttcttgcgcgtacccattgaagttttttgaaatttactggaactgaagaataaactctttctccgcagtagggaaacaattcaagaattctcttttttgctatagcatagcttcaagttttttcaaaacgtgcattcgagctaaagtagacgtatgcggaacagcgagaaaataaaacgaaactttttttgttcgaaaatcattcaaaaacgagtagcaaatcgaaataatggattcatctagcatatcaaaacatttcggactaaagaattgatctttttattttcaataggaattaattgatacgttagatgcagatagatcttgtcaattctctctcntttttttctttcttttggggttggatctcttataacgagaacatttatgtattgtttttccactcatttgggatcaaaacaatattcttgagaaatcgatttccatttttcctggattattactgtgggtaaccaacgcanttttttttttttcgaaatgcaattttttctattttgatagannnnaaggggattcctttggctggaaatcaaaataatattcattactggacgtggttctttctgggattcattgaaaaagattcgaatttgatccattgaggtatctggaaacaagattttttgaattctttttrcattcgaagtgggctcttattctatttctttattctttctagattccagtactaaccgccgaattccaaatcaaagtggggaatagattcacaggctcgcggccttggaatagaacttatggttgatagaaaaagattagatcgcagagattcgtcgaagggggtgggttcattaacaattcaaattcacagatgaaaaaatgaaaaaaaaaaaagaatttcttccgcttctatatcttacagctatagtcttttttccctggtggatctccctcttatttaataaaggtcttgaatcttgggttactaattggtggaatactacgcactcggaaacttttttgactgatatgcaagaaaagagtattctagacaaattcatagaattagaagaactcttactcttagacgaaatgataaacgaatacccggaaacacatctccaaacacttcgtataggaatccacaaagaaatggtccgcttgattaagatgcgcaacgaggatcatatccatacaattttgcacttatcgacaaatataatctgtttcattattttccgcggttattctattctgggtaataaagaacttctcattcttaactcttggatgcaagaattcctatataacttaagtgacacaataaaagctttttcgattcttttattaactgatttttgtatcggattccactcgccccatggttgggaactaatgattgcttatgtctacaaagattttggatttgctcagaacgatcaaattatatctggtcttgtttccacttttccagtcattctagatacaatttttaaatattggatttttcgttatttaaatcgtgtatcaccctcacttgtagtgatttatgattcaatgaatgactgatactattttacataagcaaaacgtttcaagacgtacttaccctttcgacccggacgaggatttctcctactccaatattccagtaaaccgatttcagtaaatagcagaattnnnnntagggactatacaagcaacccacctaattttattgtagaaattttcgggatcaatgattggaccgtgcaaatgaaaaataccttttcttggataaagaaagagattactcgatctatttccctatcactgatgatatatatcataactcggacatccatttcaaacgcatatcccatttttgcacaacaggggtatgaaaatccacgagaagcgactggacgtattgtatgtgcsaattgccatttagctaataagcccgtggatattgaggttccccaagcggtactgccggatactgtatttgaagcagttgttcgaattccttatgataggcaagtaaaacaagttcttgctaatggtaaaaaagggggtttgaatgtgggcgctgttcttattttacccgagggttttgaattagccccccccgctcgtatttcacccgagatgaaagaaaggataggcaatccgtcttttcagagctatcgccccactaaaaaaaatattcttgttataggtcccgttcccggccagaaatatagtgaaataacctttcctattctttctccggaccccgctactaataaagatgttcacttcttaaaataccccatatatgtcggcgggaatagaggaaggggacagatttatcccgacgggagcaagagtaacaatacagtttataatgcgacagccgctgggatwgtaagtaaaataatacgaaaagaaaagggggggtatgagataaccataacggatgcctcggatgggcgtcaagtggttgatattatcccctcaggacccgaacttcttgtttcagagggcgaatctatcaaacttgatcagccattaacaagtaatcctaatgtgggtggttttgggcaaggggatgcagaagtagtacttcaagatccattacgtgtccaaggccttttgttcttcttggcatctgttattttggcacaaatctttttggttcttaagaagaaacagtttgagaaggttcaattgtctgaaatgaatttctaggttcgcagatttatcagcattaagttcgtaaaaagaatcaaactcttgttggcagttatctcatgtatgatccaaaaaattatgacaaactttcttcttctttctattctttttctacccggtgctggcaattagttgtaccgcatttctagtcatagtagattgtgaagaagaccatttgactttctttatcccttcttttttttcaagccaaatcaaattggagctgcacgactatggcattattctcagattgaaatgccatagccatagaannnnnnnnnnnnnnnnnnnnnnnnnnnnnnnnnnnnnnnnnnnnnnnnnnnnnnnnnnnnnnnnnnnnnnnnnnnnnnnnnntaaagaaaagcattattcgtcttcttagtctttgacacaagaaaggaactttacccattcctttcttgtgtcgtactggttttgatcctcaaaaaggactatactggtcttaccgatcactgttctttggttccgctttttacaggtctctcagaaccttttttcgatagaaatatttattacgtatttatttcatttaatgaatatcaaaaatgaatatcaaaaaaagtagtgaacaaacaaaannnnaaagaaaggaaaatttcttgagaaaatggaacttattcgatgaacttataaaaaaaattgcaactttgatttgatgagctactaaatgaaatcgagctaaatagggtaagggtctctcagaaaggaattctatcattgtcatccaggaaaactaaattgatcaattccttcgtgcttctgactttgaaagtctctatcaagaatattatcaagtaagagatgttttaaatcacttcctaaagttttcaaaaaccattattttctcagaaaaaaatgaaaggcagttttgaaaacattggggaaggcgatccattttctcatttagatgaacaaattttgcattatgaaagcttaagaacacngggggggtcctgcattcttaagctttcgtgtctgcawcttagttcatcggattcttatatttattattacagagatgagcctaacccggagtatgcaccataaaagaaaatacctattaaaccgatcacaagaataccggctacagtacctattatccaaagaggaatccttccagtagtatcggccatttatcccgcttccctccaccatttcatcaagttgtcatrctagagacataaacagtcatagataagtattagatacgatccttccgaatgggataagagaatttctactatkagttcgtattctttacgtaaacttaattgaagaaataattggaaaataaaacagcaagtacaaaaatgagtaataacccccagtagagactggtacgattcaattcaacatcttgttcgttcgggtttgattgtgtcatagctctataagttgtattaggtttatcgttggatgaactgcattgctgatattgaccccaaaaaagaaacggtaggtacagctagtccatgaacagccaaccatcgcactgtaaaaattggataggttcgatctatagtcatttggtcctcctaaaaagatctactaaattcgtcgagttgttccaaagagtcaaaacggccagttattaatggaattccttgtcggctctctgtaaaatattcgtttggacgagggcttccaaacacatcgtaagctaaacccgtgctgacgaataaccaacccgcaatgaatagggagggtatagtaatgctatgaataacccagtatcgaatactggtaataatatcagcaaaagaacgttctcctgtgcttccagacatgctgagctccacatattcttgtacaattaaagggggatcgattccctaaaagatgatatcaggcaatgtaaattcgctgagtggcatctttgtgagatcgtcaatatagtaccgagggtgtttttcgagtataccgaatcagtatagctatccttcttctgacacagcaatgcaattttcatcagtagcaaaatgaagtactagagaatttctttattcttttcttgttggttgtcgaggtagaatcgtgcatgtaccattgaatgcccaatttttcaaatttatatcggataaggtttctttcgcttccggctaggaaacttaagctaggataaaatgtgaattgaatccggggggttgctttctaataagtgatgagggggattctcatatttgggataattcaattagatgcgaaattgaaaaatatcccttgctgtaggtgtaaactgtagaagtttttggtagaatcnnnnttttttttttttttcattttgactcattaaattcagtagcagtagtagttcacataatatctcaaatgaaaggtattcgagggtcactttttattgtactgtaaaataaaaaaatagattcaatmcnnnnnnaaaaaaaaaaaaagatcaaaatcgaaatgattttctaattttgttcygtatgaattcaaaaaagtttgattttgtgaatgattacacgccgcccctcttccttattattgtttcaatattggtttcttcaagagttggctaagaaataccgcgcttcctaattccgggatgggtagatgttacaaatgattaattgatttctttttctatctcccatcctctcttctctctttttgttaataccgtttataatgattgatgagttaacaactgggatgtgaactttttctttcatttcaatattggaaacttaggaaagtgctttctcaacatatggataaaaaaagaacatatttcatttagcccctggatccttatgcttactataactagttttttcggttttctactagcggctttaactataacctcagttttatttattggtctgaccaagatacgacttatttgaaattaattgactgaatagagctcataaaaggaaatctttttgtggtattctatggttccttaccgcgtcaatttccaattagtgctcgttgagattcatgggcagtgcggattactatttagggatagatattacctctcctttttcctttcaaacaaattcaaatgattgaagtttttctatttggaattgtcttaggtctaattcctattactttagctggattatttgtaactgcatatttacaatacaggcgtggcgatcagctggacctttgattaattaattaacatcttttttggattgacctcctgtgaattaaagaaaagaggagttcaaatagtgtctcgtcttaacctaaccaagacccgaatcacgctctgtaggatttgaacctacgacatcgggttttggagacccgcgttctaccgaactgaactaagagcgctttctaatcccaatagctaaggctgtatgtaaggacgagtcttttgttttgtaatcccaatacctcttgtatgctatcatatagcatacatatcttatatatacctagactaaaaaacgattctgtatgcatgatttgaatcaatttcaatcgttactgctcagaggagaagtaataggtagggatgacaggatttgaacccgtgacattttgtacccaaaacaaacgcgctaccaagctgcgctacatccctttmaattggtcggctgtgtcattgtagagaattcctgtcttgttttccaaatccttattttttatccttagccatatccattgatatacaagttatcttgccatttctttttttggtctcatataacaaccatctaataatagaaggcttatatatctaatatatatattattagnnnnnagttattcgaagacttatatattattnnnnnnnnnnnnnnnnnnnnnnnnnnnnnnnnnnnnnnnnnnnnnnnnnnnnatatataatatatattagatgaatcgtaaaaaagaactcaaaatgaatgttttgggggaatactcgtttggaaagggctgttttttcggttttaagaaaggggacaacattatctaacgaatccgtgtacatttcaattggaattaggaattccgtgtacaaacccaagtggttctttcttatcgtaactgcttccatatacatccgagmccctatggattacaattatacattacaataaagaaggaggattttcaatgcgagatctaaaaacatatctttccgtcgcaccggtactaagtgctctctggttcggggctttagcgggtctattgatagagatcaatcgtttcttcccggatgccttgacattcccctttttttcctagttattaactattgacgtgggaggtggtgaagaagattagagatagaatcaaaagatcttttactaaaccctccccctcttttcttgtatctaaaatagaattcgatccgattaagtacaataaagtaaaggaggaaagagaaataaaaacgtagattcaaccccggcaaaatttggtttacgcatccaattcaattgataaaaaatatcgtgagagcgcaaatttgtctaaaacaagaatatcatacaagatattgaaatgaaataagactatcttcgaatagaattctattgtaaatagaactnnnnnnnnnnnnnnnnnaaatgaaagagagttagaaatcgttattttacttttttctatgtatattaatttagattatttttatttatttaattgaatattacttactatattttgttgtgattgcaacgaaatctttgcaaatttctagttagagcaacttctatttctttttttccttccntttttttttacctttagatcggaaaaaagaggggttggttaaatcaaaaactcaaagggggtttatgttatggccaggggtaargatgcccgtgtaacggttatcttggaatgtaccaattgtgttcgagggggtgttactaaggaatcaacgggtatttccagatatattactgaaaagaatcgacacaatacgcctggtcaattggaattgaaaaaattctgtccctattgttacaaacagacaattcacggggagataaagaaatagatcgaatcaagagtcaagtgtctgtctttttttttacttttttttacaaggaacatgaaaagggacacaccgtattcttaatatagggaacaggatttctagaatctatgatatggcttaaatctctaataacttttctagaatagaaaaaagaaaaaacgaaaccctttccttttgtcattctcattttttttggatcagattcaactagtattttcaggataaggactaaacaaaccatggataaatccaagcgactctttcttaaatctaagcgatcttttcgtaggcgtttgcccccgatccaatcgggggatcgaattgattatagaaacatcagtttaattagtcgatttattagtcaacaaggaaaaattttatcgagacgggtaaatagattgactttaaaacaacaaagattaattactattgctataaaacaagctcgtattttatctttattaccttttcgtccgaaggcgcaacggtttaaaaaggcgcaacggtttaaaagaaggcagtcgaccgcccgaactgttggtcttagaaccagaaataaatnaaaaaaaaaaaagcttactcctcnnnngattgaattagttgagagtttgtttgaaaaattcgagaatccaatcttgcttagattgttgtattgtaagaaaaaacaagaatgtgggaacaagaaatctttttttattggatattggacgtctttactgattttattttgagcggctttatcatattctcttttttatcatattctccttatcctattaatttctactctaccttcccggagttcattctccagcgcactagatttccaatattgtagcggattcttgccaatctacttcttttaggatctgattggaaatcatataaagacaattcctatttaatatagctagttgggcaagcattttacgattaagaaacaactgcctcttgtacagattgtgtattaatttactataaatagaggatctcccattctcgcgaattgctgcatttattcgagtgatccacaaacgacgaaaatctctcttttgtctagttctatctcgatgagacgaaaaccaagctcttattctctgttgaatgattgctcgagtcaggtttccacgagccccccgccagcttgatgcaaagaaacgcgtttttgttctacgtctacgagctatatatccccgtctaattctggtcattgaataaatgaaactttaatgaataactaatcaatttcttttctttcagttattcttttcctctttcctagtttcttaataacaaaacggattcttccaacgtataaaacaaaaattccaacggctttggctactataaccttcccgaccacgatttttcnntttttttttttatcggcatttcacctcgaaataagaaattgtattgatactcggtattaaaaaacataaaagataaaaaaatacnnnnntcaatagaaatgaataaagaaatggtgggttccttcgtttctatggttacgtcttaaacggtgaggtcctctctatacaccggagccccttacttcatttaatcaatgccattgggaacgtgtacagttcacattctctggctctacccatgaattatctagtcataggtctttcacaacgagacctacctatacagtaacgatattgaattatgaagattagctgagtcgctgacccttttagtccgttttttccaatttttccaaagtagaggcatgagatttctgctttgaaaatggcatttcccccgcttaatggataaccatttgttaccaatggggaattttttcatcttcaattcaaaattgaaatgattggatttgcaccaatggaaaccataaattccaacacgctagaatatatcttttttttatgtcttttttagtgaacggcccttgcttccattttatcccattcacaggtactgacattgagacttgaaaatgagtttcctttattttgtccgagcgaggatctgaacgagtcgcacatacaccctagtacatgttcctcggcgctgaggacatccccgcagggcgggcgatttcgtgacatttctgattggctgtcttgtgtttctaataagttgtttaatagttggcatcttgaatcgtatccataatgagtgggtgggtttagatcaatccaaacccggtctgcttaggaacaattaggaacaaccgtcgacattatgaaactccgcggttgtgattaggagaaggtaagggacgtgcaatcaaaacatctcgtaaaaaagaatgcaaaatggatgttttgggagaatgctcgtttggaaagggctgttttttcgkttnnnnnnnaggsgacamcattatctaacgaatccgtgtacatttcaattggaattaggaattccgtgtacaaacccaagtggttctttcttatcgtaactgcttccatatacatccgagcccctatggattacaatttatacattacaataaagatatacactacaataaagaaggagcaagtgnnnnnnnnnnnnnnnnnnnnnnnnnnnnnnnnnnnnnnnnnnnnntttcatccggtgcgtcggggtcgagagaattgtcctgactagcactttcctcccgtagacgagcaaraagattttcaacccctatatcatcaacaattccataatatttggcttcggttgctgtcataaacaaatttctttccaaatggtcgtttagaacctcccggggtagtcttgttctttctagataaacccttatgaccatgttgcgaatgtgttctacttcccctgagtccaggtgtacctctagcgatcggtctttgtgagtataatcggactcgggctgatgtatcattaccctagcgttagggcccattaggcgtttggacgtttctccgccgaccagtagaaaggatgccattgaggcgagtacccccaggcctagtgtatacacaggaggtgttacgtattgcatagtatcataaatgagtaatccggctactgccagcccgccgggagagtttataaagaaataaagattttgagtcgcatcctgtatggtgagaaatatcatcagcccagcaatgtgattcgcgacctcgaagtgaattgcgtcgcctaaaaagatggatctggttcgataaagtacgttatacaggtcaacccaagtcgcgtcgtcttcctcttcatctnnnnnntcttcgtctccgtcaagcaggaaagggattttaggcataccaatcggcataaaaatnnnnnnnnnnnnnnnnnaaaaagcgagcaagaaaaacaaaccgcgaccctaaaakaarnnnnnnnnnnnnnnnnnnnnnnnnnnnnnnnnnnnnnnnnnnnnnnnnnnnnnnnnnnnnnnnnnnnnnnnnnnnnnnnnnnnnnnnnnnnnnnnnnnnnnnnnnnnnnntkaaagaagttagagtaaatgttttgttatcggccttaggcgggtcgggctctctcatgtgtaatcgacccgcggccggcttggtgtggaagcgtcagaatgccttgattgtcttaatcatagtgtcttttatttttatggaaaaattattacgataggtcttttgaatgattaacaactatatgtattcgttcatagaaaatgggatccacccccattgcgtattggtacttatcggatatagaatagatctgcttctcattgttcctacgaaccgaattgttacgtttttactaaaaaaacaagaatataacaactattaatcctttctccgagagaatccaccgaaaaggggaggtccagagcatcgtttttccaatgcaataaagttacatagtgtctatttttcgttgataaaggggtatttacatgggtttgccttggtatcgtgtgcataccgtcgtattgaatgatcctggccgtttgctggctgtccatataatgcatacagctttggttgctggttgggccggttcgatggctttatatgaattagccgtttttgatccctctgaccccgttcttgatccaatgtggagacaaggtatgttcgttatacccttcatgactcgtttaggaataactaattcatggggtggttggagtatcacagggggaactgtaacgaatccgggtatttggagttacgaaggtgtggccggctcacatattctgttttctggcttgtgcttcttggcagctatctggcattgggtgtattgggatttagcaatattttctgatgaacgcacaggaaaaccttctttagatttgcccaagatctttggaattcatttatttctttcagggctagcttgctttggttttggcgcatttcatgtaacagggttgtatggtcctggaatctgggtgtccgatccttatggactaactggagaggtacaacctgtaaatccagcatggggcgtagaaggttttgatccttttgttccaggaggaatagcctctcatcatattgcagcggggactttaggtatattggcgggtctatttcatcttagtgtccgtccgccccaacgtctctacaagggattgcgtatgggcaatattgaaaccgtcctttccagtagtattgctgctgtcttttttgcagcttttgttgttgctggaactatgtggtatggttcagcaactacccctattgaattgtttggtcccacccgttatcaatgggatcagggatacttccagcaagaaatatatcgaagagttggcgcggggctagccaaaaatcaaagcttatcagaagcgtggtctaaaattcctgaaaaattggctttttatgattacatcgggaataatcctgcaaaagggggattattcagagcgggttcaatggacagcggggatggaatagccgttgggtggttaggacatcctatctttagagataaagaggggcgtgaactttttgtacgtcgtatgcctactttttttgaaacatttccggttgttttggtagacggagacggaattgttagagccgacgttccttttagaagggcagaatcgaagtatagtgtggaacaagtaggtgtaaccgtcgagttctatggtggcgaactcaatggagtcagttatagtgaccctgctactgttaaaaaatatgctagacgcgctcaattaggtgaaatttttgaattagatcgcgctactttgaaatcggatggtgtttttcgtagcagtccgagaggctggtttacttttgggcatgcttcgtttgctctgctcttcttcttcgggcacatttggcacggtgctagaaccctcttcagagatgtttttgctggtattgacccggatttggatacgcaagtggaatttggagcattccaaaaacttggagatccaactacaagaagacaagcagtctgatacaggattgcatttctatgttattttttttttctttattttgttgatttcacataggttaaccgaaaaatcttcttcgcnnnnnctttgaccctttctttttctttatcggagagataatctcaaataaataggtacggaagttataattgtaagtaaagcacgatcgaatttatggaagcattggtttatacattcctcttagtctccactctagggatcatttttttcgctatcttttttcgagaaccgcctaaaattcaaactaaaaagacgaaatgatttttgattatatcaattgaagagcctcccagcattgggaggctcattacttcaactagtccccgtgttcctcgaacggatctcttaattgttgagagggttgcccaaaagcagtatataaggcataccccgtaaaacttacaagtaaaccagatatagagatggcgactagggttgctgtttccattattagataatttcaagaacaaaaaaatggatctcggaaaaagcgtttatttacaacggaatggtatacaaagtcaacagatctcaattaatacaaaataggatgtatggctacacaaactgctgaggagagttctagagctagaccaaaaaaaacaggtttaggggggttattgaaaccattaaattcagaatatggtaaagtagctcctgggtggggaactacccctttgatgggtcttgcaatggctctatttgcggtattcttatctattattttggaaatttataattcttccgttttattggacggaatttcaatgaattagattcacaataaccgcgaattcttagctttttcaatacaaaataaagcatttcggttttggattttgatctcattctatttttttgttattggtagttcgatcgtggaatttctttctgtatttccggaatatgagtgtgtgacttgttataatggatcttattgatagtacagagagtgggtctgtcatcttgatatagatggttttacctcgtcggatattcattctcgtatctggagcacggaatagatgaaatagatccaaannnnatatatatatattcactatgattcctacttaatattcacaccccgtgaccggattccaaaaaaatttccaaagagttataaatcgaaatctttttcttttctttttaaaccccccnnnnttattttgatccaagtaaaaaactttctttggatttttcgtcattatatctatcattcaataagtgatgatccaatggttcttactcagggaatctttggatttcgtttgaagttttattgaatcatygcggttcgagtatgaatctggggtttccatcgattcatagggtcttaacaagagaattcctatcattaataaagaaaacaagagtaaagctgcattacacaaaaaaaaacaaatcaaagaaataggtaaatagaagattcaagaggcctggaacgagcaactgagctgacttgaaatttgggcattatgaccacaaaaaagagctttcggattnnnnnnnnnnnnnnnnnnnnnnnttcccagaagtgataggggttgattacgaagtttcaaacgttctattccatatcccctgtaaccaaagcaattttggggttttttgtttgagctgtacgagatgaaattctcatatacggttctcagagggggagtccctttggtttacctatctcaataaagtctatgattggttcgaagaacgtctcgagattcaggcgattgcggatgatataactagtaaatatgttcctcctcatgtcaacatattttattgtctggggggaattacgcttacttgttttttagtacaagtagctacgggatttgctatgactttttactaccgcccaacagtcactgaggcttttgcttctgttcaatacataatgactgaagctaactttggttggttaatccgctccgttcatcgctggtcggcaagtatgatggtcctaatgatgatcttgcacgtatttcgtgtctatctcacaggtggttttaaaaaacctcgcgaattaacttgggtcacaggcgtggttctagctgtaytgactgcatcgtttggtgtaactgggtattccttaccttgggaccaaattggttattgggcagtcaaaattgtaacrggcgtgccggacgctattcctgtaataggatctcccttggtagagttattacgaggaagtgctagtgtgggacaatccactttgactcgtttttatagtttacacacttttgtattacctcttcttacggccgtatttatgttaatgcatttcctaatgatacgtaagcaagggatttctggtcctttatagaaaatatagagcctagatatttgtaatcaagcatttctcacttgaggaggaacaatagcatttcattgctacaaatatggattattgaaaagaataagacatgtatttggatatttcccttcaactagaactatttgtgtcaaataacgaatactatattgtctagttgaagggaattctccgaagagaaaatggattatgggagtgtgtgacttgaactattgatcgggccgcgcagatggatatatgcccttacttatctgccacattgaaatttacaaccaaatgtgtctttgttccaaccaccccgtataagccccatccagaggataggctggtttgtttgaagagaatcttttccatgatctagtatcatatccggccatatcgtacatgagcaggctccgtaagatccatagaataagtgatgggccctaagacagattttgttttagctatttgacttacgtaatagtatagaaatgcagccatttcctctgcatcaacctgatttaggatactatcggagtgaaacaaggggtctaaagaagagcagaggttagactctattagtaacaagtaaatcctttgtatggaatggaaatttttgggttggggataaaggaaaattgcaaggtctgagacaacccagaaggcgcttgattaggatgaactttgtaagcttacttgggtattgagcatttacgtgtaagaactaaattccttgcaatgggtagttgcaactgcraaaaacggaatccggtccattttttattacatggattcattcatgtaggtgtgtatactnnnnnnnatatttaatttagttcgacttttttttgactatatcgatttagttgatatggatccatttgsttcctttgattcttgctcgagccggatgatgaaaaattatcatgtccggttccttcgggggatggatctttataaattcacctatcccaataacaaaaaaacctgacttgaatgatcctgtattaagagctaaattggctaaggggatgggtcataattattacggcgaacccgcatggcccaacgaccttttatatatttttccagtagtaattctgggtacgattgcgtgtaacgtgggcttagcgattctggaaccatcaatgcttggtgaacccgcggatccctttgcaactcctttggaaatattacctgaatggtatttctttcccgtatttcaaatacttcgtacagtacccaataagttattgggcgttcttttaatggtttcagtaccttccggattattaacagtaccttttttggagaatgttaataaatttcaaaatccattccgtcgtccagtagcgacaacggtctttttgattgggactgtagtakccctttggttgggtattggagcaacattacckatcgataaatccctaaccttaggtcttttttaaattgattcaattgtgaaagaaaatagcacggcttgcgtatctagggaatcgtcgctttaaaattaaagtcaattttccctagatacacctattcacttcaattcaattgacttccggatttcttccgaatatataaattattctaaagattcaaagcccatttcatcttttttctgtcctttcgttttgtttagaaaaaaagatgaaataaaagcattttccacgttttcttcgttaaatcggttatgaaatgctttttctatttctagaatgtccaagatctgttttacatcttctatacgaaaatgtttcattttcataaggtcttcttgactcttattcaaaaggtccgataatgtatggatcttggaccctttgagggaattatagatcctggggggcaattctaattggtcaataaaaatagatttcaatgctatttcgtttttcggtttccttagcttagctaattttttatgaaaagtaaaaagggggaaagtcacattgtacttattgtttcctaaatgtaagttttcttcttccgcatgcagaaagggaagaaataaatcaattaaattccgggaggcttcgtgaagtgcttctttaggagttaaacttccatttgtccatatttcgagaaaaagtatctcttgtttttcattttgattcccataagaatgaatactatgattcgcatttcgaacaggcataaatacagcatctataggataacttccgtcttgaaagttatttggtgattttatatgatatcctcgattcctctcaatttgtaatccaatacacaaatgaatcggttccattaggctagctatatgctgtgtgttatcaatgatttccacagacggtggtaataggatgtcttgagcagttacacacccgggacccttgacacaaatagacgcgttacaagttccatacaaattacttctcaatacaatttctttcaaattcattaaaatttcatgtactgattcttgaatacctactatggtagaatattcatggggtattttttcaaatttggcgcgggtgatacatgtcccttctatttccccaagtaaagctcttcgcatcgcaatgcctattgtatcggcctgccctttcataaggggggaaagaataaagcgtccataataaagacgcttactgtctactcttgattcaacacacttccactggagtgtccgagtagatactcttactttctctcgaaccatattaataggatttgattagatcattgaatcatttatttctcttgaaatcgatttccgtttgatttctacacacgcctttttttagggggcctacagccattatgtggcagaggggttacatcacgtatacaacttaatcgtataccacttctacgaatcgctcgtaatgccgcatctcttccgagaccgggaccttttatcctgacttctgctcgttgcataccttgatccactactggccgaatagcatctcctgctgcggtttgagcagcaaatggcgtcccttttcttgtactcttgaatccacaagtaccggcggaggaccaagaaattacccgcccccgcacatctgtaacagtcacaatagtattgtggaaactcgcttgaacatgaataaccccctttgggattttacgcgtactcttacgtgaacgcctacgcgcattcctacgtaaacgtaaacgtaaacgtaaaccagcgcttggtatagattttgccatactttataatcgaaatcagaaatatatggatatatccatttcctatcaaatcaaaggaaatccttttttgcatcggatcctatcctttacgttagaaagtcctttttaaacagattagccttgtctttgtttatgtctcggattggaacaaattactataattcgtcctctcctacggatcagtcgacattttgtacaaattttacgaacggatgcccgtattttcataattgtcgttccttaacttaattccaaatatgcttattggaaggaaataagtttcttgaaattttgaacctcaaattctagctccatgaggggaatactgaagttgaaaaaagcatccaatctttcgaatacttgttgcggagtctataaattttatacgttttatggttgaagcataacgccttacttcaatttggactcgactccctcgtcgtatacgtatcaaactaagattccgttggatcctttctgaactagaacctagaattcgatcttcattagctaaatgaaatctgaacataacattaggaactgattccgaaatgaaaccttcatgaatcgcttttttcgagcattctaagtaaaacccttagaagtattaactaatagagaggagtgagacccacttctccgaccctttttcttttccaaaaaagattaccatatataacacaaaatttctccgccgattccttctagtctagcctctcggtctgtcattatccctcgagaagtagaaagaattacaatccccatcccgcctaaaattctaggaattttttgatagttagaatagactcggaggccaggtcgactaatccgttttaaatttaaatttaaaatagttctagagggagagggtcctttcctattccttctatgtcgtagggttaaaaccaaaaaagatttcttgttttcctggtgttttcgcacgttttcgataaaaccctcccgtaaaagtattttaacaatcttttcggccatgttagtagattctattcgaaccgtcccttttctattcatgtcaacatttcgtatagaggttattatgtcagcaatagtgtccctacccatgataaactaaaatgattgttgtctcctatttttgatataatcaacatgcttttatttcaaaattggaaatagataataaaaaaatgagttaatagaaatagaaattatgctgtattagtttcaattctttaatatcttattgtctttaatatcgattttttgaatatcaaatcgattatagatttccaaattctctattatgttatagaaaggtatatgcgtaagatacaatctaatggactaattaatctatttcattcaaatactatgtataatagaactatactagtcggcatgatcttataatacctcaggtgctaatgaaactattttagtgaaacttaactctctcaattcgtgggcaatcgcaccaaaaactcgggttccttttggatttccttcttgatcaatgacaacagcagcattgtcatcatatcgtattatgataccgtcgtcacatttaagttctttacaagtacgtacaattacagctctgaccacttctgatctttctagggaggtgcttggtaatgcttccttgatcacagcaacaataatgtcaccgatatgagcatatcgacgattactagctccgatgattcgaatacacattaattctcgagccccactgttatccgcgacattcaaacgggtttgaggttgaatcatatcatttttaatctgttctttcaatgcaaagtaaagaatgaagtnaaaaaaaaaaaaaagaaatattggttgtnnnaaaaaaaaaaaaaaaagacactcgcaactgttttttatccctaagacttttttctttgattctacgttcctatcccgaaataatgaattgagttcgtataggcattttcgaggctgctatagaaatcgcctttctggctatattttctgcgactccacccatttcataaagkattctacccggtttgacgacagctacccaatattcggggtttcctttacccgaacccatacgtgtttcggccgctcttaacgtaacgggtttgtctggaaatatrcgtacccatgtttttccaccacgtcgtacatttcgcgtcattgctcgacgccctgcttctatttgtctagatgtgatccacgccggttcaagtgcctgcagagcatatttaccgaaacaaatacgattgccgcgataagatatccctctcattcttcctctatgttgtttacgaaatctggttcttttggggttatagttgatggttctttcgcaattccacctctactccaaaaccggacatgagagtttcgtctcatccggctcctcgcgaatcaaaggattcaagttgaatgaaaatctactctggattcttttttgagatttcatctaatctattcgaaatttctatatcttgtttggatatccacttcaagatgtatttcatttctcgattctttttttctttttataaaataatagatatatatatttgtttggagaatatatcgataaactagagaatctattctctaatgttgttttttataacgaatccttattttcttttgccttgtctcatattatcatattggatagaacaagattgagtaatctaataaaacccttcgcgggcgaatattcactctttcaatatctacttcagttgtagggttagctcataatttctcggaataaatgaattgttccccggttcggtccgccatcccacccaatgaattattaggattcgtttttcaagagaatcctctgtagtcacgggttccgtcgttcccatcgcttctcaattaatggttaggtttgaattctacaatggagcctttcgtggaatttgttcttgagtcaatcttctcagtctttattggctccaggctcttgatttttttctaggaatcgattcatctagtctagttatgggtgaatcggtattgatgctttataacactgtcttttatgagatgactcagaaaccttacatatattggaatggtatatcattgatattcttgttctttctttctctcacccttccatttatctatatccttttcttttttagattcnnnnnnnnnnnnnnnttttatatacataaagaacataatttgatacatatataaagaattcaattgggttttcttttgtttatgcaaaaaagatttcagctgctacaatgatatgaccgctagatcatatcttgactggtttttggtatccagataatgcgaagcgatgagttggttattagtccatagtaggggtcggtccatttttttgaatcctattcctctaaaacaaccaacgagtcacacactaagcatagcaattatataaacgtatcaatcaaattttgattcaatcttatagaattgttcatttttttcctttaagagnaaaaaaaaatgaaaggaacgagttggttgtttttttctcatttaatggatagagtgtaacgacaagtaaagtcttcctatccctcctctnnnnnnctaatcctctctaaatatccaaattttgatgcctaatagcccatggatagttcggactgtatagacacaataatcaattttagctcgaatggtttgtagaggaacccgaccttctttcatccataggacacgtgctatctctcctccgttgatgcgccctccaatttgtactcgaattccttttgtatccgcctgttcggctaattcaatagccttttggattgctttgcgaaaggaaactctattatttaattgtccggctataaattctgccagaatattggggtctccgtagggttttgtaatttttgtaatagtaatgttgatttttcggttcacagaattgatttctttttgtacaatcctctgtaattcttcgattcttcgtgtcccatcttctattaataactttgggaatcccatatagattttgacttgaatcagatcaattctttttcgaatctctattcgggcaatcccctcgacacccgaatccgaggatatttgtatatttttttgtatataattttggatacaatctcgtattttttgatcttcttgtagaccgtcagaataatcttttggttgtgcaaaccaaatcgaatgatgactttgagttgtaccaagtctgaaaccgagtggatttattttttgtgccatagtccctcactattatagatatcatgatatgtcatatttttgtccttanttttttttcccacgcgtctttttttaaggagaagaaatcttcttcaaattcatcgaaagacgtatcttgcaatacaattcttatatggcaagtgggtcttcttattggataactccgtcctcgagctcgcggttttaattttttcacagtagtgccttcgttgacttctgctttactaataactaaagttgcttcattgaaagacatattgtgcctagcatttgcggccgcagaattcactaattttaaaatgggatcacacgctcgataaggcataagtgctagtagcataagggtttcttcgtaggaccgcccacgaatctgatcaatcacccttcgcgctttgggagcagacatagatatatattgccctaaagcatagacttcrccgtatgttttcttttttttcataagcttctcctttttttcataagcttctcccttagaaatacaattttgaaaattagaaatacaaaattttgaaaattmgaaatataaacaatataactannnnnnnnnnnnnnnnnnnnnnnnataatctattctcatttttgaacgacgagatttattatcatttttcgcatgttcgtgaaaattgatagtaggtgcaaattctcccaatttatggcctaccatataatctgttatataaataggcaaatgctcttttccattatgaatagcaatagtatggccgatcattgtaagtataatsgtagacgccctagaccaagttcttataagtattttgtcctcccttctgttaagcttctccatttttcttaataaaggattcgctacaaaagggttgtttttgagtgaacgtttcataatgcattacccccccccntttttttttacatttttttttgaagacgacgaaagaaattagattttctaccctatttactacggcgacgaagaatcaaattctcactatatttattcctttttctacttcttcttccaagtgccggataaccccaaggggttgcgggtttttttctaccaattggggccctcccttcaccacccccatggggatggtctacggggttcataactacccctcttactacaggacgcttacctagccaacgtttcgatccggctctacccaaacttttctggttcaccccaacattccccacttgtccgactgttgctgagcagttgttggatatcaaacggacctccccagaaggtaattttaatgtggccgatttcccctcttttgcaatcagtttcgctacagcacccgctgctctagctaattgtccaccctttccaagtgtgatttctatgttatgtagggccgtgcctaagggcatcttggttgaagtagattcttctttttgatcaatcaaaaccccttcccaaaccgtacaagcttcttccaaagcatacggctttctggatgtaaatgatgatatctatccagatggatcttctatatatcgtataatgaagtaccacacgagtggatatatagaaatccaaatctgccgaatcactcatgttatgatcttctacatcctaggtcttcccgttccgtcatctggcttatgttcttcatgtagcattcagaccgaatgactctatgaaattacgtcgatacttccacatattacgagtaacgtaggagacatctctatttttcccccccgggaatctttcgaattaccactgcttaactttcaattcgcctctgaccatcaaatgaaatgtgaataacccgtcctcctctctttgaaacaagggggcttctggttttgtcggtgcttgaaacaattttgtcttctccatattactatgtctctagagtcaataattttatatgaggaactactgaactcaatcacttgctgccgttactcttcagttttctgttgaggtctatcctgtagaggtactcaaattggatcagtgatcgatttctaggtttcgtcggaaacctaattggttacttccaattacgtaaatcaatagttcaaaccgcactcaaaggtagggcatttcccatttttataggaacttctgtaccagaaacaatggtatctccaattatggcccctctgggatgtaaaatatatctcttctcaccatccccatagtgtatgagacaaatggatgcatttcgattagggtcgtattctatgcttacgattctaccatatatgtctctttcattccgtcgaaaatcgattttacggtatagacgcttatgacctccccctctatgccctgcggtaatgattcctctggcattacgacctttactacaacgaggctgtccatagatcaaattttttcgtgtattggatttcacttgactgtctacggctccattgcgtgtgctcggggtagaagttttgtataaatgtatcgccatgctattaagtattttgatttaagttcttttctttctaagaggtggaatagaataacccggttgaagcgtaatgatcatacgtctgtaatgcattgtatgtcccataataggtcccattcttctaccctttcccgggagtcgatgactattcatagcttgtaccttgacaccaaagaagagttcgacccaatgctttatttctgtcctagttgatcctgattcgacattagaagtatattgatttttccccaataaccgaacacctttgtctgtaaatactgcatatttgattccatccataaatcgattttcttccctatgagttcgagtctcaataagaatgctagttcttactgttcatatgttatgatatgaatatatcatatgttaagatatgaatataccacatcaattcgttatgtatggatgatgagattccattgatacagagccaattccaatagacttattggagggtcccattggcgtgcatccagtaggaattgaacccacgaattcgccaattatgagttgggcgctttaaccattcagccatggatgcttagcggggatcctcgtacatggtgaataacccaattacaattgaaatgaaatctgtaggataaatcaacaacaatccaatctcatttcgtttcatttcatatagaaacaacaatccaatctcatttcgtttcattgcttaacaacaatccaatcwcatwgattttcattgcttatagaaacaaacaatccaatcacattgattttcatatcaagaatagcataaatagacaaaaaaaacaatacaattcaagaatagcataaatagacaagcaaacaatacaattcaagacaatttattttcataaatagacaaaaaaaaacaataggaggtgttcgacatgggaaatcagcgtaatcgagtgaatctgaatggattcagattctgggtttttgaattgagagagatcaagnnnnnnnnnnnnnnnnnnnnnnnnnnnnnnnnnnnnnnnnnnnnnnnnnnnnnnnnnnnnnnnnnnnnnnnnnnnnnnnnnnnnnnnnnnnnnnnnnnnnnnnnnnnnnnnnnnnnnnnnnnacaatttattttcataataacacaaaaaaaaacaataggaggtgttcgacatgggaaatcagcgtaatcgagtgaatctgaatccattcagattctgggtttttgaattgagagagatattgagagagatcaagaatnnnnnntatcgctatttgggtccattcaattcagtgggatctttcattcacatttttgtccaccaagaacgttttctaaaactcttggacccccgaatttggagtgtcctgcgttcacagggttcaacaggtgtagtactatttttggtagcggtccttatatatcgtattaacaatcgaaatatgatcgaaagaaaaaatatctatttgacagggcttcttcctatacctacgaatttcgctgggcccagaaatgagacattggaagaatcttttctgtcttccaatatcaataggttgattgtttcgctcctgcatcttccaaaagkaaaaaggctctctgagagttgtttcctggatccgaaagagagtactcgggttctcccaataactaagtggaggaactggatcggaaaaaggagggattctagccaactgaaaggatcttctgatcaatccagagatcatttcgattccattggcacggaggattcggaatatcacacattgatcaatcaaagagagattcaacaacgaaaagaaagatcgagtcttttggatccttcctttcttcaaacggaacgaacagagatagaatcagaccgattctctaaaggcctttctggatcttcctcaaagtcccggctattcacggaaggtgagaaggagatgaataatcatctccctccggaagaaatcgaagaatttcttgggaatcctacaagatccattctttcttttttctctgacgaatggtcagaacttcatctgggctcgaatcctactgagaggtccactgtggatcagaaattgttgaagaaagaacaagaggtttcttttgcccctttccggcgatcggaaactaaagaaatagtgaatctattcaagacaatggcgtatttacaaaagaccgtctcaattcatcctatttcatcagatccgggatgtgatatggttccgaaggatgaactggattcagaagagagatttcaagaaatggcagatctattcactctatcaataaccgagccggatctggtgtatcataagggatttgccttttctattgattcttccgtattggatcaaaaacaattcttggctgaggccagggatgaatcgaaaaagaaatctttattggttctacctcctgttttttaccaagagaatgaatctttttatcgaaggatcagaaaaaggggggtccagatctcctgcgggaatgatttggaagatccaaaaccaaaaatagtggtatttgctagcaacaacatcgtggaggcagtcaatcaatatagatggatccgaaatctgattcaaatccaatatagcacccatgggtacataagaaatgtattgaatcgattctttttaatgaatcgatccgatcgcaacttcgaatatggaattcaaagggatcaaataggaaatgatactctgaatcatagaacttttatgaaatatacgatcaaccaacatttatcgaatttgaaaaagagtcaaaagaaagggtccgatcctcttattttgatttctcgaaccgagagatccgtgaatcgggatcctaatgcatatagatacaaatggtccaaggggagcaagaatttccaggaacatttggaacatttcgtttctgagcagaagagccgttttcaagtggtcttcgatcgatatcgatcaatacgtaatcgatatcgatcacgtattaaccaatattcgagtgatcggtctgaggttagcgacaaaaaagataatcgatatcgatcacgtattaaccaatattcgagtgatcggtctgaggttagcgacaaaaaaaatttggctaagttccgttctttcgttttctccaagttacttctttttttgtctaactcacttccttttttctttgtgagtttcgggaataccccccccattcagaggtccgagatccgcgtctctgaattgaaaggtccgaatgatcgactctgcaatcagttcttagaatcaataggtcttcaactcgtttatttgaaaaaattgaaaccattcttattggatgatcatgagacttcccaaaaatcgaaattattgttcaataagaaaccagaggggatgattgactcattccatactagaaataatcgcgggaaatctttggattcctatttctcaatgatatcccacgatcaagacaattggttgaatcccgtgaaaccatttcatagaagttcattgatctcttctttttataaagcaaatcgacttcgattcttgaataatccacatgacttcggcttcttttgtaacaaaagattccccttttatgtggatatcaagaatttggattttacgtatggacaattcctcaatatcttgttcattcgcaacacaaaattttctttgtgcggcgacaaaaaaaaacatgcttttttggagagagatactatttcatcaatcgagtcacaggtatctaacctattcaaggattttccacaaagtggtgacgaaaggtataacttttacaaatatttccaccttgcaatgcgatctgatccattagttcgtagagctatttactcgatcgcagacatttctggaacacctctaacagagggacagagagtcaattttgaaagaacttattgtcaacctctttcagatatgaatctatctgattcagaagggaagaacttgtatcagtatctcaatttcaattcaaacatgggtttgatttattctgagaaatgtttctcatccgaaaagaggaaaaagaaaaaacccgaaaagaggaaaragaaaaaacccgaaaagaggaaagagaaaaaacccgnnnnnnnnnnnnnnnnnnnnnnnnnnnnnnnnnnnnnnnnnnnnnnnnaaaagaggaaagagaaaaaacccgaaaagaggaaagagaaaaaacccgaaaagaggaaagagaaaaaacccgaaaagaggaaagagaaaaaacagagtctttatctaaagcaatgggttgagaaagtgcagatggatagagccttgcaaggagagagggtttctttaattctctcaaactggaatctattcaaaacatatgttatgccatttagccttacctcgacagggtacaatttgctaaagttgatgtttttagatactttgggatcatacgtaatgccgctactaaggagcagtccaaaatttgtatccatttgttatgctatatctgatccatgcggaatatcatggcgaattcttcagaaaaaatkgtgtcttttacaatggaattggataagtgcgatttcgaataagtgtttccataagcttcttctgtctgaagaaagtattcatcgaaataatgagtcaccatcgatgacagatctgagatggccaaatcttggggagttcctctattcaatccttttccttcttyttgttgctggacatctcgttttttcacaccttctctttttttcccaagcctttagtgagttacagagagatttcgcaagggcccaatctttgatgattccatcatacatcgtggagttgcgagaacttctggatatgtaccccgcacctcgttctttcaagaagctctttctagctgctcgggaaaaattagtaaattatctacgatggggtggtgracgcaaatcttttcttatccatctcttcgagctcctcaatatcacaccaaatcccatcgatcgaatcgcttttttgaaaaatacgagacatctaagtcatacaagtaaagagctctattcattgataacagagctaggggatttctcttctctctgttctggtcaacgttatcgttatgatcaaataatagaaaatgtgaacggtccttgttgtttgattgacgataaaatagaatcctggatctcgaactgtgatgcgattgaggataaagaaagagaattcttggttccgttttgcaacttcacgagagaaacaaggattgatcaaattctattgagtttgactcatagtgatcatttatcaaacaatgactctgcctctcaaatgagtgaagaaccgggagcattttacttacgacacttagttgacattcataaaaagggtctaatgaattatgagtgcaatacatcctgtttagcagaaagacggatattccttgctcattatcagacaatcacttattcaccgtgcggggataatcgttctcatttcccatctcatggaaaaaccttttcgctccgcttacccctacacccctctagggctactttagtgataggttctataggaagtggacgatcctatttggtcaaatccctagcgacaaactcctatgttcctctcattacagtagttctgaacaagttcctgaagaactggacgcctcaaggttttgatattcacgagagtggcgtttatgatgagtatggtgacgatgcggaggaggcgaacgattacggggccagtttttttgattttttggacaatgacagtgacgattatgaggatcgtgacagtgacgattatgagcctggtgccagtgacgattatgagcctggtgatatggaagattttgttgatagcgagatgacggagtggctaactaagacgaatgtgccacttgtgtatcagttgctggacgatgaaatagacgaattttatatcacccttcaattcgaattagcaaaagcaatgtctccttgcatactatggattccaaacattcatgatctggatgcgaaagagtcggattacttatccctcggtctattagtgaaccatctctccagggattgtggaagacgttccactaaaaatgagattcttgttattgcttcgactcatattccccaaaaagtggatccctctctaataggtccggatggattaagtacatgcattaagacacgaaggcttcttgttccacaacaacaacagtgccttttcaccctttcatatactaggggatttcacttggaaaataaaatgttccatactcatactaatgaattcgagtccacaatcttgggtcccagtgtaccagatcttgtagcacttaccaacgaggccctatcgattagtattacacagaagaaatcaattatagacactactacaattagatatgctcttcatagaaaaacttgggatttggaagccgacagaaacctaagcccggctaaggagcatgggacccttttctatcaggtaggaagggcttttgcacacactgtacttctaaggaattgccccatagatcctatatctatctatatcaagaagaacttatgtgaagcaggggattcttctttgtacaaatggtacttcgaacttggaacgagcatgaagaaattaacgatacttctttatcttttgacttgttctgccggatcgatcgctcaagaccttttgtctccccccggacccgatgaacaaaatttgatcacttcttatggactcgttgagaacgattctgatctagttcatggcctatctgatatagttcatggcctattagagttagaaggcgctctggtgggatcctcgccgacagaagaggaagtagaagggacagaagaggaagtagaagggacagaannngaggaagtagaagggacagaagaggaagtnnnnnnnnnnnnnnnnnnnnnnnnnnnnnnnnnnnnnnnnnnnnnnnnnnnnnnnnnnnnnnnnnnnnnagaagggacagaagaggaagtagaagggacagaagaggaagtagaagggacagaannngaggaagkagaagggacagaagatgaggaagtagaagggacagaagaggaagtagaagggacagaagatgaggaagkagaagggacagaagaggaagtagaagggacagaagaggaagtagaagggacagaagnnnnnnnnnnnnnnnnnnnnnnnnnnnnnnnnnnnnnnnnnnnnnnnnnnnnnnnnnnnnnnnnnnnnnnnnnnnnnnnnnnnnnnnnnnnnnnnnnnnnnnnnnnnnnnnatgaggaagkagaagggacagaagatgaggaagtagaagggacagaaaaagattccagtcagtttgataatgatcgagtgacattgcttcttcggcccaaaccaaggaatcccttagatattcagagacttatctatcaacatcaaaaatacgaatcggagttggaagaagacgacgacgacgacgaggacgtcttcgccccgcaaaagatgttggaggatttattcagtgaactagtttggtctcctagaatatggcacccttgggactttatattggattgtgaggctgagattccagcggaagagattccagaggaagaggatccgcttccagaagaggctctagagactgaggttgcagtgtggggagaggaagaagagggagaagcggatgacgaagaggatgagcggcttgaagctcaacaagaggatgagctgcttgaagaggaagacgaagagctaaaagaggaagaggatgagcttcacgaggaagaggaagaggaagaggaagaggaagaggaagaggatgagcttcacgaggaagaggaagaggaagaggaagaggaagaggatgagcttcaagagaatgattcggagttcttccggagtgaaacccagcagccccaggcacgagatggattttccgaagaagaaggatgttttcgaataagccaattcatgtgggtccctggagatccactctctttcctatacaaagatacgccctttgtcgaagtgttgtcatatccagaggaagctacagagatttcaaaggagcttcttcgtcttcttaatcccaaaacaaagagggatgcccctaaacgcgcacgtcaacgctggtggaccaagaagaagcaagacaagcactacgaactcgtgcttgatcgccagagatggcttataaccaagagttcattatctaaatctaatggatttttccgttctaatactccatctgagagttatcagtatttatcaaatctgttcctatctaacagaaggctattggatcaaatgacaaagacattctttagaaaaaaatggcttttcccggatgaaatgaaaatcggattcatggaacagtagaagggtttcccattacttagccggaaaaatatgtggccatgaaatagggattaagtggaagagagttgactgagtggtagagtcgtggaaacacccgtttcttccctattttggaccttagctccacggaacaatatgctactgctgaaagacggaagaattgaaatcttagatcaaaacactatgtatggatggtatgaactgcctaaacaagaatttttgaacagcgaataaccagagctattactcactacatccaaaaatttccattaatgaaagatgtgaatccattggaaaatcaaaactacgcatgtcggatgaaatggttgttgctatctgttccaataacgaatctttggtttcagtttaactaaataaaatagatagacttttctcttcgtctcaggtcgacggatcgtctcaattggaggatcccctatatggataatacacattccagttgaccgagcctaattcgaattgttccgaagcaaagatatccacggagcggttcgtactattcagatattcacgaccaagaagtactgtattccctttcggataggccctgaaaggagaaggaaggctggaatgccaacaggcgtctagtattgaattcacccgattcgatagtacccattttgggaacgtccagtgccaaagtcactgaatgggtaagccgccaatccctaaaacggactatgccatgtactttatctgctgggttacgggagggcattttaccagaggtttatattgtatcaatctacccttgtgtgattccaagcatatactcggagggtgggtgcagggcggacaatttcaaagtggactctccattcattagatagagaagatcgccaagatttcgtgatccactgccgaacttattccaattccaagagctcggatcgaatcggtatatcaatatcgattcgatccgagctctcttattgaattgctcattcaatgagtattctcaatattatgccttgaagaggactcgaacctccacgctctttagcacgagattttgagtctcgcgtgtctaccatttcaccaccaaggcatcttgaaactgaatcgtattccacgaatatgatatctatctagtgtgatgtatggaatatatgacaaaggcggagtgctgaagtatttctattgatcggtcatgtcatataggcccaagtcggacatccaattgtttcgatttgaattatctggaggatgccttatatatcaatatcaaaaagtatatcaatatcaaaaagatggacaatcaaacccatttctcgattcaatagaagtcaaaagagtggaatagggtcccaaataaggagagatatttaaaaagcgggtccgattacgcctattcctaatcctaaatggaatgtaacgacgccgggatccatatgtaaacatagtatctatttagatacgcttgaatgaccccttctcataatgagaatgtatataaggtccggtatggaatgaacttataatcatggaatcgactcgatcatcagatgatagattataagttcataacccgagccccttcccattttgggcggaacagatctactaattctttgattccagttagtaagagggatcttgaactaagaaatagattctagaagctaaaaaagggtatcctgagcaattgcaataatcgggttcattgatattcctggtatagtggatgctattacacatacaatcatactcaattcgatggaattgtttgatcttaaaggggatcttctataatttcgcacgtgaggtgttatttcttgctttcgtccagtcattaataacttgattatttttagataatagtagatagaaacaacgctcgtaaagagtcctattgaaaccaagaagtataggcctgcctgccacccacaccagaataaatggagttttccgaaaaaacctgctagtggaggaagacctcctagggataagagacatagggctaaagagagagccaaaaaaggatctttcgtgtataatcctgcataatctcgaatgttatcagttccggtacgtagaccaaataatacaatgcaagcaaaagttcctagattcatggagatatagaacagcatataagttatcatgctcgcatatccaccgtttgcgtctccaacaattattccaataattacatatccgatttgacctatggacgaatatgcaagcatacgtttcatgcttgtttgagtaatagcaatgagattccccaatatcatgctaagaatagctagaatttccagaagaggatgccattcgtttgatgagaaataaaaaggaatatcgaaaattcgagtggctgaagctgaagcagctactttcgaagtaacagaaagaaaagcaacaactggagtgggagagtcagagtcgaaaagaggattcctcacttctttctctcattcaaaaccgtgcatgagactttcatctcgcacggctcctaagtgataaaagaaagaagaactcattttctttcttttttgattaccttcctcgcgtatgtataagaccgaatccattcgatttctaaaaaggattactaatccttaacttttcgaggaatccttcatcagtggttgtgaatgactattttttttcaatcttttcgaccttggttccgtaggaacaagtcagaaagattgagaaatagaaccatctgatttgattcgttctcaatagccacgcgatgatcatcttagggtgatccttttgtcgacggatgctcctattacactcgcagtctctgaaggatgagaaccaactatgtagcatctacaccgagaattcaagtattgtatacgtcattagtccgatcttttgtagaaactacccgtaataacgaacttgcaaaatggatctgtttatcataaagagattcgttgttcctgaccctgcttgaccttaattgttatttgaacaagtaaaagttatgtcttggtccgagtggggatagcatttctcttctgcatgtccatggagttttgaaaattccaaacatctccgagatagatagagaggtaggaatttatcgaacgaaccgcactccttcgtatacgtcaggagtccattgatgagaaggggctggggaaagcttgaacccaattcctacagtgatgaatataagcgcaattgaaattcctggggagttatacatttgtgtattgataagaccattcactatttcttgaagctcgatctcccccccggatgaaccatatagccaagagaaaccatgaaccagaatagaagagcttgccccccccatgagtaaatatttcatagtagcctcattagaccgtacatctttcttggtatatccagataataggtaggagcataaactgaaacattctggagctacaaagatagttattaaatcgttagcaccgcataaaaacattcctcctagggtcgcggttaatacgaataacagaaactctgttatagccatttctgtacattcaatgtactctacggatagaggaatgcatagagttgaacatagtaaaataagaaattgaaagatttcgttgaaattgttcgtttggaaatttcctgaaaagagaatcctaggttcttctctccatcggaacaatagggccgttatgctcattactaaacttattgaagagatgaaatagaaccaaggtatatctgtttgatcagaggttgaatcgatcatcagaagaagaattaggccaaaaatgaggataccttctgggaaaataaaacttccatcgaagagaggcaaatgaaaggctttcataaaaattmtcgtagaatcgagaatgaggttttcattctgtacatgccagatcatgaattagtaaccgcatccaatctccaaaaaaatgccaattgtttcgaactttctatttttggaatggaatatttacggaatccccatgaataggatcaaaccttattccaccgtatttacatgagattcctctttcttattcttaagcaagtccccgagatggcttagtggatccatgatttatgtttcatctttcgtttcttttttgtttgtttcgagaaatatatcgatcaattccgattctttctttttctattgattcttttccgatcgagatatatggatccacggatctatgtgtctatagagatcctctgttcatggattaacgaaaatgcgcaaaagctctatttgcctctgccattctatgagtctcttcccttttgcgtatggcaccgcccctccctttggtagcatccaccaattcggaacttaatttgaaagccatatttcgacccggacgttttcgggatgcccctaataaccaacgaatggcaagtgctcttccttgtgtggatcctatttcaatgggaactggatgagtcgatccgcttgcacgtcttgcttttactgctatatcgggagttactctacgtattgcttgacgtaaaacggatagtggatttgtttctgtcttttgttgaatctttttcatggctcgatagagaatttgataagccaatgatttttttccgtgtttcagaatacggttaatcaacatgttaactaatcgattacgataaattggatcggattttgcagttttttcttctgcagtacctcgacgtgacatgagcgtgaaagggattcaagaatcagttttctttttataagggctaaaatcatttattttggccttttgaccccatattgtagggtggatctcgaaagatatgaaagaaagatctccctccaagccgtacatacgactttcatcgaatacggctttctacagaattctatatgtatccgtgagatcgagtatggaattctgtttactccctttcaattgagtatccctttccctccctttcctgctaggattggaaatcctgtattttacatatccatacgattgagtccttgggtttccggaatagtgtaaaaatagaaagaagtgcttcgaatcattgctatttgactcggacctgttctaaaaaagtcgaggcatttcgaattgtttgttgacgcggacaaagtcagggaaaacctctgaaattatttcaatattggaccttggacatataatagttccgaatcgaatctctttagaaagaagatcttttgtctcatggtagcctgctccagtccccttacgaaactttcgttattgggttagccatacacttcacatgtttctagcgattcacagggtatcatcaaatgatacaagtcttggataagaatctacaacgcactagaacgcccttgttgacgatcctttactccgacagcatctagggttcctcgaacaatgtgatatctcacaccgggtaaatccttaacccttccccctcttactaagactacagaatgttcttgtgaattatggccaataccaggtatataagcagtgatttcaaatccagaggttaatcgtactctggcaactttacgtaaggcagagtttggttttttggggttgatagtggaaaagttgacagataagtcacccttactgccactctacagaaccgtacatgagattttcacctcatacggctcctcattcaattctttcgaagtcattgggtccttttcctcgtttgagaatcttctcccctcttccactccgtcccgaagagtaactaggaccaattcagttacgttttcatgttccaattaaacactttccatttttgattattctcaaaggagaagattcttctttttaccaaacatctgcggatccaaccacgatcttataataagaacaagagatctttctcgatcaatccccttgtccctcattcttcgagaattagaaagaaccttttcaagtttgaatttgttcatttgaaatctgggttctnnnnnttcatttttatttacttctttttttttttttgatttcttttccttttttattcccttccatcattccttaagtcccataggtttgatcctgtggaatctgacccattttctcattgaacgaagggtacgaaatatatcagattgatttttcgatcaaaagtactatgtgagtgaaatcttccgttttttcctctttctctatccctatcccataagtacagcctttgaatcaatagagaaccttttcttctgtatgaatcgatattattccattccaattccttcccgatacctcccaaggaaaatcccgaattggattccaaattgacgggttagtgtgagcttatccatgcggttatgcactcttcgaataggaatccattttctgaaagatcctggctttcgtgctttggtgggtctccgggatcctttcgatgacctatgttgtgttgaagggatatctgtatgatccgatcgattgcgtaaagcccgcggtagcaacggaacgggggaaagtatacagaaaagacagttcttttcaattcttttctattctattagtattagttagtgatcccggctcagtgagtcctttcttccgtgattcacttttggcaccagtcctacattttgtctctgtggaccgaggagaaagggggctccgcggaaagaggattgtatcatgagagaagcaaggagatcaacctctttcaaatatacaagatggattctggcaatgcaatgtagttggactctcgtgttgatacgaatgaatcatcctttccgcggaggtccatctttgcctgctaggcaagaggatagcaagttacaaattctgtttcggtaggacatgtatttctattactatgaaattcataaatgaaatgaagtagttaatggtggggttaccattatcctttttgtagtgacgaatattgtatgtgttcctaagaaaaggaatttgtccacttttcggggtgggtctcaaaggcgcgcggaaacacagaagaactcttgaatggaaatggaaaagagatgtaactccggttccttcggaaatggtaagatccttggcgcaagaagaaggggttgatccgtatcatcgtgacttggttctgatttctctattttttgaattgaagaataccgcttttcctacctgtatcgaatagaacatgctgagccaaatcttcttcatggaaaacctgcttgatttagatcgggagaatcgtacggttttatgaaaccatgtgctatggctcgaatccgtattcaatcctatttccgataggagcagttgacaatggaatccaatttttccattattttcgtatccgtaatagtgcgaaacgaaggcccgtctccaagttgttcaagaataaatagtggcgttgagtttcttgaccctttgtcttaggattagtcagttccatttcttgatgggagcagggaagggatataactcagcggtagagtgtcaccttgacgtggtggaagtcatcagttcgagcctgattatccctaaaaccaatgcgagtttttctattttgacttactcccccgccgtgatcgaatgaaaatggataagaggctcgtgggattgacgtgaggggataggtatgcctattccgaatccgctttgtctacgaacaaggaagctataagtaatgcaactatgaatctcatggagagttcgatcctggctcaggatgaacgctggcggcatgcttaacacatgcgagtcggacgggaagtggtgtttccagtggcggacgggtgagtaacgcgtaagaacctgcccttgggaggggaacaacagctggaaacggctgctaataccccgtaggctgaggagcaaaaggaggaatccgcccgaggaggggctcgcgtctgattagctagttggtgaggcaatagcttaccaaggcgatgatcagtagctggtccgagaggatgatcagccacactgggactgagacacggcccagactcctacgggaggcagcagtggggaattttccgcaatgggcgaaagcctgacggagcaatgccgcgtggaggtagaaggcccacgggtcgtgaacttcttttcccggagaagaagcaatgacggtatccggggaataagcatcggctaactctgtgccagcagccgcggtaagacagaggatgcaagcgttatccggaatgattgggcgtaaagcgtctgtaggtggctttttaagtccgccgtcaaatcccagggctcaaccctggacaggcggtggaaactaccaagctggagtacggtaggggcagagggaatttccggtggagcgatgaaatgcgttgagatcggaaagaacaccaacggcgaaagcactctgctgggccgacactgacactgagagacgaaagctaggggagcgaatgggattagagaccccagtagtcctagccgtaaacgatggatactaggcgctgtgcgtatcgacccgtgcagtgctgtagctaacgcgttaagtatcccgcctggggagtacgttcgcaagaatgaaactcaaaggaattgacgggggcccgcacaagcggtggagcatgtggtttaattcgatgcaaagcgaagaaccttaccagggcttgacatgccgcgaacccttttgaaagagaggtgtgccttcgggaacgcggacacaggtggtgcatggctgtcgtcagctcgtgccgtaaggtgttgggttaagtcccgcaacgagcgcaaccctcgtgtttagttgccaatgttgagtttggaaccctgaacagactgccggtgctaagccggaggaaggcgaggatgacgtcaagtcatcatgccccttacgccctgggcgacacacgtgctacaatggccgggacaaagggtcgcgatcccgcgagggtgagctaactccaaaaacccgtcctcagttcggattgcaggctgcaactcgcctgcatgaagtaggaatcgctagtaatcgccggtcagccatacggcggtgaattcgttcccgggccttgtacacaccgcccgtcacactatgggagctggccatgcctgaagtcgttaccttaaccacaaggagggggatgccgaaggcaaggcttggtgactggagtgaagtcgtaacaaggtagccgtactggaaggtgcggctggatcacctccttttcagggagagctaatgcttgttgggtattttggtctgactcttccttttcacccaaaacgaggccagctacatctgagtgaaacttggagatggtagtcttctttcgtttctcgacggtgaagtaagaccaagctcatgagcttattatcctaggtcggaacaagtcggtaggatccccttttggacgtccccatgccctttccgcgcggggtagcatgtccccgcgccctttccgcgctggggggcatgggggcgaaaaaaggaaggagggggatggggtttctctcgcttttgacatagcagcgggccccggtgggaggcccgcacgacgacgacgattagctcattggtaggatccccttttggacgtccccatgccctttccgcgcggggtagcatgnnnnnnnnnnnnnnnnnnnnnnnnnnnnnnnnnnnnnnnnnnnnnnnnnnnnnnnnnnnnnnnnnnnnnnnnnnnnnnnnnnnnnnnnnnnnnnnnnnnnnnnnnnnnnnnnnnnnnnnnnnnnnnnnnnnnnnnnnnnnggggcgaaaaaaggaagtaaaaaaaggaggctttgacatagcagcgggccccggtgggaggcccgcacgacacgacgattagctcattggtaggattagctcattggtaggattagctcagtgttagagcgcgccccagtgggaggcccgcacgacgacgacacgacgattagattagctcattggtaggatccccttttggacgttgacatagcagcgggccccagtgggaggcccgcacaacgggctattctattagctcagtgttagagcgcgcccctttttgactcagtgttagagcgcccccctttttgacgttgacaaagcagcgggccccccccagtgggaggcccgcacaacgggctattagctcagtggtagagcgcgcccctgataattgcgtcgttgtgcctgggctgtgagggctctcagccacatggatagttcaatgtgctcatcagcgcctgaccctgagatgtggatcatccaaggcacattagcatggcgtacttctcctgttcgaaccgggtttgaaaccaaacccctcctcaggaggatagatggggcgattcaggtgagatccaatgtagatccaactttctattcactcgtgggatccgggcggtccgggggggaccaccaggctcctctcttctcgagaatccatacatcccttatcagtgtatggacagctatctctcgagcacaggtttaggttcggcctcaatgggaaaatgaaatggagcacctaacaacgtatcttcacagaccaagaactacgagatcgccccttttattctggggtgacggagggatcgtaccattcgagcctttttttcatgcttttcccggaggtctggagaaagctgcaatcaataggattttcctaatcctcccttcccgaaaggaagcacgtgaaattctttttcctttccgcagggaccaggagattggatctagccgtaagaagaatgcttggctgataaataactcacttcttggtcttgcgaccccctcagtcactacgaacgcctccgatcagtgcaatgggatgtgtctatttatctatctcttgactcgaaatgggagcaggtttgaaaaaggatcttagagtgtctagggttgggccaggagggtttcttaacgccttcttttttcttctcatcggagttatttcacaaagacttgccagggtaaggaagaaggagggaataagcacacttggagagcgcagtacaacggagagttgtatgctgcgttcgggaaggatgaatcgctcccgaaaaggaatctattgattctctcccaattggttggaccgtaggtgcgatgatttacttcacgggcgaggtctctggttcaagtccaggatggcccagctgcgccaaggaaaagaatagaagaagcatctgactccttcatgcatgctccacttggctcggggggatatagctcagttggtagagctccgctcttgcaattgggtcgttgcgattacgggttggatgtctaattgtccgggcggtaatgatagtatcttgtacctgaaccggtggctcactttttctaagtaatggggaagaggaccgaaacatgccactgaaagactctactgagacaaagatgggctgtcaagaacgtagaggaggtaggatgggcagttggtcagatctaggatcgtacatggacggtagttggagccggcggctctcctagggttccctcatctgggatccctggggaagaggatcaagttggcccttgcgaacagcttgatgcactatcccccttcaaccctttgagcgaaatgcggcaaaaggaaggaaaatccatggaccgaccccatcgtctccaccccgtaggaactacgagatcaccccaaggacgccttcggcatccaggggtcacggaccgaccatagaatcctgttcaataagtggaacgcattagctgtccgctcttaggttgagcagtaagggtcggagaagggcaatcactcattcttaaaaccagcattcttaagaccaaagagtcgggcggaaaaggggggaaagctctccgttcctggttctcctgtagctggatcctccggaaccgcaagaatccttagttagaatgggattccaacccagcaccctttgagattttaagaagagttgctctttggagagcacagtacgatgaaagttgtaagctgtgttcgggggggagttattgtctatcgttggcctctatggtggaatcagccggggggccggagaggcggtggtttaccctgtggcggatgtcagcggttcgagtccgcttatctccaactcgtgaacttagccgatacaaagctatatgatagcacccattttttcgattcggcagttcgatctatgatttcttattcatggacgttgatatgatccttccatttagcagcaccttatgatggcggagccttcaagttaagggcgaggttcaaacgaggaaaggcttacggtggatacctaggcacccagagacgaggaagggcgtagtaagcgacgaaatgcttcggggagttgaaaataagcgcagatccggagattcccgaatgggtcaacctttcgaactgctgctgaatccatgggcaggcaagagacaacctggcgaactgaaacatcttagtagccagaggaaaagaaagcaaaagcgattcccgtagtagcggcgagcgaaatgggagcagcctaaaccgtgaaaacggggttgtgggagagtcatacaagcgtcgtgctgctaggcgaagcagtggagtgctgcaccctagatggtgagagtccagtagccgaaagcatcactagcttacgctctgacccgagtagcatggggcacgtggaatcccgtgtgaatcagcaaggaccaccttgtaaggctaaatactcctgggtgaccgatagcgaagtagtaccgtgagggaagggtgaaaagaacccccatcggggagtgaaatagaacatgaaaccgtaggctcccaagcagtgggaggagcccagggctctgaccgcgtgcctgttgaagaatgagccggcgactcataggcagtggcttggttaagggaacccaccggagccgtagcgaaagcgagtcttcatagggcaattgtcactgcttatggacccgaacctgggtgatctatccatgaccaggatgaagcttggatgaaactaagcggaggtccgaaccgactgatgttgaagaatcagcggatgagttgtggttaggggtgaaatgccactcgaacccagagctagctggttctccccgaaatgcgttgaggcgcagcagttgactggacatctaggggtaaagcactgtttcggtgcgggccgcgtgagcggtaccaaattgaggcaaactctgaatactagatatgacctcaaaatatcatcaaaatcatacataaatcataaatagggtcaaggtcggccagtgagacgatgggggataagcttcatcgtcgagagggaaacagcccggatcaccagctaaggcccctaaatgaccgctcagtgataaaggaggtaagggtgcagagacagccaggaggtttgcctagaagcagccacccttcaaagagtgcgtaatagctcactgatcgagcgctcttgcgccgaagatgaacggggctaagcgatctgccgaagctgtgggatgtaaaaatgcatcggtaggggagcgttccgccttagagggaagcaaccgcgagagcggcggtggacgaagcggaagcgagaatgtcggcttgagtaacgcaaacattggtgagaatccaatgccccgaaaacctaagggttcctccgcaaggttcgtccacggagggtgagtcagggcctaagatcaggccgaaaggcgtagtcgatggacaacaggtgaatattcctgtactaccccttgttggtcccgagggacggaggaggctaggttagccgaaagatggttatcggttcaaggacgcaaggtgcccctgctttttcagggtaagaaggggtagagaaaatgccccgagccaatgttcgagtaccagacgctacggcgctgaagtaacccatgccatactcccaggaaaagctcgaacgaccttcaacaaaagggtacctgtacccgaaaccgacacaggtgggtaggtagagaatacctaggggcgcgagacaactctctctaaggaactcggcaaaatagccccgtaacttcgggagaaggggtgcctcctcacaaagggggtcgcagtgaccaggcccgggcgactgtttaccaaaaacacaggtctccgcaaagtcgtaagaccatgtatgggggctgacgcctgcccagtgccggaaggtcaaggaagttggtgacctgatgacaggggagccggcgaccgaagccccggtgaacggcggccgtaactataacggtcctaaggtagcgaaattccttgtcgggtaagttccgacccgcacgaaaggcgtaacgatctgggcactgtctcggagagagactcggtgaaatagacatgtctgtgaagatgcggactacctgcacctggacagaaagaccctatgaagctttactgttccctgggattggctttgggcctttcctgcgcagcttaggtggaaggcgaagaaggcctccttccgggggggcccgagccatcagtgagataccactctggaagagctagaattctaaccttgtgtcaggacctacgggccaagggacagtctcaggtagacagtttctatggggcgtaggcctcccaaagggtaacggaggcgtgcaaaggtttcctcgggccggccggagatcggtcctcgagtgcaaaggcagaagggagcttgactgcaagacccacccgtcgagcagggacgaaagtcggccttagtgatccgacggtgccgagtggaagggccgtcgctcaacggataaaagttactctagggataacaggctgatcttccccaagagctcacatcgacgggaaggtttggcacctcgatgtcggctcttcgccacctggggctgtagtatgttccaagggttgggctgttcgcccattaaagcggtacgtgagctgggttcagaacgtcgtgagacagttcggtccatatccggtgtgggcgttagagcattgagaggacctttccctagtacgagaggaccgggaaggacgcacctctggtgtaccagttatcgtgcccacggtaaacgctgggtagccaagtgcggagcggataactgctgaaagcatctaagtagtaagcccaccccaagatgagtgctctcctattccgacttccccggagcctccggtagcacagcgacgggttctctgcccctgcggggatggagcgacagaagttttgcgaattcaagagaaggtcacggcgagacgagccgtttatcattatgataggtgtcaagtggaagtgcagtgatgtatgcagctgagacatcctaacagaccgctagacttgaaccttgctcctacatgacccgatcaggcattcgccatcgattttcattgttcaaccctttgacaacatgaaaaaaccaaaagctcagccctccctctctatctatccaaccaagggatggaagggcggagtcctttggtgtcccctccagtcaaggggcctcacaatgactagtcaatatgcttttctcttatgcctttcctcgttcacggttcgatattctggtgtcctaggcgtagaggaaccacaccaatccatcccgaacttggtggttaaactctactgcggtgacgatactgtaggggaggtcctgcggaaaaatagctcgacgccaggatgatacaaagcttaacacctctcattattattacgactttttcatattgaaaaagaaaaaaaatgaaaaggtcgttttattcaaaaccccaattatgaaatcccttctctcccacttcacacctcggaacgcaccgttattatagagagaaaggcgctttcacatcttcttaacccaaaatggctggggagaggaaaggttccctttttttttagggtactcccgggaacagatccagtgaagacggggcggggcctgtagctcagaggattagagcacgtggctacgaaccacggtgtcgggggttcgaatccctcctcgcccacaaccggcccaaagggggaaggacctttccctatggggggtaggaaaatcatgatcgggatagcggacccaaggctatggaacttgggtatgggtcttttgtcgaaatggtattatttatcgttaagggctgaaaaatgaaatatagtatgccctgcccgaatccgcatatttttttgatgttttacgccccgtaactcttcctcagccaggcttggtcaaaagagcagagcaagtaaaactattagtagcatagcaaaaatgggttcctcctcattaatatgtttgctcgcggtaattgtggcctctcgggagaatcgataactgcatctttgatgcacttgctagtacatctgagaattcttaattggctagttgtaaatagccccaggactgcggaacaaagggttatcccggacctacaccgagatattgacggtgattctcaaatatcgaagaacagaatgtgataggatgagatagaatgcaatagaaacaaagacacagggaacccacggattaacttactcttaaccctaatggtcaaagcgagccctttcattctgaattctttaattcggaatgaatcaaatctccccaagtaggattcgaacctacgaccagtcagttaacagccgaccgctctaccactgagctactgaggaacaacgggagattagatctcatagagttcaattcccgttctcaaatcataaccaatatgagctcgaagtttccttcgtaactcccggaacttcttcgtagtggctccgttccatgcctcatttcatagggaacctcaaagtggctctatttcattatattccatccatatcacaattccattcatttaatatccctttggtgtcattgacataagagatgtcgtttctagtctctatctttctatatatggaaagttcaaaaattctcatataataagaatccagaaattgacatagaaaaagaagaatccagaaattgacatagaacaaaaaaagggaggtttgtaaagaaagaatccattaataaaaaaatgaatataaaaatggaatacaataagagatacgaagagatacgtccgcccccgaaatatttgagactttctcctaaaaagaaactcgtaaggccgaatccgtttagaattccatcaattacgcgtctatcaaaaaaatgacttagttcagccaatcctcttatacccccagttaaggatattgtataaaaagaatctatataaccacgattatatgaccaatcatatatccaattttggattttgtcccacataactcgattggcacttcttttataaaatgaattaagtaagttgaaattttgtaaagatgaataaataggcttatataagaaagtcgctataaatatccccaaaagggctatactgacggaaaaacttgcattggtcacaaattcataccaatccgtaaaattatttgaattttgatgtaaaaggtttatagacggatttaacaattttgataatatatcgcaatcacttccttcttgattaaaaggaattcctatggctgcaacaaacaaagtaaagagcactaatacaaagagggaaaatagcatagtattgtccgactcatggggataagaaaaagtctttctattcggaaaatgagtaacagtaataaaagggcgtatcctcttttttacattaccatcaagtttacatttgttattccaaaaaaaagacgtactttcattattattcattgtcaataaatttaataaacaaaacggattttgaatcctttttggtacttgttttccccataaagatattgaatagacggagctacttttttgaccactataattttgaaaatgaacgtttaaatgtccatcaaaagtaagtaaataaacacgaaacatataaaatgcagtgaatcctgctgtggaacaagctattattgcgaaaattggcgaatacaaccaactatcattaagaatttcatctttggaccaaaaacaagcaagaggtggaataccacaaagagaaagcgtacccaccaaaaaagccgtttttgtgattggtacatgcttttttaaaccgcccataagaaccatattctggcttttatctggagaatagccaacaatggattccattgaatgaataatggatccggagcctaaaaacaacaatgcttttgaataagcatgagtaatcaaatgaaataaagcagctcgataagaacccatacctagagctagcatcatataacccagttgagacattgtagaataagctaaacttcttttaatatctttttgagcaagggctaaagtagctcctaatagtactgttattatacctatcaaagatatcaaattcattatgtaaggtgtgattacaaaaagaggaagaagccgagctacaagaaaaatgcccgcggctaccatagtagcggcatggataagagcggaaataggagtgggcccttccatggcatcaggtaaccatacatgaagggggaattgcgcggatttagcaactgcaccagcaaataagagaaaggaacacaaagtaacaaataaaaaatgaacttgattattattatcaattaagttattcactatttcgaacaaatccctaaattcaaaactacccgttatccaataaagacctaaaattcctaataataaaccaaaatcccctacacgattagttacaaaagctttttgacaagcagttgctgcaataggtcgcgtgaaccaaaaacctattaataggtaagaacacattccaactaattcccaaaaaatataaatttgtatcaaattagaactagtaactaatcctaacattgaggtattgaaaaaactcagataagcaaaaaatcttaaatatccttgatcatgagacatataattatcactataaaaaagaaccaaaattccaacagtagtaattaatattaacataatagaagcaagtggatcgattaagtgaccgaactctaaagaaaaatcattattaatggtccaagaccatacatattgatagataaaacttctatttatttgttgaatagagagatagacggaaagaagcataaccatgcttaacagtaaaatgctaggaaaagaccamacacgacgatgattttttgttgctgtcggaaaaagtagaagtcccattcctattagaataggaactggtagtggaatgaaaggtataatccatgaatattgatatgtatattccataaaacaaccttgttttattcttaattaattgtttctgattcaccggctcttatctcntttttttttaggttcaatacttcggraatgcattctatttaatattaataataattcgattttttgatnnnnnnnnnnnnnnnnnnntctrattttyatatwtagatatttttatatttagannnntaatttaataatatcnnnnnnnnnnnnnnnnnnntatatatataatataaatatataattgtattgcatttttgttagtattaatttaatagatgtttagtattaatattctatttattnnnnnntaatttattcgattttatattgaaatannnnnnnnnnnnnnnngaaaggaagatccttctgagratcccataacttgatccccccccccnnnnnnnnnnnaaaaaaaaaggatttgcgttttggttgaaattttgataattattaactaattcatcagcgagctgcttgagtttcnnnntttttttttttttttgaatagaaagaaaacatttttctttccaagaaagactaaaagattttccacttctctttcaaaaacatatagaagaaagagacttcaaataaaaaggttcaattactaatgattaactactagtttgatttttcatttgaatttcaaaatgaaaattcggcggactcgctttttgaacttgatcggtgtaatataaaaaagaaagattgaannnnnataataaggaatggggtttttgaaacctttcgatctattttttatctgtatctctagagcaccctaagaatagatagggatattaaaaaaagactttagaattttgtgttccattttgatccaccrgaaaaccaaagaaaaatgcaaattgtttgcagaatagatgtctttcacatccaactatagaaatgaayaacttgtttttaaaattttcatggcagttccaaaaaaacgcacttctatatcaaaaaaacgtattcgtaaaactatttggaaaaaaaaggcatattgggcagccttgaaagctttttcgttagcgaagtctctttctactggaaattctaaaagttttttctactcgaaattctaaaagtttttttggagaaacaaaaaagaatcaaacctgagattaactaatattaatcctaaaatggtacttttttgtttgaaattgnnnnnnnnaaaaaaaaaaaataaaagatagaaagtttcactccgtattaatggaatgtagtttattatttccgaatggggagtcttactttccccatccatttccttttcacactaatgtaaaaatagaataataaatgagaaataattctagactaataactaagtttctgtttctatagttagactatatgcaattnnnnnnnnnaaaaaaaaactagaaaattgaatccttcaatctcgacgattaatctacaaatagattagtattatttcaactacgccggccgctatggtgaaatcggtagacacgctgctcttaggaagcagtgctaaagcatctcggttcgagtccgagtagcggcatgtgatcttctaaaagagatacaataaggcctataatgaattcaattctgaatttgaattccgtatatataattgagtancccccccccyyttttttttatgatattttatactctagaacatatattaactcatatatccttttcgctcgtttcaattggaattacaatttttttgataaccttatcagtcgatgaaatcataggactatatgattcgtcagaaaaaggcgtgataggaacttttttatgtataacaggattattagtcactcgktgggcgtattcgggacattttccattaagtaatttatatgaatcattactttttctgtcatggagtttcgcgattattcatatgtttccatatttaaaaaaacagaaaagttatgtaaggacaataacctcgtcaagtactatttttacccagggcctygttacttcaggtcttttaagtgaaatgcagcaatcagaaatattagtacctgcgctccaatcccaatggttaatgatgcacgtaagtatgatggtattgggctatgcagctcttttgtgtggatcattattatcagtagctctcttagtcattacatttcgaaaagctckaaaaatttttagtaaaaagaaagcatttttaaaagattcattttcctttgtggagatccaatataggaatgaaccaagcaatgttttactaagcacctcttttatttcttctaaaaactattacagggctcaactgattcaacaattagatcgttggagttctcgtattattagtctaggatttatctttttaaccataggtattctttctggagcagtatgggctaatgaggcgtggggatcctattggaattgggatccaaaagaaacttgggcatttattacttggaccatgtttgcgatttatttacatactcgaacaaatccaaattttcaaagtgtaaattccgcaattgtggcttttctgggctttattataatttggatatgctatttcggggtcaatttattaggaataggcttacatagttatggttcatttaatttacattaacacattaacatataatttaatgaaatagatatatacctagaaatacaaaaaagaactcgactattttgtaaaattgttaaataaaataagaaatcaaaatatctattctatataatnnnnnnagattaataagatagaatcaaaatatatatatagtataaatatannnnnnnnnnnnnnnnnaaaactatataagtaagaatagaagaataagantaagaaaacttcgtatgaaggtgcacgaaccatttgaatcaagtagtgtagtgattcaaatggttctcccaaagaccaaatcgatttggttccaattcatttttccttattattattcttttttgtttacttaagttaagtagttaagtgaaaactttagagaaaatcgaagttaagagaaaaaagacttctttctcattgtacaacgaacaatatttaaactaataggattcgttttccatttattcttttttcttgaaaactatcgnnaaaaaaaaaatgagatataatagcttctactttttcaaccgataatgacagaacgaaatccggataaataccaatcccaattattggtagaaggagagagatcgaaacaaataactctcgcggaccagaatcaaagaaataatagtttggaacattaaatagcttgtatccgtagaacatttggcgtaacatagataatgaataaataggagttaatatcattccaattgccattaaaaaagcaattagtatttttggcattaaaagatacttttgactggtaattatgccaaagaatactaataattcggcaacaaaaccgctcaggcccggtaatgcaagcgaagmcatcgataagatactgagcatcgtaaataattttggaagggggatagccattccacccatttcatcgagataaagaaggcgtattctatcataactcgttccggccaagaaaaaaagagccgccccaataaatccatgagagattatttgtaaaatggctccattaagtcccgtatcgcttagagatccaattccaataattatgaaacccatatgagatatagaggaataggctattcttttttttaaattaagttgaccaggagatgttgaagctgcatagattatttgtattgcacctactataatcaacccgggagaaaataggcaatgagcatgaggtaataattccatattgattcgaaccaacccataagctcccatttttaataagattccagctagaagcatacacgtactataatgtgcttccccatgtgtatctggtaaccatgtatgtaagggtataatcggcaatttgaccgcaaaagcaataagaaatcccacatagaatattacttcgagtgccacaggatacgactgattcgctaatgtttcaaaattgagtgttggttcattggaaccatataaaccaatacccagaactcctattaatagaaaaatggacccccccgccgtgtacaaaatgaactttgtagctgaatagagacgtttctttcccccccacatcgatagaagtagataaacgggaattaattcgaactcccacattaggaaaaaaagtaaaaggtctctagaggaaaatgatcctatttgaccgctgtacattgctaacatcaaaaaatggaacaattgggcatctcgagtaactggccaggccgctaaagttgctaaagtggtaataaatcccgtcaataaaataggtcctatagaaagcccatctattcctaatctccaataaaaatcaaaaaaatggatccatttataattctctgttagttgggttaatggatcgtccagttggaaatgataacagaatgtataggttgttaaaagaagctctaaaatacatatacataaagtataccatttcatgaccttattacctctatgaggtagcaagaaaattaaagaacccgtcaatatgggaaaaactacaattattgttaaccaaggaaaagaattcgtggtaaagacaagatacacttggacccaaaaaccccgcgctcaaaacgacaaataatatataacaaatannnnatatatatatatatttttctttttgagtacggggttttttcggtaaaaaaagaaactgtattcaaaatggattgaagtggtttttctggaacgtattaataagctagacccatacttcgagttgtttcatgccataaataaactcgaacgctcaaaaaatccgttggacaggccgattcacatctcttacaaccaacacagtcctctgttcttggagcagaagcaatttgcttggctttacacccatcccaagggatcatttctaatacgtccgtcgggcaggcacgtacacattgagtacatcctatacaggtatcataaatctttactgaatgcgacattggatctatcaattttggaatgtcataaactttcgatctagtaacttataaatgaatcatatatttagacaccagatgaatcaatgattttaccagaatttttcacatcaatcgaattccggagcgactcaagagattgagccaagatactttaatttcgtgccctttttgatatccacgtatcatatacgctaatttatattcatgctagttgaatttcaattgctgaagagtctcatttttataatgtatatactacttatttattcaataaattggattgattgatacgaattgattttctgttacgataaattgacgaaacaatagccaacccaatagcggcttcggcggctgcaatagctataataaaaatggaaaaaatatctccttttaattggcgactatcaaaaaaatccgaaaatgttacgaaattaagattaaccgaattcagtataagttcaaggcacataagagcccgaaccatatttcgactcgtgatcaatccataaatacctatagaaaataaataggcactcaaaacaagtacatgytcgagtatcattgaccagctccttattaatttgaattcatttcaatatgaacaacaattccacaaatttggtttccgagaagaagtactaataagtacaaaagaaagaaatagtattttcttctgcaattcaaatagaattgaaaagaaatgaaaacaaagtgccatttttcttgctgttaacagttataaagattggattgatcattgacgagcaacggcaattgcacctatcaaagaaactaaaagtattattgaaatcagctcaaatggaagaaaaaaatcagttgataaatgaattccaatttgttgactattacctatcaaatcttgctctataatctgatttgattttgtcgtccaaataatcccgtaccaagacgtatctagaatagtagtaattagtgaaataaaaatacttgtacaaaccaacgacgtaatcccatcaccaacagtccaaagagtcaaatctttggaatattctgaaccattcatgaacatcacagcaaataggattaaaacatttatagctcccacgtaaataagtagctgcgcagccgctacaaaataggagtttgataaactaaaaaataaggatatgcaaacaagaaccaatcccaacgaaaaggcagaaaaaatgggattggtaagtaagaccacccccagacctcctactataagacccgatcccagaaaaactaaaagaaaatcatgtattggtccaggcaaatccattctatttaaaagataactaaatcsaaatgtgtttcatgattttattgacccgaccgggaaatttttgatgatatgctcgtaattgaattctaatcgaatgcgttttaattggtgtaggtacacaactagtggacccccctttcactcgaaagaaagcctagttagtttaagtttagttcgaaattctctatttcgaaataattatggatataggattttcaatccaaaacaaaaatrgagtggcgcttagcactaamcaattgatagttggtccgaatttctagttattgaccaagnnnnaaaaaaaaaaaagaaaataaagaactcattccttttcattcctttagattagatcaaaactttttgataattcgaaattcttckttaatcaaaaagttttgacgttttttattttatttgcgckgaattcaaaattgtccgaattgtataatcgtcgattactgacattggtaaacgacccaaagcgatttgattataattcaattcgtgacgatcataagtagaaagttcatattcttccgtcattgataaacagtttgttggacaatactcaacgcagttaccacaaaatatacaaactccgaaatcaatactgtaattaagcaatcgtttctttcgaacaccggtttccaatttccaatcaacaacgggcaggtctataggacatacacgaacacatacttcacaagcaatgcatttatcaaattcaaaatggattcgaccgcggaaacgttccgatgtaattaatttttcataaggatattgaatagttacgggtaaacgatttgcgtgggataaggtaatcatgaacccctgaccaatgtaccttgcagctcgtactgtttgttgaccataattcatgaacccagttaccatagggaacatatcgtaaagatctatgaagaattttagctttgtttctttctcttgtttgagagacaccctaaatatagaatagcccattcctttttcctttacagtgaaagaagttgggaagaagttgttaataatagattaccgagagaaatgggtaaaagaaatttccatccaagatttaataattggtccattcttagcctaggtaaagtccatcttgttgtgatagaaatgaacaaaaacaaataagttttagctaatgtaataaaaataccaattgtcgttccaaaaactctacccactttagttatttcaaagagcccaggaacgaatatgtacgggatagagatattccaaccgcccaagtaaagaactgttacaaataacgaagaaactaatagatttagataggaagcaacgtaaaataaaccaaatttgatacctgaatattcggtttgataacctgctactaattcttcttctgcttctggtaaatcaaagggtaatctttcacattctgctagggaagaaattagaaaaacaagaaaccctataggttggcgccacagattccacccccacaaaccatattttgattgggcttcaactatatcaactgtacttgaactgttagataatcatagtcggtgataacatcactgttcgcatcgctattccagaaccgtacgtgagattttcacctcatacggctcctcgggggccaccaataaatctaaggacctctttgatattctttatcttgatacggttggagtatcaatatatattatatagatagagtcaaaaackgggggaaggtcccgaattaaaccaatggaattctgtctgctaggggctataataataattcatgaattcaaaaagcacttctgaattgatcttgtcctttaataatttcaatttttctttgttgagtaataacctaatccttcaataaaatactccttgtagcaatatcaagagatatttcaacccagccttttcattacgaaaaaaatgaagcattccattagttcatgaatcatgacaggatatcgctatgaatctataaaagaatcaaaagatctttttgtttttcttcctattcttctttctgaaactgggggtttcaaaaaaggattatttcgttcctgatagtcattttgtaatctgtggataggagcatactctggatcggaatcgcgaggagtactgcttgattatttctaccaaacttcaagccccaattagtattctttttatgttatgaaaaaggatcctgttggataatttacataatatatctccatcactaatcctttatgtatttttgtgttcctaaccatccacttcttttttatcaatcatccgttcgggtactacatagaaacannnnnnnnnnnnnnnnnnnnnnnaacgagaatcaaaactctatacggttgatattttgagcccgcttcaagctaggatgactaatcaaccaatcttgggggaaaagttttgctgatatttactttcttttcattcttgtacgtaggaaatgagactcactctttttactgcaaaattggaagctgttttctttcactcatataactatctgatttagtccatcaacatcaataatgaataaaacaatgaggatatctattccatttctttactaacaagaaagaaatgaagaaagggttaaacgaatcgcacgtagagatattgataacacacaaagagttaatggtatttcataactaattgattgagcagcggctcgtagaccacctaaaaaagaatatttattatttgatccatatcctgacataagaagtccgatgggagcaatactggaaacggcaatccacaaaaaaacaccgatattgagatcagataagacaagktgagagctaaaaggaattactgaataacttagtaaaatggatataactgctatggatggtcctatgctgaataaacgagtatctcctcgagacgggagaagattctctttgaaaatgagttttattccatcagctaaagcttgaagaattcccataggccctgcgtattcaggcccaatacgttgttgtattccggcggaaatttccctttctaaccacactattacgagtacacctagagtaatccccaatacaagactcaaaataggtacaagcatccatatgattccatagacctctttcaaggattgcaatctggaaaaagaattcatatcttgtactgcggttgtatcaattatcatttcaacgatctacttctcccataatgatatctatgctacctagtatcgtcataatatcagccaatttcattcttttaactaactgaggaagaatttgcaaattgataaaaccaggcgggcggattttccatctccaaggaaaaccactttgatctcctattaaaaaaattcccaattctccttttggagcttcaacgcgtacataaagttcttgcttcggcaattcaaaagtgggagaaggttttttactaatgaatcgatattcaaaaccgtcccattctggatccttttctatatcaaagcatcgtatttccaaattttcataaggcccccccggaattccttccagagcctgctgaataattttgatagattccgtcatttcactcattcggactaaataacgagctaatgaatccccttctttttgccaccggatttcccaatccaactcgccgtaacattcataacgatcaactttacgaagatcccattctattccggaagctcggagcattggtcctgataaaccccaatttattgcttcttccccgccaataatgcccaccccctcaactcgttctaaaaaaataggattccgcgtaataagtttttgatattccgaaactgctgttaaaaaataatcacagaaatccaaacatttatctatccatccatacggtagatcggccgccactcctccgatacgaaaataattatgcatcattctcataccggtggcagcttcaaatagatcatatactaattctctttctctgaaaatgtagaaaaagggagtctgtgcaccaatatccgccataaaagggccaagccataagagatgagaagctatacgactcaactctaacataattattctgatataacttgctcttttaggtacttgaatattccccaactgttcgggtccatttatggttattgcttctgtgaacatagtcgctaaataatcccaccgtgttacataaggcagatattgtataacagttcggttttccgcaattttttccatccctcggtgtaaataacccaatattggctcacaatcaataacatcttcaccgtctagagtaaggatgagccgaagaacaccatgcattgatgggtggtgaggtcccatattgactatcatgaggtcttttcttgtcgttgttacattcataggttattcctcaattctttctttcatgaattgcttaaaacaaaaaaaatttcatcaaaattcaagatctaagaaatgaaataattcaagttcttgttcaaattaacgagttgttaattctcggatatctagctgactaattaattctgtataacggactttgtctttctttgacaaataagacagcaggcgttgtcgttttcccaggattttacgtagacccctctgggataaaaagtcttttctgtggaattccaaatgggaagtaagtcttcgtatcttattggtgaagmtaactacttgaaattcaacagaccccctgttttcttcttgtgaaataacggaaatgaatgcattttttaccataaaaaaatattctatcgtccttttttctttttgaactaaatgaattttaccaatcagtaagaataatgctagtcattttttttttatagatatatatataagaatctaatttctttaggaactccgaattttctcaactcattttatgaaatcattttatnnnnnnnnnnnnnnnnnnnnnncaaataaagttcatcaatccaatttacgagttggttgaaatagtaatctgaaagcatggtatattttgacactcaaaacacagaaaataaaaagaaacaaaagaaaagaaaaaatacgattctgttcatttatttatagatctaatcgatagtggtctgtgcattggnnnnnnnnnnttccattccgataccggaatggaaatccaatgcatctcgttgtttcagatatcaaatagggtatagaatggatataaaaaagggtatccttaacgaattttcaatcgcggatacatacgtatccttagcatactgaaacggctcccattctgcgcattaaaccaatatcgattcatacaagctaaatcttctaatcgataattaggccaaagaaatgattttattagtttctttttctttttttcgctgttatccacaacttcaccacagttttttacgtatttccaaaatactggatttttatagataagattttttctttttccccttctcgaatagaaagaaattagaattcgcaattctctacgccgtttggtggataaaatagtttcaggaacaaacaaatcagaatcacttttgtgcatagtttccgcattggtcttagkcataaaaaaatttcttcgggctctgtatttttcagtaagttcgaaactatcattatgatcgtagggatcaagctgctcaaccaaggaaatctttatcagttgatagatcaaaaatgatgcgtcctgattttgtctagatatacgaagtggttcgatactgaatattccgtgggtaagcataatggtcgcaagactattgtttcttgtcgaaaactccattttcagtctttcccttttgatagagcttagcaaatttcttttcagccttttctcatctgtaattttctggattctactcaattcgtaggcattcaatttgagttcgtccaatcggtcctcctcatcgtcctcagcatcatcctccggcaatatcacttgaaaattacggatatccccgctttttgggtattccgcgatgggccgttgccatttgtctgatccaaaggctgtgtaaggaattttgttttcttgtacttgtacttttctttttcttytttttctcgcttttttgtcttcttcttccattctcgctatattcttcgctctttgtttttttagtttctctatattcttcgctacattcttcgctactttgttttttagtttctctatattcttcgctacttttttttttagtttctctttttttctctctttttttctcttttctttctctattttttcttcttcagtctctattttttttttttcattctctatttttttttttgcattctctattttctctttttttctcttttstttctctatttttctcttttgtttctctatttctttttgtttttttttctctattagttgcgctattcgtttattttttctctctttttgctctcttttttgttttaaactcgctacaagtgcatcccaaattctcgctttcgcttgtgcgtgcaattcgtggtttgtatcctttggactgttttttttttcaagaaaaaaatcgataagattttgaatagcattttcattttcattttgaataacattttgccttccatcttcaataggatcttgaataagatttggattttcttcttgattttcaaaaattaaattttcaaaaagtaaattttttgataggatccacggttttacttgatacctaagatccagtttgagcaactccgagaagaagaaccaacctttcagatccgagatgcacctatttggtagttctgtattcattccccgccaatcaaaaagtgggttttgttttttagttctttgagaattttgaaaagtccaaaaaaccccaggcttaatacttgcattaccatttgccgcggtccagtacttaacagcattaccactatttgtcgcggtccacatcttaacaaaccggtctttgtctttatcgtttccaccaatwaaactaccagggaaaagtctccaaggaacatatttgcggtctggaaacgtatacagatccagaagatcattttgtactaaaaactgattgctaagagcaataccttctggactatcaactaaattcactttccgtctattgtaattgtaagaatttttttgtttattatttatacatacatacttatcttcggaattaatagattgataggaaaaaaggtcatagctataggattttatagagttcttaatatccccggccctttgacctaggtaagtctcgactacattttcttcatcgtctaatgaatttgcttcaaagaattgttttcttttttcattagaataccttttakttaagtctgtattttcgtccatacgttcttgattgactttagttcgccatttttgggggcttaagctattccatataatgggagatacgctatattgatgctgagcctttaaccagtttttccattgatttttgccggaattcaaactatttttatgttttaatttcgaatgaaagagttcttgtgcttcaaaataatcctttagttctttcttaagaaaacgggatgttccgtcatattgaagaacatatcttaacttatctaagtgaataagttgggtttgttgggtttggtataatttgtaaaatacatatgcttgggacatagaggataagtccgaagtatctgttgccttctttctcttatacttatagccattccaagtatccccaagcttaatatcattctcagaaatcctaatatctttatcataaagcgactctttaaaaatcgaaataaagggatttttttttttctttgttttatacactgtttctttatttgtttcagtcttgccaatgccaatggatttttcaatcattttttttgaaaattcaaaaaaacgttgtggatggatcttgcgaatagaaatggcacgttcaaggggattgaggtatatccttttaatattgcgggatatccttttaatgaaaaatagtagaacataataggattttcggattcttagaaaataaaatttgtgtcggcgagactttattctttctaatttctttaaaatatttttttttgcttgtacgagtttatcaggagaatcgggtttaggagtgaaaactattttctttctttcttttgtaactttatctatctcatcccagactgctcttagttcattatccagatccgacggttctttttctggatccgccactttttcttctggtaatgaatcatctttcaaagctctaactggaccttgcaacaacgattcgctaatcctaggattcctactcattctaaaatcttgttcgtttttaagattatctatgtctttttgagaacgagtgaactccggggtttctcttcctccagataattcaattgggtgtctttttaaacgagctctttttagaaatagaaagcttttgatgaaccatttttttgttttttttaagacgtttcgaaaacgtttgcttagaattatagaatgtttcttttcaaattggcgaattttctttttgagttcgtttctaatgggattaaaaaagactccccaatccggggttattagatcaccgaaaggacggtcggttaagatcccaaaacttgttaaaaaacgaaccccccggtccccttcgaattgcgctttgcctttcttcggacctttttctttcttcggatctttttgaaaaaagaatcgtctgtaccaaggnnnnnnnnnnnnnnnnnnnnnnnnnnnnnnnnnnnnnnnnnnnnnnnnnnnnnnnnnnnnnnnnnnnnnnnnnnnnnnnnnnnnnnnnnnnnnnnnnnnnnnnnnnnnnnnnnnnnnnnnnnnttctttcttcggacctttttctttcttcggatctttttctttcttcggatctttttgaatggatcgcgtcttagatctgtaccaaggtttaaggtaaaaagggttggtgaccagtatctgaataccgtcatcggcccagtctggtgggaattggtttaagkcgattttttctgagactttcataccattataggtgcatatagcatacctttctctmttcaaacgggcgaagtctattttccactcggtaggttgcaataataacatacgggctatatttttccctattatgaatgcagggaatacaaccttttttctaagaaaaatatgcagtaataatatgaaagttcttacgacttgaccatagtcaatgttctcccacatttccgttacattctcaattcgtatatcatcctcgacgtcttcgtaggattgcccgtcttcggcccccgcctgtttcagcatttccctcgtctcagccacaatcgacttcgtatccggaatcatcactttaaattcatctttctcgttatcgtcatcgtcatccactattttttccccttttatccgggtttcataaaagaatttcacctgcacggctaagttaaccaaaccatccaaaaaagtgcgggggcccaaagcgaaaagaggggagcgtgcatttacttgagtcatgcgacaaacgtatgctttacgtctgtcctgacgcgcggatcccttgattaggcctcgacgaaaatcggacatatggcctaaaaaacgtatcgcatatgtttttcgatgccgcacaaaattaccctgctcatctatcaacggcttccgttttttcgaatcctgctcagtaaacaccgmtacacgtttgaatgggagtattcgaatctcatgatccgagaactgagtctctccctcggctccctccagttgttccaactcgtcgattaattggtatgaccatcgaggaacttttttattgatttcttcttctagttcaataacttcttttttatttctttggggctccgttacaaaagcatgaaaaagaatgtcatcaaaagatggcgggctatagctatagcctgtggcgaatgaatacttttcgattgtggctgcgtcgaatctgattccgtgtgggttgatttcggtttttggggttgcgccgaatttkactccttttgggtagctttcgttttgttttcttttgatttcgtttacnnnnnnnnnnnnnnnnnnnnnnnnnnnnnnnnnnnnnnnnnnttttcttttgatttcgtttactttgcttttgacttttttttgtttgcttttgatttcgtttactttgcttttggaaatttttttctttttttttggtactgcagggccattaattctatttactaacgttttcacgaagggataatctctctcgttaacaaaaagtaggtgaagcttatttaccgggtttttcatcctgcttagtagggatatggcatttttttgttcccgcaagtcatcatcattcttatttcggagcgttgccattgtaatattattctttaagaaaacaacctttatgacatcgcttgtcttccttccgccatcgtcgacttcagggtcgctctttccacgaagcgctccggtcaaaaaaggatcggctatttcaggcaagtattcttttttagttttataattacacaaccttttccttgtttnnnnnnnnnnnnnnnnnnnnnnnnnnnnnnnnnnnncgaggacatttagcagacttttttttttatctaaagttttaattcgattttgaaattctgtactcaggctgttctttttttttttattgcgagaaatccactgtctataactcccaggagcagaccacctaagagcccgccatttagctttagcatagattcgtgggaacctcgaagccatttttctttgtatcatttcccagaaagttgccaaactgggtggatatgtaaaacatattctttgttttccatcgcttcggcatgtataaaaaaaatattgtgacatctcatttttgacagccttttcaacgccagcacacgtttttatatatcgtaatggacggagtggtttttgcgggtcaaaaagagaagtgataatagggatttcaaacgagaataaatcgtttttttctttcaatattgatattttttttttcaatattgatattttttctttcaatattaataacttcggattctcttccctttcttccgaaggagaaataggcgaaggagaaataagttcttctgggaatccctcttgtttctcttgcaccccctcttccacatatccttcttgcgcagcaagcattcccttatatgcttcctgcatagctcgcgcagcttcgatttccatctctcttcgctgagcttcgattagccaaaatgtgtattgcacaacttgctcagctcggattcgcttcgctttttgctcagcttgtatttgcttctcgtctttctgagcttgtatttgattcgcgtctttcgcagcttgstttgccagatagctttctaccacaccttgcttgaattcttgcagagcttgcctttgtgctgccctttgcgctctcctttgcgcttcgaatttttycgttagtctttyttcaagttccttctcttctctggcagcttgggtttcgttcgatagttttctttgaagttgtaattttttgtcggccgggtctgcatacaaaaggggkgtttgatctaaatataaaagaaagatagcaaataagataatactaaagaggtgctccatatcctgtctgaattttgctcccacgtacacattctcaaatccacgaagtatcaacctagcataaaagcgaatgttaatttttaggccgcttattagcgaagaaccccttatccaccaccgtgcatcgtctaataacttagaattctttatcctaactaatgccgattcaacctgtttcatggctaaaatctcacgaattaaaccagcaacaaaagaatttcgccatttttcgataatgtacttagtcgctggaataagtacattacatgtaatgtacttcattgtcttcgatctaataacctgaagtagccaaacaaataccaatccagcccatttcaggactaaaatatgaccaattaaccamccaacaaagctacttaggacaaataacatcttattgttgcatcgaaagatataaatgtagcttaatcgggttaacattggcctkcccaacaagctaaggctgaataattgaaaaagcaaattattcaggaataccaattgaaacctacgattccgcattgacttagtgagcaatgggaaagcaaaacgctggctcggccattgaccgctattgctggataagtaatgaaagaaaaaatacggtgcaagtagtaaaaggattgtatgaggtctacctaacgctagatgcagaggcccataaaggattgatatgaatatcaaaagttgtcctgtaaaaaaacctgcagtttctgatgmcttcttttcgattgcgtctggatcgtcgttcaaaaaccgtggtcggagaaggaacaggtaagaggacccgatggaaaatgcgctaataaatccataatagagtccgaccataacgacggaattgyttatcttcatgsatacggatacgagattaaccggtagaaagagtttaaaaatcatyacaaacctccttgtttgttgtattttgnnntttttttttatctttttgataagataatagaatttgnnnnnnnnnnnnnnnnnnnnnnnnnnnnnnnnnnnnnnnnnnnnnnnnnnnnnnnnnnnnnnnnnnnnnnnnnagaagtatagtagaattacttttnnnnnnnnnnnnnnnnnnnttttgnnnagaagtatagtagaattacttttgakwagataatagaatagttctttnttgaagctattctttatctttattttmtctttatatagaatatgcaatttgtatcnnnnnnnnnnnnnnnnnnnnnnnnntmtatgkaatwtgtatctttatatggaatatgtaatttttgaagtgattctttctcttggtcttttcctagcattttactgttaagcatggttatgcttctttccgtctatctctctattcaacaaataaatagaagttttatctatcaatatgtatggtcttggaccattaataatgatttttctttagagttcggtcacttaatcgatccacttgcttctattatgttaatattaattactactgttggaattttggttcttttttatagtgataattatatgtctcatgatcaaggatatttaagattttttgcttatctgagttttttcaatacctcaatgttaggattagttactagttctaatttgatacaaatttatattttttgggaattagttggaatgtgttcttacctattaataggtttttggttcacgcgacctattgcagcaactgcttgtcaaaaagcttttgtaactaatcgtgtaggggattttggtttattattaggaattttaggtctttattggataacgggtagttttgaatttagggatttgttcgaaatagtgaataacttaattgataataataatcaagttcattttttatttgttactttgtgttcctttctcttatttgctggtgcagttgctaaatccgcgcaattcccccttcatgtatggttacctgatgccatggaagggcccactcctatttccgctcttatccatgccgctactatggtagccgcgggcatttttcttgtagctcggcttcttcctctttttgtaatcacaccttacataatgaatttgatatctttgataggtataataacagtactattaggagctactttagcccttgctcaaaaagatattaaaagaagtttagcttattctacaatgtctcaactgggttatatgatgctagctctaggtatgggttcttatcgagctgctttatttcatttgattactcatgcttattcaaaagcattgttgtttttaggctccggatccattattcattcaatggaatccattgttggctattctccagataaaagccagaatatggttcttatgggcggtttaaaaaagcatgtaccaatcacaaaaacggcttttttggtgggtacgctttctctttgtggtattccacctcttgcttgtttttggtccaaagatgaaattcttaatgatagttggttgtattcgccaattttcgcaataatagcttgttccacagcaggattcactgcattttatatgtttcgtgtttatttacttacttttgatggacatttaaacgttcattttcaaaattatagtggtcaaaaaagtagctccgtctattcaatatctttatggggaaaacaagtaccaaaaaggattcaaaatccgttttgtttattaaatttattgacaatgaataataatgaaagtacgtcttttttttggaataacaaatgtaaacttgatggtaatgtaaaaaagaggatacgcccttttattactgttactcattttccgaatagaaagactttttcttatccccatgagtcggacaatactatgctattttccctctttgtattagtgctctttactttgtttgttgcagccataggaattccttttaatcaagaaggaagtgattgcgatatattatcaaaattgttaaatccgtctataaaccttttacatcaaaattcaaataattttacggattggtatgaatttgtgaccaatgcaagtttttccgtcagtatagcccttttggggatatttatagcgactttcttatataagcctatttattcatctttacaaaatttcaacttacttaattcattttataaaagaagtgccaatcgagttatgtgggacaaaatccaaaattggatatatgattggtcatataatcgtggttatatagattctttttatacaatatccttaactgggggtataagaggattggctgaactaagtcatttttttgatagacgcgtaattgatggaattctaaacggattcggccttacgagtttctttttaggagaaagtctcaaatatttcgggggcggacgtatctcttcgtatctcttattgtattccatttttatattcatttttttattaatggattctttctttacaaacctccctttttttgttctatgtcaatttctggattcttctttttctatgtcaatttctggattcttattatatgagaatttttgaactttccatatatagaaagatagagactagaaacgacatctcttatgtcaatgacaccaaagggatattaaatgaatggaattgtgatatggatggaatataatgaaatagagccactttgaggttccctatgaaatgaggcatggaacggagccactacgaagaagttccgggagttacgaaggaaacttcgagctcatattggttatgatttgagaacgggaattgaactctatgagatctaatctcccgttgttcctcagtagctcagtggtagagcggtcggctgttaactgactggtcgtaggttcgaatcctacttggggagatttgattcattccgaattaaagaattcagaatgaaagggctcgctttgaccattagggttaagagtaagttaatccgtgggttccctgtgtctttgtttctattgcattctatctcatcctatcacattctgttcttcgatatttgagaatcaccgtcaatatctcggtgtaggtccgggataaccctttgttccgcagtcctggggctatttacaactagccaattaagaattctcagatgtactagcaagtgcatcaaagatgcagttatcgattctcccgagaggccacaattaccgcgagcaaacatattaatgaggaggaacccatttttgctatgctactaatagttttacttgctctgctcttttgaccaagcctggctgaggaagagttacggggcgtaaaacatcaaaaaaatatgcggattcgggcagggcatactatatttcatttttcagcccttaacgataaataataccatttcgacaaaagacccatacccaagttccatagccttgggtccgctatcccgatcatgattttcctaccccccatagggaaaggtccttccccctttgggccggttgtgggcgaggagggattcgaacccccgacaccgtggttcgtagccacgtgctctaatcctctgagctacaggccccgccccgtcttcactggatctgttcccgggagtaccctaaaaaaaaagggaacctttcctctccccagccattttgggttaagaagatgtgaaagcgcctttctctctataataacggtgcgttccgaggtgtgaagtgggagagaagggatttcataattggggttttgaataaaacgaccttttcattttttttctttttcaatatgaaaaagtcgtaataataatgagaggtgttaagctttgtatcatcctggcgtcgagctatttttccgcaggacctcccctacagtatcgtcaccgcagtagagtttaaccaccaagttcgggatggattggtgtggttcctctacgcctaggacaccagaatatcgaaccgtgaacgaggaaaggcataagagaaaagcatattgactagtcattgtgaggccccttgactggaggggacaccaaaggactccgcccttccatcccttggttggatagatagagagggagggctgagcttttggttttttcatgttgtcaaagggttgaacaatgaaaatcgatggcgaatgcctgatcgggtcatgtaggagcaaggttcaagtctagcggtctgttaggatgtctcagctgcatacatcactgcacttccacttgacacctatcataatgataaacggctcgtctcgccgtgaccttctcttgaattcgcaaaacttctgtcgctccatccccgcaggggcagagaacccgtcgctgtgctaccggaggctccggggaagtcggaataggagagcactcatcttggggtgggcttactacttagatgctttcagcagttatccgctccgcacttggctacccagcgtttaccgtgggcacgataactggtacaccagaggtgcgtccttcccggtcctctcgtactagggaaaggtcctctcaatgctctaacgcccacaccggatatggaccgaactgtctcacgacgttctgaacccagctcacgtaccgctttaatgggcgaacagcccaacccttggaacatactacagccccaggtggcgaagagccgacatcgaggtgccaaaccttcccgtcgatgtgagctcttggggaagatcagcctgttatccctagagtaacttttatccgttgagcgacggcccttccactcggcaccgtcggatcactaaggccgactttcgtccctgctcgacgggtgggtcttgcagtcaagctcccttctgcctttgcactcgaggaccgatctccggccggcccgaggaaacctttgcacgcctccgttaccctttgggaggcctacgccccatagaaactgtctacctgagactgtcccttggcccgtaggtcctgacacaaggttagaattctagctcttccagagtggtatctcactgatggctcgggcccccccggaaggaggccttcttcgccttccacctaagctgcgcaggaaaggcccaaagccaatcccagggaacagtaaagcttcatagggtctttctgtccaggtgcaggtagtccgcatcttcacagacatgtctatttcaccgagtctctctccgagacagtgcccagatcgttacgcctttcgtgcgggtcggaacttacccgacaaggaatttcgctaccttaggaccgttatagttacggccgccgttcaccggggcttcggtcgccggctcccctgtcatcaggtcaccaacttccttgaccttccggcactgggcaggcgtcagcccccatacatggtcttacgactttgcggagacctgtgtttttggtaaacagtcgcccgggcctggtcactgcgaccccctttgtgaggaggcaccccttctcccgaagttacggggctattttgccgagttccttagagagagttgtctcgcgcccctaggtattctctacctacccacctgtgtcggtttcgggtacaggtacccttttgttgaaggtcgttcgagcttttcctgggagtatggcatgggttacttcagcgccgtagcgtctggtactcgaacattggctcggggcattttctctaccccttcttaccctgaaaaagcaggggcaccttgcgtccttgaaccgataaccatctttcggctaacctagcctcctccgtccctcgggaccaacaaggggtagtacaggaatattcacctgttgtccatcgactacgcctttcggcctgatcttaggccctgactcaccctccgtggacgaaccttgcggaggaacccttaggttttcggggcattggattctcaccaatgtttgcgttactcaagccgacattctcgcttccgcttcgtccaccgccgctctcgcggttgcttccctctaaggcggaacgctcccctaccgatgcatttttacatcccacagcttcggcagatcgcttagccccgttcatcttcggcgcaagagcgctcgatcagtgagctattacgcactctttgaagggtggctgcttctaggcaaacctcctggctgtctctgcacccttacctcctttatcactgagcggtcatttaggggccttagctggtgatccgggctgtttccctctcgacgatgaagcttatcccccatcgtctcactggccgaccttgaccctatttatgatttatgtatgattttgatgatattttgaggtcatatctagtattcagagtttgcctcaatttggtaccgctcacgcggcccgcaccgaaacagtgctttacccctagatgtccagtcaactgctgcgcctcaacgcatttcggggagaaccagctagctctgggttcgagtggcatttcacccctaaccacaactcatccgctgattcttcaacatcagtcggttcggacctccgcttagtttcatccaagcttcatcctggtcatggatagatcacccaggttcgggtccataagcagtgacaattgccctatgaagactcgctttcgctacggctccggtgggttcccttaaccaagccactgcctatgagtcgccggctcattcttcaacaggcacgcggtcagagccctgggctcctcccactgcttgggagcctacggtttcatgttctatttcactccccgatgggggttcttttcacccttccctcacggtactacttcgctatcggtcacccaggagtatttagccttacaaggtggtccttgctgattcacacgggattccacgtgccccatgctactcgggtcagagcgtaagctagtgatgctttcggctactggactctcaccatctagggtgcagcactccactgcttcgcctagcagcacgacgcttgtatgactctcccacaaccccgttttcacggtttaggctgctcccatttcgctcgccgctactacgggaatcgcttttgctttcttttcctctggctactaagatgtttcagttcgccaggttgtctcttgcctgcccatggattcagcagcagttcgaaaggttgacccattcgggaatctccggatctgcgcttattttcaactccccgaagcatttcgtcgcttactacgcccttcctcgtctctgggtgcctaggtatccaccgtaagcctttcctcgtttgaacctcgcccttaacttgaaggctccgccatcataaggtgctgctaaatggaaggatcatatcaacgtccatgaataagaaatcatagatcgaactgccgaatcgaaaaaatgggtgctatcatatagctttgtatcggctaagttcacgagttggagataagcggactcgaaccgctgacatccgccacagggtaaaccaccgcctctccggccccccggctgattccaccatagaggccaacgatagacaataactcccccccgaacacagcttacaactttcatcgtactgtgctctccaaagagcaactcttcttaaaatctcaaagggtgctgggttggaatcccattctaactaaggattcttgcggttccggaggatccagctacaggagaaccaggaacggagagctttccccccttttccgcccgactctttggtcttaagaatgctggttttaagaatgagtgattgcccttctccgacccttactgctcaacctaagagcggacagctaatgcgttccacttattgaacaggattctatggtcggtccgtgacccctggatgccgaaggcgtccttggggtgatctcgtagttcctacggggtggagacgatggggtcggtccatggattttccttccttttgccgcatttcgctcaaagggttgaagggggatagtgcatcaagctgttcgcaagggccaacttgatcctcttccccagggatcccagatgagggaaccctaggagagccgccggctccaactaccgtccatgtacgatcctagatctgaccaactgcccatcctacctcctctacgttcttgacagcccatctttgtctcagtagagtctttcagtggcatgtttcggtcctcttccccattacttagaaaaagtgagccaccggttcaggtacaagatactatcattaccgcccggacaattagacatccaacccgtaatcgcaacgacccaattgcaagagcggagctctaccaactgagctatatccccccgagccaagtggagcatgcatgaaggagtcagatgcttcttctattcttttccttggcgcagctgggccatcctggacttgaaccagagacctcgcccgtgaagtaaatcatcgcacctacggtccaaccaattgggagagaatcaatagattccttttcgggagcgattcatccttcccgaacgcagcatacaactctccgttgtactgcgctctccaagtgtgcttattccctccttcttccttaccctggcaagtctttgtgaaataactccgatgagaagaaaaaagaaggcgttaagaaaccctcctggcccaaccctagacactctaagatcctttttcaaacctgctcccatttcgagtcaagagatagataaatagacacatcccattgcactgatcggaggcgttcgtagtgactgagggggtcgcaagaccaagaagtgagttatttatcagccaagcattcttcttacggctagatccaatctcctggtccctgcggaaaggaaaaagaatttcacgtgcttcctttcgggaagggaggattaggaaaatcctattgattgcagctttctccagacctccgggaaaagcatgaaaaaaaggctcgaatggtacgatccctccgtcaccccagaataaaaggggcgatctcgtagttcttggtctgtgaagatacgttgttaggtgctccatttcattttcccattgaggccgaacctaaacctgtgctcgagagatagctgtccatacactgataagggatgtatggattctcgagaagagaggagcctggtggtcccccccggaccgcccggatcccacgagtgaatagaaagttggatctacattggatctcacctgaatcgccccatctatcctcctgaggaggggtttggtttcaaacccggttcgaacaggagaagtacgccatgctaatgtgccttggatgatccacatctcagggtcaggcgctgatgagcacattgaactatccatgtggctgagagccctcacagcccaggcacaacgacgcaattatcaggggcgcgctctaccactgagctaatagcccgttgtgcgggcctcccactggggggggcccgctgctttgtcaacgtcaaaaaggggggcgctctaacactgagtcaaaaaggggcgcgctctaacactgagctaatagaatagcccgttgtgcgggcctcccactggggcccgctgctatgtcaacgtccaaaaggggatcctaccaatgagctaatctaatcgtcgtgtcgtcgtcgtgcgggcctcccactggggcgcgctctaacactgagctaatcctaccaatgagctaatcctaccaatgagctaatcgtcgtgtcgtgcgggcctcccaccggggcccgctgctatgtcaaagcctcctttnnnnnnnnnnnnnnnnnnnnnnnnnnnnnnnnnnnnnnnnnnnnnnnnnnnnnnnnnnnnnnnnnnnnnnnnnnnnnnnnnnnnnnnnnnnnnnnnnnnnnnnnnnnnnnnnnnnnnnnnnnnnnnnnnnnnnnnnnnnnttttacttccttttttcgcccccatgctaccccgcgcggaaagggcatggggacgtccaaaaggggatcctaccaatgagctaatcgtcgtcgtcgtgcgggcctcccaccggggcccgctgctatgtcaaaagcgagagaaaccccatccccctccttccttttttcgcccccatgccccccagcgcggaaagggcgcggggacatgctaccccgcgcggaaagggcatggggacgtccaaaaggggatcctaccgacttgttccgacctaggataataagctcatgagcttggtcttacttcaccgtcgagaaacgaaagaagactaccatctccaagtttcactcagatgtagctggcctcgttttgggtgaaaaggaagagtcagaccaaaatacccaacaagcattagctctccctgaaaaggaggtgatccagccgcaccttccagtacggctaccttgttacgacttcactccagtcaccaagccttgccttcggcatccccctccttgtggttaaggtaacgacttcaggcatggccagctcccatagtgtgacgggcggtgtgtacaaggcccgggaacgaattcaccgccgtatggctgaccggcgattactagcgattcctacttcatgcaggcgagttgcagcctgcaatccgaactgaggacgggtttttggagttagctcaccctcgcgggatcgcgaccctttgtcccggccattgtagcacgtgtgtcgcccagggcgtaaggggcatgatgacttgacgtcatcctcgccttcctccggcttagcaccggcagtctgttcagggttccaaactcaacattggcaactaaacacgagggttgcgctcgttgcgggacttaacccaacaccttacggcacgagctgacgacagccatgcaccacctgtgtccgcgttcccgaaggcacacctctctttcaaaagggttcgcggcatgtcaagccctggtaaggttcttcgctttgcatcgaattaaaccacatgctccaccgcttgtgcgggcccccgtcaattcctttgagtttcattcttgcgaacgtactccccaggcgggatacttaacgcgttagctacagcactgcacgggtcgatacgcacagcgcctagtatccatcgtttacggctaggactactggggtctctaatcccattcgctcccctagctttcgtctctcagtgtcagtgtcggcccagcagagtgctttcgccgttggtgttctttccgatctcaacgcatttcatcgctccaccggaaattccctctgcccctaccgtactccagcttggtagtttccaccgcctgtccagggttgagccctgggatttgacggcggacttaaaaagccacctacagacgctttacgcccaatcattccggataacgcttgcatcctctgtcttaccgcggctgctggcacagagttagccgatgcttattccccggataccgtcattgcttcttctccgggaaaagaagttcacgacccgtgggccttctacctccacgcggcattgctccgtcaggctttcgcccattgcggaaaattccccactgctgcctcccgtaggagtctgggccgtgtctcagtcccagtgtggctgatcatcctctcggaccagctactgatcatcgccttggtaagctattgcctcaccaactagctaatcagacgcgagcccctcctcgggcggattcctccttttgctcctcagcctacggggtattagcagccgtttccagctgttgttcccctcccaagggcaggttcttacgcgttactcacccgtccgccactggaaacaccacttcccgtccgactcgcatgtgttaagcatgccgccagcgttcatcctgagccaggatcgaactctccatgagattcatagttgcattacttatagcttccttgttcgtagacaaagcggattcggaataggcatacctatcccctcacgtcaatcccacgagcctcttatccattttcattcgatcacggcgggggagtaagtcaaaatagaaaaactcgcattggttttagggataatcaggctcgaactgatgacttccaccacgtcaaggtgacactctaccgctgagttatatcccttccctgctcccatcaagaaatggaactgactaatcctaagacaaagggtcaagaaactcaacgccactatttattcttgaacaacttggagacgggccttcgtttcgcactattacggatacgaaaataatggaaaaattggattccattgtcaactgctcctatcggaaataggattgaatacggattcgagccatagcacatggtttcataaaaccgtacgattctcccgatctaaatcaagcaggttttccatgaagaagatttggctcagcatgttctattcgatacaggtaggaaaagcggtattcttcaattcaaaaaatagagaaatcagaaccaagtcacgatgatacggatcaaccccttcttcttgcgccaaggatcttaccatttccgaaggaaccggagttacatctcttttccatttccattcaagagttcttctgtgtttccgcgcgcctttgagacccaccccgaaaagtggacaaattccttttcttaggaacacatacaatattcgtcactacaaaaaggataatggtaaccccaccattaactacttcatttcatttatgaatttcatagtaatagaaatacatgtcctaccgaaacagaatttgtaacttgctatcctcttgcctagcaggcaaagatggacctccgcggaaaggatgattcattcgtatcaacacgagagtccaactacattgcattgccagaatccatcttgtatatttgaaagaggttgatctccttgcttctctcatgatacaatcctctttccgcggagccccctttctcctcggtccacagagacaaaatgtaggactggtgccaaaagtgaatcacggaagaaaggactcactgagccgggatcactaactaatactaatagaatagaaaagaattgaaaagaactgtcttttctgtatactttcccccgttccgttgctaccgcgggctttacgcaatcgatcggatcatacagatatcccttcaacacaacataggtcatcgaaaggatcccggagacccaccaaagcacgaaagccaggatctttcagaaaatggattcctattcgaagagtgcataaccgcatggataagctcacactaacccgtcaatttggaatccaattcgggattttccttgggaggtatcgggaaggaattggaatggaataatatcgattcatacagaagaaaaggttctctattgattcaaaggctgtacttatgggatagggatagagaaagaggaaaaaacggaagatttcactcacatagtacttttgatcgaaaaatcaatctgatatatttcgtacccttcgttcaatgagaaaatgggtcagattccacaggatcaaacctatgggacttaaggaatgatggaagggaataaaaaaggaaaagaaatcaaaaaaaaaaaaagaagtaaataaaaatgannnnnaagaacccagatttcaaatgaacaaattcaaacttgaaaaggttctttctaattctcgaagaatgagggacaaggggattgatcgagaaagatctcttgttcttattataagatcgtggttggatccgcagatgtttggtaaaaagaagaatcttctcctttgagaataatcaaaaatggaaagtgtttaattggaacatgaaaacgtaactgaattggtcctagttactcttcgggacggagtggaagaggggagaagattctcaaacgaggaaaaggacccaatgacttcgaaagaattgaatgaggagccgtatgaggtgaaaatctcatgtacggttctgtagagtggcagtaagggtgacttatctgtcaacttttccactatcaaccccaaaaaaccaaactctgccttacgtaaagttgccagagtacgattaacctctggatttgaaatcactgcttatatacctggtattggccataattcacaagaacattctgtagtcttagtaagagggggaagggttaaggatttacccggtgtgagatatcacattgttcgaggaaccctagatgctgtcggagtaaaggatcgtcaacaagggcgttctagtgcgttgtagattcttatccaagacttgtatcatttgatgataccctgtgaatcgctagaaacatgtgaagtgtatggctaacccaataacgaaagtttcgtaaggggactggagcaggctaccatgagacaaaagatcttctttctaaagagattcgattcggaactattatatgtccaaggtccaatattgaaataatttcagaggttttccctgactttgtccgcgtcaacaaacaattcgaaatgcctcgacttttttagaacaggtccgagtcaaatagcaatgattcgaagcacttctttctatttttacactattccggaaacccaaggactcaatcgtatggatatgtaaaatacaggatttccaatcctagcaggaaagggagggaaagggatactcaattgaaagggagtaaacagaattccatactcgatctcacggatacatatagaattctgtagaaagccgtattcgatgaaagtcgtatgtacggcttggagggagatctttctttcatatctttcgagatccaccctacaatatggggtcaaaaggccaaaataaatgattttagcccttataaaaagaaaactgattcttgaatccctttcacgctcatgtcacgtcgaggtactgcagaagaaaaaactgcaaaatccgatccaatttatcgtaatcgattagttaacatgttgattaaccgtattctgaaacacggaaaaaaatcattggcttatcaaattctctatcgagccatgaaaaagattcaacaaaagacagaaacaaatccactatccgttttacgtcaagcaatacgtagagtaactcccgatatagcagtaaaagcaagacgtgcaagcggatcgactcatccagttcccattgaaataggatccacacaaggaagagcacttgccattcgttggttattaggggcatcccgaaaacgtccgggtcgaaatatggctttcaaattaagttccgaattggtggatgctaccaaagggaggggcggtgccatacgcaaaagggaagagactcatagaatggcagaggcaaatagagcttttgcgcattttcgttaatccatgaacagaggatctctatagacacatagatccgtggatccatatatctcgatcggaaaagaatcaatagaaaaagaaagaatcggaattgatcgatatatttctcgaaacaaacaaaaaagaaacgaaagatgaaacataaatcatggatccactaagccatctcggggacttgcttaagaataagaaagaggaatctcatgtaaatacggtggaataaggtttgatcctattcatggggattccgtaaatattccattccaaaaatagaaagttcgaaacaattggcatttttttggagattggatgcggttactaattcatgatctggcatgtacagaatgaaaacctcattctcgattctacgakaatttttatgaaagcctttcatttgcctctcttcgatggaagttttattttcccagaaggtatcctcatttttggcctaattcttcttctgatgatcgattcaacctctgatcaaacagatataccttggttctatttcatctcttcaataagtttagtaatgagcataacggccctattgttccgatggagagaagaacctaggattctcttttcaggaaatttccaaacgaacaatttcaacgaaatctttcaatttcttattttactatgttcaactctatgcattcctctatccgtagagtacattgaatgtacagaaatggctataacagagtttctgttattcgtattaaccgcgaccctaggaggaatgtttttatgcggtgctaacgatttaataactatctttgtagctccagaatgtttcagtttatgctcctacctattatctggatataccaagaaagatgtacggtctaatgaggctactatgaaatatttactcatggggggggcaagctcttctattctggttcatggtttctcttggctatatggttcatccgggggggagatcgagcttcaagaaatagtgaatggtcttatcaatacacaaatgtataactccccaggaatttcaattgcgcttatattcatcactgtaggaattgggttcaagctttccccagccccttctcatcaatggactcctgacgtatacgaaggagtgcggttcgttcgataaattcctacctctctatctatctcggagatgtttggaattttcaaaactccatggacatgcagaagagaaatgctatccccactcggaccaagacataacttttacttgttcaaataacaattaaggtcaagcagggtcaggaacaacgaatctctttatgataaacagatccattttgcaagttcgttattacgggtagtttctacaaaagatcggactaatgacgtatacaatacttgaattctcggtgtagatgctacatagttggttctcatccttcagagactgcgagtgtaataggagcatccgtcgacaaaaggatcaccctaagatgatcatcgcgtggctattgagaacgaatcaaatcagatggttctatttctcaatctttctgacttgttcctacggaaccaaggtcgaaaagattgaaaaaaaatagtcattcacaaccactgatgaaggattcctcgaaaagttaaggattagtaatcctttttagaaatcgaatggattcggtcttatacatacgcgaggaaggtaatcaaaaaagaaagaaaatgagttcttctttcttttatcacttaggagccgtgcgagatgaaagtctcatgcacggttttgaatgagagaaagaagtgaggaatcctcttttcgactctgactctcccactccagttgttgcttttctttctgttacttcgaaagtagctgcttcagcttcagccactcgaattttcgatattcctttttatttctcatcaaacgaatggcatcctcttctggaaattctagctattcttagcatgatattggggaatctcattgctattactcaaacaagcatgaaacgtatgcttgcatattcgtccataggtcaaatcggatatgtaattattggaataattgttggagacgcaaacggtggatatgcgagcatgataacttatatgctgttctatatctccatgaatctaggaacttttgcttgcattgtattatttggtctacgtaccggaactgataacattcgagattatgcaggattatacacgaaagatccttttttggctctctctttagccctatgtctcttatccctaggaggtcttcctccactagcaggttttttcggaaaactccatttattctggtgtgggtggcaggcaggcctatacttcttggtttcaataggactctttacgagcgttgtttctatctactattatctaaaaataatcaagttattaatgactggacgaaagcaagaaataacacctcacgtgcgaaattatagaagatcccctttaagatcaaacaattccatcgaattgagtatgattgtatgtgtaatagcatccactataccaggaatatcaatgaacccgattattgcaattgctcaggatacccttttttagcttctagaatctatttcttagttcaagatccctcttactaactggaatcaaagaattagtagatctgttccgcccaaaatgggaaggggctcgggttatgaacttataatctatcatctgatgatcgagtcgattccatgattataagttcattccataccggaccttatatacattctcattatgagaaggggtcattcaagcgtatctaaatagatactatgtttacatatggatcccggcgtcgttacattccatttaggattaggaataggcgtaatcggacccgctttttaaatatctctccttatttgggaccctattccactcttttgacttctattgaatcgagaaatgggtttgattgtccatctttttgatattgatatactttttgatattgatatataaggcatcctccagataattcaaatcgaaacaattggatgtccgacttgggcctatatgacatgaccgatcaatagaaatacttcagcactccgcctttgtcatatattccatacatcacactagatagatatcatattcgtggaatacgattcagtttcaagatgccttggtggtgaaatggtagacacgcgagactcaaaatctcgtgctaaagagcgtggaggttcgagtcctcttcaaggcataatattgagaatactcattgaatgagcaattcaataagagagctcggatcgaatcgatattgatataccgattcgatccgagctcttggaattggaataagttcggcagtggatcacgaaatcttggcgatcttctctatctaatgaatggagagtccactttgaaattgtccgccctgcacccaccctccgagtatatgcttggaatcacacaagggtagattgatacaatataaacctctggtaaaatgccctcccgtaacccagcagataaagtacatggcatagtccgttttagggattggcggcttacccattcagtgactttggcactggacgttcccaaaatgggtactatcgaatcgggtgaattcaatactagacgcctgttggcattccagccttccttctcctttcagggcctatccgaaagggaatacagtacttcttggtcgtgaatatctgaatagtacgaaccgctccgtggatatctttgcttcggaacaattcgaattaggctcggtcaactggaatgtgtattatccatataggggatcctccaattgagacgatccgtcgacctgagacgaagagaaaagtctatctattttatttagttaaactgaaaccaaagattcgttattggaacagatagcaacaaccatttcatccgacatgcgtagttttgattttccaatggattcacatctttcattaatggaaatttttggatgtagtgagtaatagctctggttattcgctgttcaaaaattcttgtttaggcagttcataccatccatacatagtgttttgatctaagatttcaattcttccgtctttcagcagtagcatattgttccgtggagctaaggtccaaaatagggaagaaacgggtgtttccacgactctaccactcagtcaactctcttccacttaatccctatttcatggccacatatttttccggctaagtaatgggaaacccttctactgttccatgaatccgattttcatttcatccgggaaaagccatttttttctaaagaatgtctttgtcatttgatccaatagccttctgttagataggaacagatttgataaatactgataactctcagatggagtattagaacggaaaaatccattagatttagataatgaactcttggttataagccatctctggcgatcaagcacgagttcgtagtgcttgtcttgcttcttcttggtccaccagcgttgacgtgcgcgtttaggggcatccctctttgttttgggattaagaagacgaagaagctcctttgaaatctctgtagcttcctctggatatgacaacacttcgacaaagggcgtatctttgtataggaaagagagtggatctccagggacccacatgaattggcttattcgaaaacatccttcttcttcggaaaatccatctcgtgcctggggctgctgggtttcactccggaagaactccgaatcattctcttgaagctcatcctcttcctcttcctcttcctcttcctcttcctcgtgaagctcatcctcttcctcttcctcttcctcttcctcttcctcttcctcgtgaagctcatcctcttcctcttttagctcttcgtcttcctcttcaagcagctcatcctcttgttgagcttcaagccgctcatcctcttcgtcatccgcttctccctcttcttcctctccccacactgcaacctcagtctctagagcctcttctggaagcggatcctcttcctctggaatctcttccgctggaatctcagcctcacaatccaatataaagtcccaagggtgccatattctaggagaccaaactagttcactgaataaatcctccaacatcttttgcggggcgaagacgtcctcgtcgtcgtcgtcgtcttcttccaactccgattcgtatttttgatgttgatagataagtctctgaatatctaagggattccttggtttgggccgaagaagcaatgtcactcgatcattatcaaactgactggaatctttttctgtcccttctacttcctcatcttctgtcccttctmcttcctcannnnnnnnnnnnnnnnnnnnnnnnnnnnnnnnnnnnnnnnnnnnnnnnnnnnnnnnnnnnnnnnnnnnnnnnnnnnnnnnnnnnnnnnnntcttctgtcccttctacttcctcttctgtcccttctacttcctcttctgtcccttctannnnnnnnnnnnnnnnnnnnnnnnnnnnnnnnnnnnnnnnnnnnnnnnnnnnnnnnnnnnnnnnnnnnnnnnnnnnnnnnnnnnnnnnnnnnnnnnnnnnnnnnnnnnnnnnnnnnnnnnnnnnnnnnnnnnnnnnnnnnnnnnnnnnnnnnnnnnnnnnnnnnnnnnnnnnnnnnnnnnnnnnnnnnnnnnnnnnnnnnncttcctcatcttctgtcccttctacttcctcttctgtcccttctacttcctcatcttctgtcccttctacttcctcttctnnnnnnnnnnnnnnnnnnnnnnnnnnnnnnnnnnnnnnnnnnnnnnnnnnnnnnnnnnnnnnnnnnnnnnnnnnnnnnnnnnnnnnnnnnnnnnnnnnnnnnnnngtcccttctacttcctcttctgtcggcgaggatcccaccagagcgccttctaactctaataggccatgaactatatcagataggccatgaactagatcagaatcgttctcaacgagtccataagaagtgatcaaattttgttcatcgggtccggggggagacaaaaggtcttgagcgatcgatccggcagaacaagtcaaaagataaagaagtatcgttaatttcttcatgctcgttccaagttcgaagtaccatttgtacaaagaagaatcccctgcttcacataagttcttcttgatatagatagatataggatctatggggcaattccttagaagtacagtgtgtgcaaaagcccttcctacctgatagaaaagggtcccatgctccttagccgggcttaggtttctgtcggcttccaaatcccaagtttttctatgaagagcatatctaattgtagtagtgtctataattgatttcttctgtgtaatactaatcgatagggcctcgttggtaagtgctacaagatctggtacactgggacccaagattgtggactcgaattcattagtatgagtatggaacattttattttccaagtgaaatcccctagtatatgaaagggtgaaaaggcactgttgttgttgtggaacaagaagccttcgtgtcttaatgcatgtacttaatccatccggacctattagagagggatccactttttggggaatatgagtcgaagcaataacaagaatctcatttttagtggaacgtcttccacaatccctggagagatggttcactaatagaccgagggataagtaatccgactctttcgcatccagatcatgaatgtttggaatccatagtatgcaaggagacattgcttttgctaattcgaattgaagggtgatataaaattcgtctatttcatcgtccagcaactgatacacaagtggcacattcgtcttagttagccactccgtcatctcgctatcaacaaaatcttccatatcaccaggctcataatcgtcactggcaccaggctcataatcgtcactgtcacgatcctcataatcgtcactgtcattgtccaaaaaatcaaaaaaactggccccgtaatcgttcgcctcctccgcatcgtcaccatactcatcataaacgccactctcgtgaatatcaaaaccttgaggcgtccagttcttcaggaacttgttcagaactactgtaatgagaggaacataggagtttgtcgctagggatttgaccaaataggatcgtccacttcctatagaacctatcactaaagtagccctagaggggtgtaggggtaagcggagcgaaaaggtttttccatgagatgggaaatgagaacgattatccccgcacggtgaataagtgattgtctgataatgagcaaggaatatccgtctttctgctaaacaggatgtattgcactcataattcattagaccctttttatgaatgtcaactaagtgtcgtaagtaaaatgctcccggttcttcactcatttgagaggcagagtcattgtttgataaatgatcactatgagtcaaactcaatagaatttgatcaatccttgtttctctcgtgaagttgcaaaacggaaccaagaattctctttctttatcctcaatcgcatcacagttcgagatccaggattctattttatcgtcaatcaaacaacaaggaccgttcacattttctattatttgatcataacgataacgttgaccagaacagagagaagagaaatcccctagctctgttatcaatgaatagagctctttacttgtatgacttagatgtctcgtatttttcaaaaaagcgattcgatcgatgggatttggtgtgatattgaggagctcgaagagatggataagaaaagatttgcgtycaccaccccatcgtagataatttactaatttttcccgagcagctagaaagagcttcttgaaagaacgaggtgcggggtacatatccagaagttctcgcaactccacgatgtatgatggaatcatcaaagattgggcccttgcgaaatctctctgtaactcactaaaggcttgggaaaaaaagagaaggtgtgaaaaaacgagatgtccagcaacaaraagaaggaaaaggattgaatagaggaactccccaagatttggccatctcagatctgtcatcgatggtgactcattatttcgatgaatactttcttcagacagaagaagcttatggaaacacttattcgaaatcgcacttatccaattccattgtaaaagacacmattttttctgaagaattcgccatgatattccgcatggatcagatatagcataacaaatggatacaaattttggactgctccttagtagcggcattacgtatgatcccaaagtatctaaaaacatcaactttagcaaattgtaccctgtcgaggtaaggctaaatggcataacatatgttttgaatagattccagtttgagagaattaaagaaaccctctctccttgcaaggctctatccatctgcactttctcaacccattgctttagataaagactctgttttttctctttcctcttttcgggttttttctctttcctcttttcgggttttttnnnnnnnnnnnnnnnnnnnnnnnnctctttcctcttttcgggttttttctctttnnnnnnnnnnnnnnnnnnnnnnnncctcttttcgggttttttctctttcctcttttcgggttttttctytttcctcttttcgggttttttctttttcctcttttcggatgagaaacatttctcagaataaatcaaacccatgtttgaattgaaattgagatactgatacaagttcttcccttctgaatcagatagattcatatctgaaagaggttgacaataagttctttcaaaattgactctctgtccctctgttagaggtgttccagaaatgtctgcgatcgagtaaatagctctacgaactaatggatcagatcgcattgcaaggtggaaatatttgtaaaagttatacctttcgtcaccactttgtggaaaatccttgaataggttagatacctgtgactcgattgatgaaatagtatctctctccaaaaaagcatgtttttttttgtcgccgcacaaagaaaattttgtgttgcgaatgaacaagatattgaggaattgtccatacgtaaaatccaaattcttgatatccacataaaaggggaatcttttgttacaaaagaagccgaagtcatgtggattattcaagaatcgaagtcgatttgctttataaaaagaagagatcaatgaacttctatgaaatggtttcacgggattcaaccaattgtcttgatcgtgggatatcattgagaaataggaatccaaagatttcccgcgattatttctagtatggaatgagtcaatcatcccctctggtttcttattgaacaataatttcgatttttgggaagtctcatgatcatccaataagaatggtttcaattttttcaaataaacgagttgaagacctattgattctaagaactgattgcagagtcgatcattcggacctttcaattcagagacgcggatctcggacctctgaatggggggggtattcccgaaactcacaaagaaaaaaggaagtgagttagacaaaaaaagaagtaacttggagaaaacgaaagaacggaacttagccaaattttttttgtcgctaacctcagaccgatcactcgaatattggttaatacgtgatcgatatcgattatcttttttgtcgctaacctcagaccgatcactcgaatattggttaatacgtgatcgatatcgattacgtattgatcgatatcgatcgaagaccacttgaaaacggctcttctgctcagaaacgaaatgttccaaatgttcctggaaattcttgctccccttggaccatttgtatctatatgcattaggatcccgattcacggatctctcggttcgagaaatcaaaataagaggatcggaccctttcttttgactctttttcaaattcgataaatgttggttgatcgtatatttcataaaagttctatgattcagagtatcatttcctatttgatccctttgaattccatattcgaagttgcgatcggatcgattcattaaaaagaatcgattcaatacatttcttatgtacccatgggtgctatattggatttgaatcagatttcggatccatctatattgattgactgcctccacgatgttgttgctagcaaataccactatttttggttttggatcttccaaatcattcccgcaggagatctggacccccctttttctgatccttcgataaaaagattcattctcttggtaaaaaacaggaggtagaaccaataaagatttctttttcgattcatccctggcctcagccaagaattgtttttgatccaatacggaagaatcaatagaaaaggcaaatcccttatgatacaccagatccggctcggttattgatagagtgaatagatctgccatttcttgaaatctctcttctgaatccagttcatccttcggaaccatatcacatcccggatctgatgaaataggatgaattgagacggtcttttgtaaatacgccattgtcttgaatagattcactatttctttagtttccgatcgccggaaaggggcaaaagaaacctcttgttctttcttcaacaatttctgatccacagtggacctctcagtaggattcgagcccagatgaagttctgaccattcgtcagagaaaaaagaaagaatggatcttgtaggattcccaagaaattcttcgatttcttccggagggagatgattattcatctccttctcaccttccgtgaatagccgggactttgaggaagatccagaaaggcctttagagaatcggtctgattctatctctgttcgttccgtttgaagaaaggaaggatccaaaagactcgatctttcttttcgttgttgaatctctctttgattgatcaatgtgtgatattccgaatcctccgtgccaatggaatcgaaatgatctctggattgatcagaagatcctttcagttggctagaatccctcctttttccgatccagttcctccacttagttattgggagaacccgagtactctctttcggatccaggaaacaactctcagagagcctttttmcttttggaagatgcaggagcgaaacaatcaacctattgatattggaagacagaaaagattcttccaatgtctcatttctgggcccagcgaaattcgtaggtataggaagaagccctgtcaaatagatattttttctttcgatcatatttcgattgttaatacgatatataaggaccgctaccaaaaatagtactacacctgttgaaccctgtgaacgcaggacactccaaattcgggggtccaagagttttagaaaacgttcttggtggacaaaaatgtgaatgaaagatcccactgaattgaatggacccaannnnnnatagcgataattcttgatctctctcaatatctctctcaattcaaaaacccagaatctgaatggattcagattcactcgattacgctgannnnnnnnnnnnnnnnnnnnnnnnnnnnnnnnnnnnnnnnnnnnnnnnnnnnnnnnnnnnnnnnnnnnnnnnnnnnnnnnnnnnnnnnnnnnnnnnnnnnnnnnnnnnnnnnnnnnnnnnnntttcccatgtcgaacacctcctattgtttttttttgtgttattatgaaaataaattgtcttgatctctctcaattcaaaaacccagaatctgaatccattcagattcactcgattacgctgatttcccatgtcgaacacctcctattgtttttttttgtctatttatgaaaataaattgtcttgaattgtattgtttgcttgtctatttatgctattcttgaattgtattgttttttttgtctatttatgctattcttgatatgaaaatcaatgtgattggattgtttgtttctataagcaatgaaaatcwatgwgattggattgttgttaagcaatgaaacgaaatgagattggattgttgtttctatatgaaatgaaacgaaatgagattggattgttgttgatttatcctacagatttcatttcaattgtaattgggttattcaccatgtacgaggatccccgctaagcatccatggctgaatggttaaagcgcccaactcataattggcgaattcgtgggttcaattcctactggatgcacgccaatgggaccctccaataagtctattggaattggctctgtatcaatggaatctcatcatccatacataacgaattgatgtggtatattcatatcttaacatatgatatattcatatcataacatatgaacagtaagaactagcattcttattgagactcgaactcatagggaagaaaatcgatttatggatggaatcaaatatgcagtatttacagacaaaggtgttcggttattggggaaaaatcaatatacttctaatgtcgaatcaggatcaactaggacagaaataaagcattgggtcgaactcttctttggtgtcaaggtacaagctatgaatagtcatcgactcccgggaaagggtagaagaatgggacctattatgggacatacaatgcattacagacgtatgatcattacgcttcaaccgggttattctattccacctcttagaaagaaaagaacttaaatcaaaatacttaatagcatggcgatacatttatacaaaacttctaccccgagcacacgcaatggagccgtagacagtcaagtgaaatccaatacacgaaaaaatttgatctatggacagcctcgttgtagtaaaggtcgtaatgccagaggaatcattaccgcagggcatagagggggaggtcataagcgtctataccgtaaaatcgattttcgacggaatgaaagagacatatatggtagaatcgtaagcatagaatacgaccctaatcgaaatgcatccatttgtctcatacactatggggatggtgagaagagatatattttacatcccagaggggccataattggagataccattgtttctggtacagaagttcctataaaaatgggaaatgccctacctttgagtgcggtttgaactattgatttacgtaattggaagtaaccaattaggtttccgacgaaacctagaaatcgatcactgatccaatttgagtacctctacaggatagacctcaacagaaaactgaagagtaacggcagcaagtgattgagttcagtagttcctcatataaaattattgactctagagacatagtaatatggagaagacaaaattgtttcaagcaccgacaaaaccagaagcccccttgtttcaaagagaggaggacgggttattcacatttcatttgatggtcagaggcgaattgaaagttaagcagtggtaattcgaaagattcccgggggggaaaaatagagatgtctcctacgttactcgtaatatgtggaagtatcgacgtaatttcatagagtcattcggtctgaatgctacatgaagaacataagccagatgacggaacgggaagacctaggatgtagaagatcataacatgagtgattcggcagatttggatttctatatatccactcgtgtggtacttcattatacgatatatagaagatccatctggatagatatcatcatttacatccagaaagccgtatgctttggaagaagcttgtacggtttgggaaggggttttgattgatcaaaaagaagaatctacttcaaccaagatgcccttaggcacggccctacataacatagaaatcacacttggaaagggtggacaattagctagagcagcgggtgctgtagcgaaactgattgcaaaagaggggaaatcggccacattaaaattaccttctggggaggtccgtttgatatccaacaactgctcagcaacagtcggacaagtggggaatgttggggtgaaccagaaaagtttgggtagagccggatcgaaacgttggctaggtaagcgtcctgtagtaagaggggtagttatgaaccccgtagaccatccccatgggggtggtgaagggagggccccaattggtagaaaaaaacccgcaaccccttggggttatccggcacttggaagaagaagtagaaaaaggaataaatatagtgagaatttgattcttcgtcgccgtagtaaatagggtagaaaatctaatttctttcgtcgtcttcaaaaaaaaatgtnaaaaaaaaagggggggggtaatgcattatgaaacgttcactcaaaaacaacccttttgtagcgaatcctttattaagaaaaatggagaagcttaacagaagggaggacaaaatacttataagaacttggtctag
>Oenothera argillicola_EU262887
taagacgggcgaacgacgggaattgaacccgcgcgtagaggatccacaaacctccgccttaatccacttggctacatccgccccttaaacttaaaaataccatatcatgaacaacgaacttttcaataacata-----------caaaaaagtatggtacatcgtaagaattgcatcgaaaccagatagtatcaacaaaaaaatgtggtccatctgaaacattgcgcacgaatcaaaaaagaaaaatagaatagaaagaaaactaaagaaaggagcaataagcaatttcttgttatattaatcggttattgctcctttcttttcaaatcaaaaactcgtatacacttacactaagaccaaagtcttatccatttgtagatggagcttcaacagcagctaggtctagagggaagttatgggcgttacgctcgtgcataacttccataccaaggttagcacggttaataatatccgcccaggtattaattacacgaccttgactatcaactacagattggttgaaattgaaaccatttaggttgaaagccatggtgctaatacctaaagcagtgaaccagatacctactacaggccaagcagctaagaagaaatgtaaagaacgagagttgttgaaactcgcgtattggaagatcaatcggccaaaataaccgtgagcagctacgatattataagtttcttcctcttgaccgaatctgtaaccttcattagcagattcattttctgtggtttccctgatcaaactagaggttaccaaggaaccatgcatagcactgaatagggagccgccgaatacaccagctacgcctaacatgtggaatgggtgcataaggatgttgtgctccgcctggaatacaatcatgaagttgaaagtaccagaaattcctagaggcataccatcagaaaaacttccttgacctattggatagatcaagaaaacagcagtagcagctgcaacaggagctgaatacgcaacagcaatccaagggcgcatacccagacggaaactaagttcccactcacggcccatgtaacaagctacaccaagtaagaagtgtagaacaattagctcataaggaccaccgttgtataaccattcatcaacagatgctgcttcccatattgggtaaaaatgcaaaccaatagctgcagaagtaggaataatggcacccgaaataatattgtttccataaagaagagatccagaaacaggttcacgaataccatcaatatctactggaggagcagcaatgaaggcgataataaatacagaagttgcggtcaatagggtagggatcatcaaaacaccaaaccatccgatgtaaagacggttttcggtgctggttatccagttacagaagcgaccccataggctttcgctttcgcgtctctctaaaattgcagtcatggtaaaaaaatcttggtttatttcatcatcagggactcccaagcacacgaattatctagaactagataattgaggacttgttattcaacagcataacatgacttatatacccgtgtcaaccaatatccatctacgatatgatatatataatgggttgcccgggactcgaacccggaactagtcggatggagtagataatttctttgttcaaagaaaaataggtcaaaaaatccctccccaaaccgtgcttgctttttttcattgcacacggctttccctatgtatcgagctaaaagtcaatttcgtcgctagacattactctacgaaaaatgaaatactcatttaatcaacccttactctactattactcttcttgcatgagcatttcat-aaaaaaaaatgaatgaatttgtttagtatatctctttacgtcatcatttagtaaaaatggatccttccgcgtcgcctacccaatcattgatacaaggaatatccaaataccaaattcggcctctatataaccttcccgacgcttttgggaagatgacagcaagaacaactccttcctctgtaaggaattcgtcccctaattccgaacctaatcttttcaaaaaagcgcgtacactacttttatgtttacgggccaaagttttaacacaagaaagtcgaagtatatactttattcgatataaactctttttttttgaagacccactgtgataatgagaaagatttctgcatatacgcacaaatcgatcgataatatcagaatcggatgaatcagtccgggtcggcttactaatgggatgccctaatgcattacaaaatttcgctcgagacaacgatccaatcagaggcaaaattggaactgttgtttcgagcttcttcatagcattatttattagaaatgaattctctagcgtttgatttcgtaccactgaagactttagttgcacgtttgaaaaatatcccaaaaagtcaagagaatacttacctaattggtttatgttgatccttccgggttgagaccagaccgaaaaatgatattgccataaattgacaaggtaatatttccatttattcatcaaaagaggtgtatcctttgaagctagaatagattttccttgatatctaacataatgcatattcggatccttgaagaaggatcggatgtccagaaaatcagtcccaacaaaaacttcaacaagatggtctatttttacatagaaaaggattcgctcaaaaaagactccagaagatgttgactggaaatgcgaagattgattgcggataaaaaggaagatagattcgtattcacatacataagaattatagaggaacaagaagaatcttgaattcccttttaaaaaaagggtaatatgcttttttggagtactaaaactattccaatactcgtgtagaaagatacgtaataaatgcaaagaagaggcatccttcacccagtagcgaagggtttgaaccgcgatttccaaatggatgggatagggtattagtacatgtgacaaataatctaaatgtgaaaattggtcctctaaaaaaggaaatattgaatgaattgatcgtaaagtaggagattttgctatatctttctctttcctttcaaaggaagataaaactcgtagcgaaaatggaatttccacaatgactgcaaacccttctgatagaattttcgaatacaaattcttattgtggccccaaaatggattttgaacagaaccattagccgaaataatcaaatgattccgttgatacattcgagtaattaaacgtttcacaattattaaactatattttttgtcataatcaacttcattttcgaacaaagtagatctatttctatttaaaccatgatcatgagcaagtgcataaatagactcccgaaaaattagggggtataggaagtcgtgttgtcgagatctatctagttcgaaatatcccgggaattcctccatttgaaattcgatttgaatccaagttaggaatttgttggttatgaaatgatacatagtgcgatacggtcaaagcaaggtattctagtaatacaataataaatacctcggaaacaaatagactcatcaacggactctctatcctctctttctttttcaatctaattagtttagattcgttataagagactaagatgggttaggaatcctttatttttcaccccaatcgctcttttgattttggaaaaactatctttatcaatatgctgcttcttttacacatttatgtctaacccaaagcgggcaatagctaatagttaggactcat----aaaaaaaaaaaagaataatcatggaaaaacctttccccatcctggcactaatagatttttaacgtgtaattagatcggagaaccgttcaaattaagaacagaagctcgttgctttttctttccctataatgaatcgggttcctaggactctatccatttattcactcgacccaactctgaatttatttcattttttgcttactaagaatgaaatattctccgaattttcaattgatacgacatgctgctttttccatgcattccttgcagttcaggatcagtcgtggtcttacaaaccctaccgaagatatgaatgaatccattccttcatacaaatgtgtaaaagatgctagacgcacttaaaagccgagtactctaccattgagttagcaaccccccccccccaaaaaaaaaaaaaaaaccaatttactatgtgtagatacaatcgcaataaaaataacaaaaagaattcttctttctctcacacaaaaacaacctcgtgtatcaccagcaatctaataaacccatctttttgatttgaaattagtagaattcccacacccttttgagtttatttgcttttgactgacgtaaaaaaccaaacctagggaagataaagagatgcgtttatacacgatcgaattatatttgttcgatacactgttgtcaacattaatctaataaatcgaatacttag-aaaaaaaaatagaaatgaataaaatctttgtcttgggtttagccctagagaatatctctaaatcgaaaaagaacaaagaagaaattaaggacaaaatgggaaataatcccgatttctttgttaatttgatgtatttccaacgaaaaactgccaatccaattggcagtaatgtaaaaattggataggtctcgccggtcaaactccttcatttattcacttcatctttttctatctatcttatatcccaataaagatatagcaaaaaaggcgattttgatcgttaaagaacatcgcattctatggtaatggtaacaataataaaaaaggatgaattgaatagagtaaaagagggggaggggaaatagtatagtagaaaaaaaggatccaaaactatctacgaatcacccacaccctcttctctcttttttatttaatagttcaaaatttttaaattcattaattgacttccatttgattaagactaaattctgtaaaaacccccgctttctttaaaatatcataaacagttcctgtgggttgagcgcctttttcaagaaaatatagaatacctggaatatctaaataggttttattatttatcggatcataaaaacccactttccaaagatctcttccttctctgcgggatcgcacatcaattgcaacgattcgataaacggctcattgggatagatgtagatgaactataaccccccctagaaacgtatacgaagttttcccctcgtacggctcgagaaagcaaaaattcgaattagatctctctatcgaatttgaatgttaaatagatccataacatgatccaatccatta-------ggctatttaatactttttctttatcgaaaaaaatcatttgtattctcataactcaagttggataactctgaaatagctcaaaagaaaagccttagttatttcatttttgagtggtctctaacccctttttctttgtctcattta------------------------gaatatatttggattcttcatccttttcttgagctagttgtcaagacagttgaaaaggggtattttcttgttccaaaatactttatctttgccttggatcattgggtttagacatcacttcggtgaattttaatcatttcaaaacgacagcaacatgccccttt-----------------------ttatgatttctttctagcaaagaatcatacaaacggcggattcccgcacgatacacttttgatacaaagagattcactaattcgaacaaattttccttttttttttttttgaaacttgcttgaattggatcctttcgatttatagatcgaaaagatacttacgaagttggaacagcttattaatattaaccctagacccttgcccctgagaaacgaatcaagactttctacccgagctacatcctatactggtaacattaaaccccaacaaaagaaggggggttctagtcgaacagaagaaagggtgtcgagccaagagcaccttcatttcgattttatatagaatagaaagtggcgggtgtaagaacccacagatgatcatgtctgtcaagtcgcgcgttgctttttaccacatcgtttcaaacgaagttttaccataacattcctctcctggtatgtaattgattcaattagggaatcatgaatagtcatttgtttgatctttcataggaatccatatgttcttcttt--------------------tatatgaatttctaaataaatcttagcataaattccatttgaacggctttttcttggagaatccaatattttggatttgattttatttgtgaatttagcaatattaagaaaataaaaagttatttttattgaatctacaccccaaggtaatagtatagattcaacaatctaacacttcttcgagtatcaaatacttctaagaaatccttgaaattccaatagttatttaattgaaaattgaaacaattcctatctcatatcactatttgaataaagtcttactaagcatcgcatttgatcatcataaaaaaatccatctttgaattaaacctcagtgattcaaaaaatagagatagattgggacaaattctaatctacccatccatc--------------------------------------------------------------catattctaatctacccgtacatattagaatataccccaacagta-------------------------------------------------------------------------------------------------------ccgaaattgtcaactaattagaaatctaactaaatagggatttccttcatcttgtgtcaaattcgaatccaaaaaaaagaaatattgcttttctcttatgatcttatgaatcgttttttttttgtaaaatctcgtttatatctagatctctatgtattatctatctataatagactctttggattcggcccaatcctttactaaaagaattgagccgagttttgttgaattgcaattcaattacgagaacgaacgggaattaatggattacaaagtatccattgcttggaattcaaatttgatctctttccatacttcacaagcagcagctagttccggactccatttgcaagcctcccgtataatttcattaccctcacgagcaagatcacgcccctcattacgggcttgtacgcatgcttctagagctactcgattcgctacagcacccggtgcatttccccaagggtgtcctaaagttccaccaccgaattgtagtacggaatcatctccaaagatttcggtcagagcaggcatatgccacacgtgaataccccctgaagccacaggcaaaacaccaggtagagagacccaatcttgagtgaaataaataccgcggcttcggtctttttcaataaaatcatcacgtagtaaatcaacaaagcctaaagtaatatctctttctccttcaagtttacctactacggtacctgagtgaatatgatctccaccagacatacgtaaggctttagctagtacacgaaagtgtataccatgatttttctgtctatcaataactgcatgcattgcacggtggatgtgaagaagtagaccgttatctcggcaataatgagccaagctagtatttgcagtgaatccccctgttaagtagtcatgcattacgatgggaactcccaattctctggcaaatatagcccttttcatcatttcttcgcatgtacccgcagtagcattcaagtaatgccctttgatttcaccagtttcagcctgtgatttataaattgcttcggcacaaaataagaaacggtctctccaacgcataaatggttgtgagtttacgttttcatcatccttggtaaaatcaagtccaccacgaagacattcataaacagctctaccgtagttcttagcggataaccctaatttcggtttaatggtacatcccaataggggacggccatacttgttcaacttatctctctcaacttggatgccgtgaggcgggccttggaaagttttaacatatgcagtagggattctcagatcctccagacgtagagcacgcagggctttgaacccaaatacattacccacaatggaagtaaacatattagtaacagaaccctcttcaaaaaggtctaaggggtaagctacataacatatatattgattctcttctcccgcaacaggctcgatgtggtagcatcttcctttataacgatcaaggctggtaagcccatcggtccacacagttgtccaggtaccagtagaagattcggcagctactgcagcccctgcttcctcaggcggaactccaggttgaggagttactctgaatgctgccaagatatcagtatctttggtttcgtattcaggagtataataagtcagtttataatctttaacgccggctttgaatccaacacttgctttagtctctgtttgtggtgacataagtccctccctacaactcatgaattaagaattctcacaacaacaaggtctactcgacagaaattcggagttaatgaaagctttcacaagaatcttttatcaaattatcacctaatcataatggttcgttattagaccacggtatttgattcgtcaaatacatcattattgtatactctttcatatgtatcgcgcaacccaattcttgtttttgaagtttctaatcacttctttttttgaatcgaaatatccaaataataagaaattgactcttgacagtcctatgtgttgtatatgtaaatcctagatgtgaaaataggcagaattttgaaaagggtgtaggtataaaaaaagaataggcgagccatgaatatgaatggatctgctgaaa----aaagaaagaccaatgagataaaaataatgaattgtaaagagagttcaggttcgaattccatagataatatggatgttcttgtttataatgatagacaaatggatggctttctcaagctccagatttggattcatccacttgatattttgaaaatgggttggttgaacgtgaaaattcactcattgaaatttaataagtaaacaaaatggaattgtattcggttggatggtcaaaatcgagtgctaattaccatttcttattgaattacccgatcaacctgctctcgaacatttttttttgattcgatcattttcgcaaaaaattgcatcacatcatctttcacttttatttattattagtcattattatgagaatcaatcctactacttcaggtcctggagtttccacacttgaaaaaaaaaaatcgggccgtatcgctcaaatcattggtccagtactggatgtaacctttcccccggggaagatgcctaatatttataacgctctggtcgttaaaggtcgagatactggcggccaagaaattaatgtcacttgtgaagtacagcaattattaggaaataatcgtgttagagctgtcgccatgagtgctacagatggtctaacgagaggaatggaagtgattgacacgggagctcctctaagtgttccagtcggcggagcgactctaggacgaattttcaacgtgctcggagagcctgttgatgaattaggacccgtagatactcgtacaacatctcctattcatagatccgcgcccgcctttatacagttagatacaaaattatctatttttgaaacaggaattaaagtagtcgatcttttagccccttatcgccgtggaggaaaaataggcctattcgggggggctggggtaggtaaaacagtcctcattatggaattgatcaacaacattgctaaagctcacgggggtgtatccgtatttggcggagtaggtgaacgtactcgtgaaggaaatgatctttacatggaaatgaaggaatccggcgtcattaacgaacaaaatattgcagaatcaaaggtggctctagtctatggtcagatgaatgaacccccaggagctcgtatgagagttggtttgactgccctaacgatggcggaatatttccgagatgttaataaacaaaatgtacttctatttatcgacaacatcttccgtttcgtccaagcaggatccgaagtatccgccttattgggccgaatgccttccgctgtgggttatcaacccacccttagtaccgaaatgggttctttacaagaaagaattacttctactaaagcgggatccataacttctattcaagcagtttatgtaccggcggacgatttgaccgaccctgctcctgccacgacctttgcacatttagatgcgacgaccgtcctatcaagaggattggctgccaaaggtatctatccagcagtggatcctttagattcaacgtcaactatgctccaacctggaatcgttggcgacgaacattatgaaactgcacaaagagtaaaggaaaccttacaacgttacaaagaacttcaggacattatatctatccttgggttggatgaattatccgaagaggatcgcttaactgtagcacgagcacgaaaaattgagcgtttcttatcacaaccctttttcgtagcagaagtatttacaggttccccggggaaatacgttggtctagcagaaaccattagagggtttaaattgatcctttccggagaattagatggtcttcctgaacaagccttttatttggtcggtaccatcgatgaagctaccgcgaaggctgcgaacttagaaatggagagtgatttgaagaaatgaccttaaatctttgtgtattaacccctaatcgaattgtttgggattcagaagtgaaagaaatcattttatctactaatagtggacaaattggcgtattaccaaatcacgcacctattgccacagctgtagatataggtattttaagaatacgccaaaacggacagtggttaacgatggctctgatgggggggtttgctagaatcggcaataatgagatcactattttagtaaatgacgcggaaaagggtagtgacattgatccacaagaagcccaggaaactcttggactagcggaagctaactttaggaaagcggaaggcaagagacaaacaattgaagcaaatctggctctcagacgagctaggacacgcgttgaggctatcaatgtgatttcataactaggtgttgtgtacgaataatcaaagcaacttctgtataaatagaaccccggtttagacaccccgctattctgctaattgatattgactacaacaaaaaagcaagtggaatcggatggattcttatgcaatgaacaactattatattcaattcaaaaaatgaattgaatataaatatagaagaaaagatagaaaatcgctaaaaggaaaagagggtaaaaacttattagataccagagtcgtggttctaataagttctacctactattggatttgaaccaatgactcctgccgtatgaaagcaatactctaaccactgagttaagtaggtcatttaccatgacaaagagaaacaaaaggaaatcatcacatcgatggattataaatccaatatgacttctaagcaataccactactcaaagagatcaaagaagatatgtgttgaatcatctaatattcatcttgacaagaaattatctacataatatgataaaatatgtatcacaaacacaagggctatagctcagttaggtagagcacctcgtttacacgtgcgccaatgtttttcaggggagtccatcccagcatggaatcaaaagaattgatcttattgaaaaatcgatgtcttactccatcacgtttagggaacaagagaacaatagcctgacaaaaggttctcggttcgattcgggcgcctatttaagagcgccaaatggaacccatccttgatttgagatattgataaggtgaatacccagcctattcaatgctaggccttaatgagtataaggacctcaaaaaatgctcttttcgccctatgaacttgaaggtgtaggaagtttcatatttggttttttaagcaggtcgatagggcctccatttaacttaggttgatctgatttcggcaagaagcagacctacgtcaagataatccttctttgaaacactttggtaatgctcctgagtcgaaatccaaataatgaatcagagcacagggagccatctccttattggcaagaaaaaagatggcagactaactgatatttatatcagttaatgaaagagcccaatgcaaaaaaaaaaaaa---aaggcatgttgggtctttgaaacagttcgaatcattttgataataatcagtttgatctgttttaccgagcaggtctacggttcgagtccgtatagccctactaaagatggaaaagacaaaaagggtctcgttttcatttcctcagtaagtaatgtattctttgttatttgtaactggttgcacggttacttgtttcatcgaaaaaaccattctcacaggcccctcgcgggaatcgctcagcgcagaacataatcaaactgaaaaccaaagcctatttcacaaaacccaatcagtatttttcatctcagatttgaatctcagataaagtacagccagcctttattctttcttcattaatcttcgcggggaaattacatagggattttttcttttactgaccacaaagacaaaaatcaaaatgagtcaaacttctttggtagacctactcaatcctggaggatttttggagtcaaaactatgacatgaaaccggttccagactctaacctaacccaatcttaatcgaatctaagagtaagtcacataaatctaggagcgcccttatttatttgtcgataagccaaagtttgaaaaacgaagatctttgataaatggaattatcacaattgtcaaatcgtttttttcttggtctaccttatctaccaaatctaccaaagtcaaaaacacgcagtcttctctttccgtcttcaatcaataaaactcctagatctgttcgggccgattctactcaaataaacaaagaaaaagagtataccaagccaggactaagactaataatactctaaattccgaggcgttttcctacatctgactccttattctgaatcactaaga-------aaaaaagaaaaaagaaggggggtcttcctctttgaggggtctagttataaacgagttatcaaaaaatagaaatagaataaactaaataatcgaatccatattctattcgaatagagattcgatatacaatataatagttcgatatagaatatcaaaaatagaatatatagaaatatttcaattagcatttcgaattctaactattcgaaagaaaatactaaaaggtcgaattctattttgtttgaattccttttctttagctttagaaaaaatgcatctgaaggggcggtgaaggcgtgaaagtgtttttattttgtataagagcggcgtatattcataactactctatctatatcgaaaaaagcgaagtaagcttaatggaaataggattactattgatgaatctggaaacgagacatgtaccacagccaacaaacgaaattagatgggccaatcaaaatgaattgttgttttgactaaacaattatggatggcttgacaattcattcaattgaatcgacgaatcgggtatatttttcacattcataggagttcgtctatgtttctgctttacgaatatgatattttctgggcatttctaataatatcaagtgttattcctattttggcatttcgaatttccggacttttagccccgactagcaaagggccagagaaactttcgagttatgaatcgggtatagaaccaatgggcgatgcttggttacaatttcgaatacgttattatatgtttgctttagtttttgttgtttttgatgttgaaaccatttttctttatccatgggcactgagtttcgatatattgggggtatccgtatttatagaagctctcattttcgtgcttatcttagttcttggtttggtttatgcatggcgaaaaggagcgttggaatggtcttagttcatgaatattcagacaataaaaaagtaaaaaataaaaaagaacattgaaacagttatgaattccatagaatttaccttacttgctcgaagaacgcaaaattcagttatttcaactacatcaaatgatctttcaaattggtcaaggctctcgagtttatggccgcttctttatggtaccagctgttgcttcattgaatttgcttcattaataggctcacgattcgactttgatcgttatggactggtaccaagatcgagtcctagacaggcggacctcattttaacagctggcacagtaacaatgaaaatggctccttctttagtgagattatatgaacaaatgcccgaaccaaaatatgttattgctatgggagcgtgtacaattaccgggggtatgttcagtaccgattcttatagtactgttcgtggagtagacaagctaattcctgtagatgtctatttgccaggctgcccgcctaaaccggaggctattatagatgctataacaaaacttcgtaagaaaatatctagagaaatctatgaagatcgaattaggtctcaagaggagaatcgatgttttactaccaatcacaagtttcatgttggaccgagtatgcatactggaaattatgatccaggattactttatcaattaccatctacttcagagatcgcttctgaaacatttttcaaatacaaaagttcagtatctgcccacgaattagtgaattaggcgggattcctttgtctagaataacaaacaacaaatgaatcctcaaaaatttcatcgtaaatgcgaactacttataaaaatgcgggggagataaaaaagatgcagggtcgtttgtctgcttggctagtcaagcacgggctagttcatagatctttgggcttcgattaccaaggaatagaaactttacaaataaagcccgaggagtggcattccattgctgtcattttatatgtatatggttacaattatctacgttcccaatgtgcttatgatgtagcacccggcggactgttagctagtgtgtatcatcttacgagaatagagtatggtgtggatcaagcggaggaggtatgcattaaagtatttgctccaaggaataatcctagaattccgtccgttttctgggtttggaaaagcgcggattttcaagaacgagagtcttatgatatgttgggaatccgttatgataatcatccacgactgaaacgtatcttaatgccggaaagttggataggatggcccttacgtaaggattatattgcccccaatttttatgaaatacaagatgctcattgaatgataagaaactcatcttcatttctataactccagatattcaaggagggtttctatgttctcttcgaaatcaaacggagaagggagtaattgaagtcgcattagtagtatgtgctaaaaaaagacaatattattagggattcatggagattctccaattttgggcatacttatttcttttgattttggatgagctgagccaaagtcaataggatgaattaaaagggttccacattatgaactttgtaccgcgcacataacttccacacgctctagaggggcgcgtgggagagaatgaatagaggagagtgactcgcaaaaaaggaaataacaagaaaggaaggggggtcggattctatttgtactcatcaatcttggctattcccatccttgaaactagacctttgattgggtctttcaaccaactaattgaacccttccaatatatgtatgaaattgaaataataatattttggaaggggaggaggcagagtatgaacaaatcaaataaaaaagaagagaaaagagaatctcatttttcgattttacatagacatactttttatattatactctctcgatagaatttggaatcggctataactaggcatagagttccggatacctagatggagaagtatgtatcatgatctatagcaattcatttgtacaatagaaatatattggagagatactcatacaaatgaatcctgtgccaggaaccaggtttgaactggtgacacgaggattttcagtcctctgctctaccaactgagctatcccgacccctggcattttactagatgacttcgttctatgtcaattaataaaaagacgaaaaaggtatgaaaagtcttacccaggcccaaggctttctttgat--aaaaaaaaaagactttttaagtgtgagtccgagtaatgatattattgattgtgaatcattcaaatgttgattcctcgctaaaacgaagttcttttgtacgtgtagcatatacaacaccagacgtgtgttaatagaaaaaaatagccgtttgcatacttttgtgaaagaatagaatgaataaaaaaacataacgaattttgaaccgataacaaaacaaaaagaacaaaataaggataaataggtaaggaatcaaacgatctttttttggggatagagggacttgaaccctcacgatttttaaagtcgacggattttcctcttactctaaatttcattgttgtcggtattgacatgtagaatgggactctatctttattctcatccgattaatcagttcttgaaaagattcgtggagtaagggatttactca---------------------atcaatattcgattcttccttcaacttcgaattgattcgcaacaaacaattcttttttcatataaaaaacagaaaaaagtgattcgcgccgtcattaagctcaaatcattaatcatttgagagagtattcacgacatatgtatataggtttctctttcatcctttctcgagttttgatagaaggattgattcctttatcaacaacgcgatcaactccatttgttagaacagcttccattgagtctctgcacctatcc--tttttttttctcgctttctaaacccccggtgttggttttcgtaaaataggatttggctcaggattgcccatttttcattcccgggtttctctgaatttgaaagttgtcacttagtaggtttccataccaaggctcaatccaattaagtccgtagcgtctaccaatttcgccatatcccccttgtagtatgcggaaatcgttgaattcaattagatgccgatttatatactatagaaaaaagtctttctggcctatcttcttgaatttctatcggagacccacatttgaccaacccaaaatgattctatcatttctgtatccacaattcaatatacatggctaggatatagactacctaatgtgccttctctacactcatttttatcatctcattttgaatactcgaagggtcgattc--ttattttttcgtttttagctttcacctttctgaatgacaacaagggaatgtcccccctctgtctgtcattagtagggtctggattgcatttatccgtaatgcatcttttatttcatgtttttttattcttatttgattctttccttagaccgtaaaccttttatgacttctaactagaaggtaactcaaaaaaacgaaaatagaaattgaatattgctgaaattctctatttcatccatattattttattcatttacaatagaatagttagaattctaattaatgatttcattaatttagaaatagaagagaattcgaattgttctttattgtgaaataagattccaatctgatctgattgattatacaatcattatcaagtttcgattttattttactaaattatatatagtattctattctatttctatttagttcttttattttactaaattatatatagtattctatttctatttagttctattctagtgaaacttttttatagaaaatgatgtaataaaatgtaataaaataggagtgaaaaaatgacaagtaatagaattagaggttattaaaaaactgtcaaatcaatatcatttgaattcaaaaatgaaatgaaaaagaatctgattctattatctaatcaagatattcattattgataaacagataattgagaaatagatccaaattagatatcactatattaatcgttatgttttataatattcacatcatttagatttcattgatttgaaattcgactttctatgagtatgactttttcatattatattaaataagtaatactcataaaaaagatcccaggattttacgaaattcctaggcatgtaaaatttctgctatttgagcccgcttagctcagaggttagagcatcgcatttgtaatgcgatggtcatcggttcgattccgatagccggcttttttgttttgcttttttacatgattgagaataagaatcttgaaatcaaagaacattgaaatttccccccccccccccccttttttcaaaaggtcaccaatttattatgtcctatttcatatatgaatataaattagaagagttcgatttttgccaaacaaatcaatagccgtacctttttttgtattgtatataaaaaggtgcggatattgatccaattgatccgcttattgtttggagtacactacgtcatcggatttcgcttaacttcatttaccatttagttcagttttatttgaggtttatgaaatttcaaaaacaaaggagtctttatgtcgcgttaccgagggcctcgtttcaaaaaaatacgccgtctgggggctttaccaggactaaccagtaaaaggcctagagccggaagtgatccgagaaaccaagaactttctgggaacaaatctcaatatcgtattcgtttagaagaaaaacaaaagttgcgttttcattatggtcttacagaacgacaattgcttaaatacgttcgtatcgccggaaaagccaaagggccaacaggtcaggttttactgcaattacttgaaatgcgtttggataacatcctttttcgattgggtatggcttcgaccattcctcaagcccgccaattagttaaccatagacatattttagttaatggtcgtatagtggatataccaagttatcgttgcaaaccgcgagatattattacggcgaaggatgatcaaaaatcgaaagctatgattcaaaattctcttgaatcacccccccatgaggaagtgccaaaacatttgacttttcacccattccaatataaaggattagtcaatcaaataatcgatagtgaatgggtcggtttgaaaataaatgaattgctagtcgtagaatattattctcgtcagactaaaacctaactaaaataagaaataagagtaagaggggttcggagaatttgacccctctaagtcaaaaaggacgaaaagataaggggcttataaggggtctttttctcccattgctgtgtcatagattgaccagtagggagatttgatcccctgtccgctctttccagtattttacgtaccacagaaagtagaaatcgcgaatccatatcaaagaaagttcgcacttttggaatggaatagtgtatgcgttgttatttgggttgatatattgtgggcagtaacattggtaaattagtggagggtgcggaaagagagggattcgaaccctcggtaaacaaaagcctacatagcagttccaatgctacgccttgaaccactcggccatctctcctccataatgattatgtcccagcaaccgaggcaatagcgagtcattcctactcgattcttagatagttatgggcgatcaattagaaaactctatatagaaagcttttcatccaattttcatcaaagaaagacctttccttcaaggctggtggataaagaaaatctttttgtttgtgaaaaactgttaaaaaccagaaagatatagatctatttaggtggttccccaccctttttctttctgatattttgaaacgattccatcaatgaattgaaatgaatcaaacgatccgtctatctattttttttagactatggttaatggatacctttagatcatgcttctgttgagactatcagtctatttccggattccataaaactggaattcgaaaattattttccagttttagatctcttaaccccttaccttggagattgattgaaaattcataaaccacccacggggatttttatatttgattggatagtgtatacccggtgtgcacacaacacaaaataggccgttattctattttcatcatcaaatgattattcgattctttttccttagtcaatccaaaattcttgaattatcttaatctctaggaaaaatgctttgattcttccattttgatggaatcggaatagttcccttcattcttatactactccatttggatgaaatcgaatcggattcaaatatttcttattattcatgcctggcaaaaagaaagaatttgagtaaacgatcctattttttttttaatgagtctgtttttatgttatttcgtactgtgcaattcctttgtttgtgggatcattttctcacgagaggtaatgaaaagaattatagaatggattgctatctatgcctagatcaaggataaatggaaattttattgataagaccttttcaattgtagccaatatcttattacgaataattccgacaacttcaggggaaaaagaggcatttacctattacagagatggtgcgatttgattattcttatttgtttgatccttagaagaaagacacgtgattcgggatagaaaataaagaaaaaagtaaaaaaaaaaatttacgctttttgggggtgaagtttgtaaaaaaacaactccctctgtcgtgtatccacgattaatgcagcctcagatgcttcaattggcgattctagtattgagcgaaaggttacacctatgtgggttatttatgtattgcaggtcaaccccgctccatgagtaccaataggtggcatagaggaagaagcactacgcctaggaatcaacaacacgaaaactttgttagaaatttgataccctttccttatcaagatcggaactcagaagaatggttgggccaacaaagatccatctcgttcgtattttggatacacgtataaccatcgaagactgttgaagtgacgaattcctcgaaattaaggggcgtgagggacaaagaaattgttgaagttaccttttttttatctagtatcaacacgtttgatgttaagaaaagatcttttgcgggaaggttggctagagatttcttgtaaaaacactagccccgctcagtcaataatgcgaatatttcaatcttttttgattccatgtattattctcattatgcacataagggaggagccgtatgaggtgaaaatctcacgtacggttctgaaacggagattctttgaatcgaagacgaccgtaacggatgtcggctcagtcagaaggaaattatgcggaagctttacagaattattatgaagctatgcgactagaaattgatccttatgatcgaagctatatactctataacataggccttatccacacaagtaatggagaacacacgaaagctttggaatattattttcgggcactagaacgaaacccgttcttaccccaagcttttaataatatggctgtgatctgtcattacgtgcgactatctccactatagaaagaaacgggggaagagaaaagagcgaatccactagcaaatactagaaaaaatgccgagaaaaaaattgatacatatgcatcgtaaaaaaaaacgatttttatcagctgtagcaaagaaaaaaggaacttcatagaagtcgaaatatgaagaaatggatatgcctagatactttattctatggataaaggatctaattgatagagaaagcaccgtaaagatcaattagtgaggttttgggccgatacaataagaactgcttacttacttttgtgatgatataagataaaaggtaggaatcgacttatgtaataaaggcgatcccctaaaggattgagcagcggtgtagcagcagatcccaaagatagtaagacttttcttcataataaagaaaagtctttttcgaaaattctatataaatttttctatgaaaccgagatagttaactttcagaaaattctagcgagagtggaaatgcttatgctttattcttctgaaggtgggagaaaagataaaactaaaaaaacggattttgaatcaaaatgaaagtttgaaactcatgtaattaacctcttttggttaacccgag-aaaaattggatagatctatgaaaaatctcattattcaattagatattagattatctagagtagattaaaaaaatgggacaccacaagaattgaatgctgagccgtatgaggtagtaaactctcaagtacggttctaagggaaggaattgaaccccctattccgaccggggagaacaggccattcgacagggagattctgaaattgcggaggcttggttcgatcaagccgctgagtattggaaacaagctatagcgcttacgcccgggaattatattgaagcgcaaaattggttgaagatcacgagacgtttcgaataagagcactcttttttcgtctttttcattt----tttttttttgacttgattctaaattctaagtattctaattcgatttctttttgaattttttgatattctaattagaattaatagaattgtttgttgtccccatcagtcaaataaaacgactcatttattggggaaacacaaccaaagaatttcattatatcttttcctttcgaagatccattttctatttcgtctggtatttcgggggtagaaacgatacgcggatagagtagagaatatatatctatttcttttttttgttctgttccgctattcaaactcactttcaaatgaatcaaaatatggaatggaagacatagcgacatctagggacttctaatttcgatattaatacactagattgcaccaaaaaaagggtttttcatccattcaaagcccgaaaaagcttttctaagatgaaaaaggtccgttgagcgcctcatggctatgtcataatagatccgaacacttgccccggatcgacttccagatcataattgctctagtgaataactaaataaaatagatgggagatagaagagaaagaaactaattagaaagatctctcataggttcactaattacttgactgttggcgggtttctttgtatgtgttgtccggaaagaggaggactcaatgattattcgttcgccggaaccagaagtcaaaattttggtagatagggatcccataaaaacgtcgttcgaggaatgggctaaaccgggccatttctcaagaacaatagctaagggccctgagactaccacttggatctggaacctacatgctgatgctcacgatttcgatagccataccagcgatttggaggagatctctcgaaaagtatttagtgcccattttgggcaactttccattatctttctgtggctgagtggcatgtatttccacggtgctcgtttttccaattatgaagcatggctaagcgaccctactcacattggacctagtgctcaggtggtttggccaatagtgggccaagaaatattgaatggcgatgtgggcgggggtttccgaggaatacaaataacctctgggttttttcatctttggagagcgtctggaataactagtgaattacaactctattgtaccgcaataggcgcattagtctttgcagccttaatgctttttgctggttggttccattatcacaaagctgctccaaaattggcctggttccaagatgtcgaatctatgttgaatcaccatttagcagggctactaggactggggtctctttcttgggcggggcatcaagtacatgtatctttaccaattaaccaatttctaaacgcgggagtagatcctaaagagatcccacttcctcatgaatttatcttgaatcgggatcttttggctcaactttatccgagttttgccgagggagcaactccattttttaccttgaattggtcaaaatatgcggaatttctgacttttcgcggaggattagatccagtaactgggggtctatggctgactgatattgctcatcatcatttggctattgcaattcttttcttgatagcgggtcacatgtataggaccaactggggcattggtcatggtctaaaagatattttagaggctcataaaggtccatttacaggccagggccataaaggcctatatgagatcctaacaacgtcatggcatgctcaattatctcttaacctcgctatgttaggctctttaacgattgttgtagctcaccatatgtattccatgcccccttatccatatctagctactgactatggtacccaactgtcattgttcacacatcacatgtggattggtggatttctcatagttggtgctgccgcgcatgctgctatttttatggtaagagattatgatccaactactcgatacaacgatctattagatcgtgtccttaggcatcgcgatgcaatcatatcacatctcaattgggtatgtatttttctaggctttcacagttttggtttgtatattcataacgataccatgagcgctttaggacgccctcaagatatgttttctgataccgctatccaattacaacccgtctttgctcaatggatacaaaacacccatgcattagcgcccggtgcaacggcccctggtgcaacaacaagcaccagtttggcttggggaggcggtgatttagtagcagtggggggcaaggttgctttgttaccgattcccttaggaaccgcagattttttggtccatcacattcatgcatttacgattcatgtaactgtattgatactcttgaagggtgttctatttgctcgtagctctcgtttgataccggataaagcaaatcttggctttcgtttcccttgtgatggaccgggacggggagggacatgtcaagtatccgcttgggatcatgtcttcttagggctattctggatgtacaatgcaatttcggtagtcatatttcatttcagttggaaaatgcagtcagacgtttggggtagtataagtgatcaaggagtggtaactcatataacgggaggaaactttgcccagagttccatcactattaatggttggctccgcgatttcttatgggcacaggcatcccaagtaattcagtcttatggttcttcattatctgcatatggcctttttttcctaggtgctcattttgtatgggcttttagtttaatgtttctattcagcggacgtggttattggcaagaacttattgaatccatcgtttgggctcataataaattaaaagttgctcctgctacccagcctagagccttgagcattgtacaaggacgtactgtaggagtaacccattaccttctgggtggaattgccacaacatgggcattcttcttagcaagaattattgcagtaggataatggctaggaggatttgaaaggcattatggcattaagatttccaaggtttagccaaggcttagctcaggaccccactactcgtcgtatttggtttggtattgcaaccgcgcatgactttgagagtcatgatgatattactgaggaacgtctttatcagaatatttttgcttctcacttcgggcaattagcaatcatttttctgtggacttccggaaatctctttcatgtagcttggcaaggaaattttgaggcatgggtacaggaccctttacatgtaagacctattgctcatgcaatttgggatcctcattttggtcaaccggctgtggaagcttttactcgagggggtgctctcggcccagtgaatatcgcttattctggtgtttatcagtggtggtatacaattggtttacgtactaacgaagatctttatacaggagcgctttttctattatttctttctgctatatccttaatagcgggttggttacacctacaaccgaaatggaaaccgagcgtttcatggttcaaaaatgccgaatctcgtctcaaccatcatttgtcggggctattcggtgtaagttctttggcttggacagggcatttagtacatgtcgctattccaggatccaggggggaatccgttcgatggaataatttcttagatgtattaccgcatcccgaagggttaggccccctttttacaggccagtggaatctttatgcccaaaaccccgattcaagtagtcatttatttggtacttcccaaggatcgggaactgccattctcacccttctaggtggattccatccacaaacgcaaagtttatggttgactgatatggctcatcatcatttggctattgcatttctttttctcattgctggtcatatgtatagaaccaacttcgggattgggcacagtataaaagatcttttagaagcgcatacccctccgggggggcgattggggcgtggacataagggtctttatgacacaatcaataattcgattcattttcaattaggccttgccctcgcctctttaggtgttattacttccttggtagcccaacacatgtactctttgcctgcttatgcgttcatagcacaagactttactactcaagctgcgttatatactcatcaccaatacattgcaggattcatcatgacgggggcttttgcgcatggggctatatttttcattagagattacaatccggaacagaatgaggataatgtattggcaagaatgttagaccataaagaagctattatatcccatttaagttgggccagcctctttttggggttccatactttgggactttatgttcataatgatgtcatgcttgcttttggtactccggagaaacaaatattgatcgaacctatatttgcccaatggatacaatctgctcatggtaaaacctcgtatggtttcgatgtacttttatcttcaacgaatagcccggcatttaatgcgggtcgaagcatatggttgcccggttggttaaatgctattaatgagaatagtaattcactattcttaacaataggtcctggagacttcttggttcatcatgcgattgctctagggttacataccactacattgatcttagtaaaaggtgctttagatgcacgcggttccaaattaatgccagataaaaaggatttcggttatagttttccttgcgatggtccgggacgaggtggtacttgtgatatttccgcttgggacgcattttatttggcagttttctggatgttaaataccattggatgggttactttttattggcattggaaacacatcacattatggcaaggtaacgtttcacagtttaatgaatcttccacttatttaatgggatggttaagagattatctttggttaaactcttcacaacttatcaatggatataatccttttggtatgaatagtttatcagtctgggcctggatgttcttatttggacatcttgtttgggctacgggatttatgttcttaatttcctggcgtggatattggcaggaattgattgaaactttagcatgggctcacgaacggacgcccttggctaatttgattcggtggagagataaaccggtggctctttccattgtgcaagcaagattggttggattagcccacttttctgtaggttatatattcacttatgcggctttcttgattgcttcgacatcaggcaaatttggttaattctttctgtgttgtatacgcgagaatatcatttcttttgatagaggggggctatgccttcttatatttctacatctaggatccgacttgtatcattgatactaataggaactgaaccattatggcaagaaaaggtttgattcagagggagaagaagagggaaaaattggaacaaaaatatcgtttgattcgtcgatcctcaaaaaaagaaataagcacagctccgtcattaagtgaaaaatggaaaattcatggaaagttacaatcctcaccacgtaatagtgcacctacacgtcttcatcgacgttgtttttcgaccggaagaccgagagctaactatcgcgactttaggctttccggacacatacttcgtgaaatggttcatgcctgtttgttgccaggggcaacaagatcaagttggtaaggattccaatattccttccattttctagtcatttctatgatttatgatcatagaatagaggagccccttgactattctgtataaatgggatattctatttatacagatagagtaaaggggcccgtccaaggcctgctattcgttcttctttgtccattagttactccttcttatcttcatcgcggggtagagcagattggtagctcgcaaggctcataaccttgaggtcatgggttcgaatcccgtccccgcacccttttcttatcttcatcgcggggtagagcagattggtagctcgcaaggctcataaccttgaggtcatgggttcgaatcccgtccccgcaccctttttgtgacaaaaaagtgaagtttgactctggtaactagtaaaaaatgaattcctacttttaattcggaccgccccccctttttttttggg--gggggtacagacactcactctactatcatggtcaattagaccgaattttgtatcccattatttaatttgaatctgggcggatagcgggaatcgaacccgcgtcttctccttggcaaagagaaattttaccattcgactatatccgcatttttttcgttcttgatacgaagtgtctgaataatatttatttccagctagtccagatactttcttacttcagggcc---------------------------attctatctatattatttcattaattgaattttctttatttatttcaattcgaattgaaaaatggaatttcagattctgaaattgaagaagtttgttattcaagaaagtttga--cccccccataattttttcttttcttgaattccattttgaggacttatattgaatttgaatatgtctcacaacccgtaagagttcgtgggaggggtcatttctttcatttttggatctggaatgaatagggtcaagagatgagagaattaaggatacccaccagaaagactaatccaatccacaatgatgtgccggaaaatacaacatttttgttacttgaccaaccctcgggagaagcaaatacaacgggtacactaatcagtaaaagtgatgaagtagcaattaatgcaaaaacagccaattggaaagcaatagtcatgcttctaatcctccaagctaccaacaaaagaattataccatttgatccctctatcagccaaaaaattgtaataaaataaaaatgcattatctcctagagggattttaacacgaatccgcggattctatatgatttatttacacccctttactttattcgtacatgaagtcgcgggaatttttgtctttcacagggcatgatggatcatgcatttatctgtactgtatatctagatagattcacaatagatagatatccagtgggaatctatctagagatagtgatggtatcaactgatacggccatgttctattcggcggaataaatatataatagaaattatctctcggagagatggccgagtggttgatggctccggtcttgaaaaccggcatagttcgtaacaaagaattatcgagggttcgaatccctctctctccttttcttcggtgaagatgttgctttatggtatggggtttgcctggctttttagtatcataaaaggaaagggctcggctatcccacttcgccgagcccataaaaggaatcctttttc---ttttttttttttttctaatttgaagtatgacccggtcctcccaatatgtagggtagtggaatcaaatggattcttacttcaaacatcagactcctgtctcagttaagaggggtcatggaaagagcaggttcaaaatcacgatcaattcctttttcaaatcctgctgcagctgcacgagcccttcccgcgtgccataaatgccctacgaataggaagaatcctagaacaaaatgagaggtagctaaccaacttctaggagagacataattgactgcattgatctcggtagcaacgccaccaaccgaatttaaagaacctaaaggagcatgagtcatatattctgcggaacgccgttcttgccaaggctgtatgtcttttttcagcctactcaagtccaacccatttggcccccttagaggttctaaccagggagcacgcagatcccaaaaacgcatagtttcccctccaaaaatgacttctccagtcggggaacgcattagatatttacctaaacctgtaggtccttgagcggatcccacgttagccccaaggcgttggtctctaactagaaaagtaaatgcctgagcttgagaagcttctggtccagtcggtccgtaaaattcactaggataggcggtattattgaaccagacaaagcaacaagcaatgaaaccaaaaacggataaagcagctaaactataagacaggtaagcctccccagaccatacaagtgcgcgacgagcccacgcaaaaggtttggttaagatatgccagattccgccaagtatacaaatggaacctaaccatacatgccctccaattatatcttccaaatcatccacactcacaatccatccttctccgccaaagggcgattttagtaaataaccaaatagaatacttgggctaagggtcaagttagtaatttttcgtacatctccccctcccggagcccaggtatcatatacgccaccaaaataaagagccttgaatactagaagaaaagcacctaaacctaacaagattaagtgaatacctaaaattgtggtcattttatttctatctttccatacataaccaaagaatggaaaagattcttcaagagtctcagggcccagaagtgcatgataaataccgccaaagcccaatactgccgaggaaattaagtgaagtactccagatacaaagtatggaaaggtgtctataacttccccaccaggacctactccccaacctagagtggctaagtgcggaagtaaaattaatccttgttcatacatgggcttctctggtacaaaatgagccacttcaaataggttcattgctccggcccagaatacgattaatccggcatgggctacatgagcccccaaaagtttaccggataaattgataagtcgtgcattcccggcccaccaagcgaaaccggtagtttcttggtcacgaccagctaaagctaaagttccattaaagagcgtttccacggggtagaacctcctcagggaatataaggttttcatgaggctgatcttgagccgccatccaagcacgaataccttcgtttaagagaatatttttggtgtagaaagtttcaaattcaggatcttccgcggcacggatctcctgggaaacgaagtcataggcgcgtaggttcagagccaggccgacgactccaagagcactcatccataaaccggtgactggtacaaataacataaagaaatgtaaccaacgtttattggaaaaagcaaccccaaagatttgggaccaaaagcgattagcggtgaccattgaataagtttcttcagcttgagttgggttaaaagcacggaatgtatttgcaccatcaccatcttcaaataaagtattttctacagtagcaccatgaatagcacatagtagagcagcgcccaatacaccagcaactcccatcatatgaaacgggttcaatgtccaattatgaaacccttggaaaaagaggatgaagcgaaatatagctgctacaccaaaactaggcgcaaagaaccaaccagactgcccgagtggataaatcaggaatacagaaacaaaaacagcaattggcccagagaatgcgattgcattataaggtcgcaattgaacagatcgagcaatttcaaattgacgtaacatgaaacctattagtgcgaaagcgccgtggagagcaacaaaagtccacagaccgcccaattgacaccaacgagtaaaatccccctgcgcttccggaccccatagtaacaacaaagaatgcgctaaactattagcaggggtcgaaactgcggcggttaagaagttgcatccttccaaataggagctggccaatccatgggtataccatgaagttacaaaggttgtacctgtaaaccaaccccctaaagcgaaataggcacaaggaaagagcaatagaccggaccaacctacaaaaacaaaacggtccctacgtaaccagtcatccataatatcaaataaatctttttcgtctttggtaaatttaccaagggctatagtcatagtgatcctcctattcaactacttcaaccatttccgagcacctcatggcattttcagggcattcgaggattcgatcatttatgtataattttatttctcgtacacggcccctttaattctactgggtttcgaagataaaaaaaacctttcttggtccataacctgaactaggtaaattcatgaactcaattcgactattccttcctactcttaataagcacctgaaccatgaattgtcttatgaatcatcaatcagacaaatttgtttaaagaattgaattgttcaaggaacaagggatcccccctctcaatatccgtcgaccccccggctgattcctcttggttcatcaattaatcttcttttttgatcttgtccttgagttgataaaatcaatattttgatgtattaatttctattggattaaactattctagtatcctatttgattactttctattttaccctttcagtttcttttattgtcttttttgttctatttccttttccttcagatgaatagaaaacttcagagtatttctttcacggttcaaaacaagaaatgcaatttgaatctttttctatttatttcattttgtatttgtcagaaaaaaagtcgaattccatttcctttttttttgtaaattcaataccaatacaaaatgaaataataggagactttaaatgaaagtctctttctcgcacccattctcccccatcacattgtcggaaaaacgatatcaactatatcaatatggaatatcaatatggaaatagttggtacatcaagtcatgatctgatagatatatatcttatctatattgatcttgtgttctggaatcaaagaaagat---aaaaaaaaaagactcttggaactttaactaaacccctttctgtaaacaagggaaaggtctatcaatttactcctcttaaatatcccaggaacaagaaaatggaaccggaaatatcgacagattcttgcagagtcaaaaaaaatatgaaatcaaaaaagcccaccgttccaatttcatctctatcgaatttgaatatcagaatagtggatatagtcatgattctatgggctaggtctacttactttttgttttttttttttttgttgatttctcatttttagattcgactagatttgattgattggaatcatggaaaa-----------taggaatagttggcgattcaagagacgacttatcattattcattagaataaacaagtgttccacttgattttcgaaatcaaaatctcttttataacgacaatcaaaatctcttttataacgacaatgagtatactctaacccatgataatgatacagttagttacttacttttttttagtaaaaaaaacgaaaaatatccatctttattttcccctcaaatctgaataatacctataaagtgaggtcttatgaacaaaaagccccttatcggatttgaaccgatgacttacgccttaccatggcgttactctaccactgagttaaaagggccctttaatttcattcaattcgtgaataggtcactactatgcagatagaatccacctatatagatgtattatatatcaatatagatccattttttgcatatatatcttgactatttcatatttgaatctctactaatattctaatagaatagaaaaatcgatattgacaataaaaaaaaaaatgttcatactataccatgagcatagtatgagagcgccgggcacgtatgcccccatcgtctagaggtcaggacacctctctttcaaggagttgacggggattcaaattcccctgggggtagggtactacgaacgaaaggaggttgatcgtggattctcaataagcttcgaattgattcttcctgggtcgatgcccgagcggttaatggggacggactgtaaattcgttggcaatatgtctacgctggttcaaatccagctcggcccaagaattcgcggatccaccaggaaatgatatagaccatttgttcttcatacgttcttccaaaattccaactacacacgaaaaaaaaaaaaaaaaaaaaagtaaaatttcatatatccctcccgctttatttgattcgttctatttctttgttaccacaaattatgattttgttaacactctaatttcatatcaggatctctaagtataaagagtcaaaaaaaaacgatttttttctctttttttttattgaaagattgatgattgattattactggatttggcaataactaaaggagtactagtaatccaggccgttctcactaaagtaagtaccctcccatgattgatgcgtggagagatcaatcaatcgagatatatagagatatcaatatatcactcaaacctctgttccaacgcggcgattctaatctaaatagaaatggttaaaatgcaattataggaatatgtatacttctttatttctctgggattgtagttcaattggtcagagcaccgccctgtcaaggcggaagctgcgggttcgagccccgtcagtcccgacgcgacggaatcaaatcccatac-ttttttttttcgtttcacatgtctcatcaaacaaatgggagagacgtatggggattgtgacaattattggtagcatcatagttaggattcaaaaagatgccgataacacacgtggaatagaataccatatatttctatttaccgggggcgagaattcatttcttgtacgatgaaaaatgaattgaacagaattcatttgatagaatcgtttacttttaagattccaaatagatccttttctggttccgagtttgtttcacttcaattactagtttgactttgaaacaatctatctcttcaaattgaacacgtatcttttgagatatgcgtcccattcattattaatccaaagaaaggtatattaattaataaataaagaccacaacctctcttatagaagagggggactgaataatcttttttatttaagttcaaaaataggaaggggtactttcaccaaaataaagaacaaactcgaacctagtgaatttcatggaatattcgatttttttataccttatattatattagacttggacttctttttctcatattagatattattatattctattatttttctttttttt-cttttccacaaaaaatagatcattaaaaaaaaagtactgaacttcacttcttttttgattttctatttcatttctttgtttgattttgtttgtaggtcaaatgctactgcagcaaataattgtacaaggaaggcaataggttatagaaaaaacaagaatggaaaagagggagaaatcaaaagaatcaaaatcaaaaaagacaaataaagggattggatcaggaatcccatttttgattcggtatggataaaagatcttcctatgttatactattcaattctcgacgatgagttgatttgatagctcagatatagatattgttattcatgatattgatccgatttcatatcatcggggtgtaatccatcccgttgaattggaaggcgaaagatttatcatctcgatgggattaaatcccgagttattgacaaaaaaaaattagagattatggaagtaaatattctcgcatttattgctactgcactttttattctagttcctactgcgtttttacttataatatacgtaaaaactgtcagtcaaagtgattaatttgaagccaacttgacttgttttcttagtcaacgattgaagaaataaaggcttttcatctcgcgtcttaaatgaaattggcggactctaattagcggtatagtattctatgagatccgacagctagtatgacagaaagaaatatagatttctgccatactagctattcttattgtaatgtaacaagttgtactgtataaaactacaggattgatatctattaatcaatctagaatatccctcttcttactatacatatatggatttctatatcatctcaattcgatttctttgcttcatctatttcatttatcttgattccaatcaatctgaaataatcaaccgaagggcaattcttactagtacggttctaatttcagttctattgaataggaattccggcattcatcgaaagaatcaaatcaatgaggaaatatgtgcggataaaagaaaattgctggattttctttgagtattccgaaaaaggaattgattgaagagttaacagcggagccgagaggttctctgagaattgcttcagattttgaaaaggaagagtcaaacctaccattttgaactcgtgatccatgatatgaaatgagtgaataaagcataaataacctttttcaaaacaaaaacgaagaaaaaagcggtaaagtaaagaaagtaagtgggcaatgtgtggcttgcccgaggtacgatcttattatgcgcagtctctccatgaacaaccgcaatgtatatcttatttcccatagcatagaaggtatgtatctcctaacttgtccttctcttggaccagcaaagagaaagagggaaaaaaaatcaaatagaaatcataaaaatcaaaagtaaaaagattttgcaaaacgatctaaagagtcgatacggttttattcctctgctcaattaaattagtagtacctctagagcccactccttccccatactaccagtgaaagggaaaatgtaaagactaccattaaagcagcccaagcaagactgactatatccatgtaaattatgtcccctatctctatgaagagaatttattccattattgttcactcactaataatagtggaatcactggcgcagagtcaaaagggtattctgacccgagcccgttgatgaaaggatccaaaaaattcgcttctaacaaagttcttagaaggtatgatttttctagtggaatcggaaaacgttaagcctaagcaaaatgggcagtgacacctttggaagtatcaagggaatcctcgcaagttgtaagaataagatgtggcactaataagacctattctttct-----tttcttgtcctcaatctgaattctttcttgaaagatataaaaagctagaagcaagatagatcattatctatgacataccgttatttccccttggatcgtatccttgctgtctaagtattgtctctgtgaaagaatcggagggctttctattccatttattccattcttgactaggcgttttgaaataaaaagaaagaatttttttgattttcgcatttgagctataaaagccgattttccatcgaagtaaaagactcccacgagtccgtatagaaagtctcttcagctctttccacaaccacaaattcgattttatgtcgtactatgcaatctaatctatgcaatcgaattcaaaacccagtacttaaacactccattagtagtgcaagggctcgcatataaagatttactgattcccgtgcactactataactagaatctttccttgaatcctagaggcaaggatttcaagcactttcgctttagagaaccgagcttccatatgtttcgaatcaagcaagtagcaagaatctttttcttccgtttgtttccgctcaggaaaattcggggagttctatcagcaaaaccaaaaaaagaagggattccgcgttttttgttaatcaggcgacacccggatttgaactggggaaaaaggatttgcagtcccccgccttaccactcggccatgccgccagaatgatacgaaatagatgaaaatcttcctcctttgcttggggtggagggcctactcaatttctttttttattgtactttcatcttgaatcccatttgacttcatccccggtccgaaagactttcttcgttttttgcattggccccatcccttccttccgttgtatgtatagtatctcaaaacagaaatatagaaaaactttccctc-------------tcttttatttgattcttttctattttctctatatattgaaaaaacaaaatgtggtttttcagtcccaatagccaaaagtccggataaattggaaccattaactattaaatgggcttgtaaattcatgaacaattcttggattggaatcgaaaatggtctgtcttttcctagtcctaattagatcaaattgaaattgatacataactaatccgtatgaattcttttcaatcaaaaaatccttcccaaattcaattataagagcaaatagaagtctatgtaaaccccagaacctcaattgttctacaaatagcgaatcgggtatctatatatgatgccctatagatagctaattatgagcaaattgtagtgcttccggttttcattgactagaaaatccaaaattggctgtccccaaaggaactgtaataaatgaggaaagatatgtatctagataactatttacacatgtttactaaatacaagccttcttactatgctatcttatgcacttcaatcgtattctactaaaaaagtattctagtcaaagatctttcttttctgcgaatcctttattgaacgctagaatccatcaattaagtgctaaaaaacatcaaaaatagagccttgattattattatgtctttatctcatcgaacagatcaaatcctaactccatttcttttttttggtatccaacccgattggaatatcataaaaatgatagaaattgaatcacttttttgatattctatacaaaatcccataagtctaagtagcatttctcaattcttttccatatctgttacaacttccaatttgagtatccaagaagtctcttttttactccgttcagatgcatttgatacattccatatgtggatttacttcccaaatttcatgtgattcagtaaacagaatagaaattccagcattgctagatcaatcccgctgatttgatgaagaatgggtcaatactggaattttttcgataaataggaaatcaaaaatgctcggggatggaaatgggggaatgtctacaatacctggttttaatcagatacaatttgaaggattttgtagattcattgatcagggcttaacggaagaactttcgaaatttccaaaaattgaagacgatacggatcaagaaattgaatttcaattatttgtggaaacatatcacttggtagaacctttgataaaagaacgagatgctgtatatgaattactcacatattcttctgaattatatatatccgcgggattaatttggaaaagcagtagggatatgcaaaaacaaaccatttttattggaaacattcctttaatgaattccctgggaacttctatagtaaatggaatatacagaattgtgatcaatcaaatattacaaagtcccggtatctattatcggtcagaattggaccataacggaatttcggtctataccgggacgataatatcagattggggggggaggttagaattagagattgatagaaaagcaaggatatgggctcgtgtgagtaggaaacagaaaatatctattctagttctatcatcagctatgggttcgaatctaagagaaattctagagaatgtttgctatcctgagatgttcttgtctttcctgaatgagaaagagaaaaaaacaattggatcaaaagaaaatgccattttggagttttatcaacaattttcttgtgtaggcggggatcctgtattttcggaatccttatgtaaggaattacacacgaaattctttcaacaaagatgtgaattaggaaggattggtcgacaaaatatgaatcggaggcttaatcttgatatacctcagcacaatacatttttgttaccgcgagatatattagcagctgcggatcatttgattggaatgaaattcggaatgggtacacttgacgatacgaatcatttgaaaaataaacgtattcgttctgtagccgatctcttacaagatcaattcggattggctctggttcgtttagaaagtgtggttagacgaactatatgtggagcaattagacataaattgataccgactcctcataatttggtaacttcaactccattaacaaccacttatgaatcttttttcggattacacccattatctcaagttttggatcgaacgaatccattgacacaaatagttcatgggagaaaattgagttatttgggccctggaggattaacagcgcgaactgctagttttcggatgcgagatattcaccccagtcactatggacgtatttgcccaattgacacgtctgaaggaatcaatgttggacttattggatccttagcaattcatgcgagaattggtcggggtgggtctctagaaagcccattttatgaaatctctgagagatcaaacaaaggacgaatgctgtatttctcaccaagtcgagatgaatactatatggtagcggcgggaaattctttggcgctgaatcggggtattcaagaagaacaggttgttccagctcgataccgtcaagaattcctgactcttgcatgggaccaggttcatcttcgaagtatttttccttttcaatatttttctattggagcttcgctcattccttttatcgaacataatgatgcgaatcgagctttaatgagttcgaatatgcaacgtcaagcagttccactttctcagtccgagaggtgcattgttggaactgggttggaacgccaagcgtctctagattccggggttaccgctatagccgaacgcgagggaaaggtcatttataccaatagcgataagatcattttatcgggcagtggagatactctaagcattccattggttatgtatcaaggttccaacaaaaatacttggatgcatcaaaaaccccaggttccgcggggtaaatgcattaaaaaaggacaaattttagcggacggtgcggctacagttggtggcgaactcgctttaggtaaaaacgtcttagtagcttatatgccgtgggaaggttacaattttgaagatgcggtactcattagcgagcgtctggtatatgaagatatttatacttcgtttcacatacggaaatatgaaattcagactcatgtaacaagccaaggtcccgaaaggatcactaatgaaataccgcatctagaagcccatttactccgcaatttagacaaaaatggaattgtgatgatgggatcttgggtggaggcgggcgagattttagtaggtaaattaacgcctcagatggcggaagaagagtcgtcgtatgccccagaggagagattattacgagccatacttggcattcagatatccacttcaaaggagacttgcctaaaactaccgataggtggtaggggtcgagttattgatgtgagatggatccagaaaagggggggttctagttataatccagaaactattcgtgtatatattttacagaaacgcgaaatcaaagtaggggataaggtagccggaagacatggaaataaaggtatcatttccaaaattttacctagacaagatatgccttatttgcaagatggaaggcctgttgatatggtcttcaatccattaggagtcccctcccgaatgaatgtaggacagatatttgaatgctcgctcggattcgcgggggatctgctagagagacattatcgaatagcaccttttgatgagagatatgagcaagaggcctcaagaaaactcgtgttttctgaattatacgaagccagtaagcaaacagccaatccatgggtatttgaacctgagtatccgggaaaaagcagactatttgatggaagaacgggggatccctttgaacaacctgttataataggaaagccttatatcttgaaattaattcatcaagttgatgataaaatacacggacgttccagtggacattatgcacgtgttacacaacaaccccttagaggacgggccaaacaggggggtcagcgggtaggagaaatggaggtttgggctctcgaggggtttggtgttgctcatcttttacaagagatgcttacttataaatcggatcatattagagctcgtcaaggagtccttggtactacgatccttggaggaacaatacctaaacccgaggatgctccagaatcttttcgactgctcgttcgagaactacgatctttggctctggaactgaatcatttccttgtatctgaaaagaacttccagattaataggaaggaagcttaatcggaatgaatcaccatttttcttctatcatttttattctatgatcgatcggtataaacatcaacaactccgaattggatcagtttctcctcaacaaataagtacttgggccaataaaattctccctaatggagaaatagtcggagaggtgacaaaaccctatacttttcattacaaaaccaataaaccggaaagggatggattattttgtgaaagaatttttggtcctataaaaagtggaatttgtgcttgtggaacttatcgagtaatcggagataaaaaagaagacccgaacttttgtgaacaatgcggagtcgaatttgttgattctcggatacgaagatatcaaatgggatacatcaaactggcatgcccagcaacccatgtgtggtatttgaaacgccttcctagttatatcgcgaatcttttagataaacctcttaaagaattagaaggcctagtatactgcgatgtgtgatttgatcgaaattctcattttacagattcgaaatgaaaagctgtcatcccattcgatcgaattgggatgccccggatctgacatgcctcttgaaaggagtaacatgaagctcagaattatgggtgtatttcatattcccaactaaaaagggggggattggtctatggtcaattcagtaacaaataaataggaattttgagttgtacctcgtgaaatgaaaaagacttcttttgggagttattcctttttttagaaggaaatctggtttatgttccagtacgcgaatatgtcatggttgcgggagtctatccatcgcatataggctttaaggacatcgtagcataaccgtcgaggtgatgtcaggacctaaaagatcgaagggaaggatccatagacaagtaaattccttatgaattacaacccctaagggcattgatcattcaaagggaagtagactactcaagaatttcacatttcattttttatttatgtagacatcgatatctataattcactaaagaattcaaaaaatctgaatgaaaaagaatgaatcaatgaaatgttgttcactgctaacttgagtaaggagtagatcttttggggttttcgagaatttgaaagcgaaaacccccttttttagttggtgtaatataattacttgagccggatgaaaggaaactttcacgtccgattttgaaggggggagatccgataggatcctatcccaatttttcttttgccaggcccgtagctaaaaaaccaactttcttacgattacgagggttattcgaatatgaaatccaatcctggaaatacagcatcccgcttttttttactactcaaggcttcgatacatttagaaatcgagaaatttctaccggagcgggtgctatccgcgaacaattagccggtctcgatttgcgagttattatagattattcgttggtagagtggaaggaattaggggaagaaaggtcgacgggtaatgaatgggaagatcgcaaaattggacgaagaaagcagtttttggttagacgcgtggaattagctaagcattttattcgaacaaatatagaaccagaatggatggttttatgtctcctaccagttcttcctcccgaactacgacccatcattcagatggatgggggtaagctaatgagctcggatattaatgaactctatcgaagagttatctatcggaacaatatccttgccgatctattaacaacaagtagatctacaccaggggaccttgtaatgggtcaagagaaattggtacaagaagccgtagatacacttcttgataatggaatccgtagccgtccggtgagggatggtcagaataaggtttacaagtcgttttcagatgtaattgaaggcaaagagggaagatttcgtgagactctgcttggcaaacgggtcgattattcgggtcgttctgtcattgtcgtaggacctacgcttccattacatcgctgtggattgcctcgggaaatagcaatagagcttttccagacatttttaattcgtgggctcattagacaacatcttgcttcggacatagtaggtgctaagagtcaaattagggaaaaagagccgattgtctgggaaatactgcagcaagttatgcaggggcatcccgtattgctgaatagagcgcctactctgcatagactaggcatacaggcatttcaacccattttagtggaagggcgtgctatttgtttacatccattagtttgtaagggattcaatgcagactttgatggggatcaaatggctgttcatgtacctttatctttggaggctcagacggaggctcgtttactgatgttttctcatatgaatctcttgtctcctgcgatgggggatcccatttccgtgccaacccaagatatgcttattggtctatatatattaacgagtgggaatccccgaggcatttgtacaaataggtataatccctggaatcgcagcaactaccaaaatgaaagaatttctgataataactggaaaaaaaaagaaccttttttttgtaattcttatgatgcaattggagcttatcgacagaaaagaatccatttagatagtcctttgtggcttcggtggcgactagatcaacgcgttattgcttcaagagaagttcccatcgaagttcagtatgaatccttggggacctatcatgagatttatgggcactatataatagtaagaagtgtaaaaacagaaattctttggatgtacattcgaacaactgtcggtcatatttctctttttcgagaaatggaagaagctatacaagggttttgtcgagctcgctggtatctcagttaagtaattctattacaccggtgtgaattcgggtctctccagttcaactgggacccgagttcccgaatttctatgtgaattaagatcgagaaaaggaagtttttcaatcattgactcaaactcattgttgaatcccactcatcagaatatggaggtagttatggacgaaggagtcaacctagtctttcccaagaaagtaatagatggaactgccattaaaagacttattagccgattaatagatcacttcggaatggcacatacatcacacattctagatcaagtaaagactctgggtttccagcaagccactgctacatccatttcattagggattgatgatcttttaacgataccttctaagggttggttagtacaagatgctgagcaacaaagtttgagtttggaaaaacaccaccattacgggaatgtacacgcagtagaaaagttacgccaatccattgaagtatggtatgctacaagtgaatatttgcgacaagaaatgaatcctaattttaggatgaccgacccctttaatccagtccacataatgtctttttcgggagccagaggaaatgcatctcaagtacaccaattagtaggtatgagaggattaatgtcggatcctcaaggacaaatgattgatttacctattcaaagcaatttacgcgagggactgtcgttaacagaatatatcatttcttgctacggagcccgcaaaggagttgtggatactgctgtacgaacatccgatgctggatatcttacgcgcaggcttgttgaagtagttcaacacattgttgtacgtagaacagattgtggaaccctccgcgggatttctgtgagtcctcggaggatgccggaaagaatttttattcaaacattaattggtcgtgtattagcagacgatatatatataggctcacggtgtattgccattagaaatcaagatattggaattggacttgtcaatcgattcataacctttcgaatccaaccaatatccatccgaaccccctttacttgtagaagtacatcttggatctgtcgattatgttatggtaggagtcctacccatggtgacctggtcgaattgggagaagctgtaggtattattgcgggtcaatctattggagaaccgggtactcaactaacattaagaacttttcatactggcggagtattcacaggtggtactgcagaacatgtacgggccccctcgaatggaaaaataaaattcaatttcaatgaggctttggttcatcccgcacgtacgcgtcatgggcatcctgcccttctctgttctatggacttggatgtaactattgagagtgaagatattctacataacctgactattccgccaaaaagttttcttttggttcaaaataatcaatatgtagaatcagaacaagtcattgccgagatttgcgcgggaacatccactttccattttaaagaaagggttcgaaaacatatttattcggactctgagggagaaatgcactggagtaccgatgtgtaccatgcacccgaatttacatatagcaatgtccatcttttaccaaaaacaagtcatttatggatattatcaggaggttcgtgcagatcccgcggagctccgttttcactccacaaggatcaagatcaaatgaatcctcgttcgacagaaagagaacgaagatatctttcgagtctctcagctaataatgatcaaatcagatacaaattctttagttcttctttttctggtaaaaaaaaagacgataggagtcctggttattcagaaatgaatcgaatcatatgtactcttccttgtaatctcatatatccttcgattctacgtgagaattctgatttattggcaaaaaggagaagaaatcgacttgtcattccagtccaatcgagtcaagaacgagagaaagaactaataccccattcaggtatttcgattgaactgcccataaatggtattttccggaaaaagagtattcttgctttttttgatgatcctcgatacagaacaaagagttcgggaattactcaatatgagactatggggatgcactccatcgttaaaaaagagggtttggttgattatcgaggaatcaacgaatttaagccaaaataccaaatgacaatagatcgattttttttcattcccgaagaagtacatattttacctgagtcttcttcgataatggtacggaataatagtctgattggagtagatacacgaatcgctttaaatacaagaagcagagcgggcggattagtccgagtggagagaaaaaaaagggggattgcacttcaaatcttttctggaactatccattttcctggagagacagataagatatcctgggacagtggcatcttgataccaccaggaacaggaaaaagaaattctaaggaatccaaaaaatggaaaaatgggatctatgtccaaaggatcacacctactaagaaaaagcattttgttttatttcggcctgtagtgacatatgaaatagcggacggtctcaatttagcaagactcttccccccggatctgtgccaagaaaaggataatatgcaacttcaaattgtcaattatattgtttacggaaatggcaaaccaattcgggaaatttctgacacaagtattcaattagttcggacttggttcattttgaattgggaccaaggcaaaaaaagtgcttctgccgaggcggcccacgcttcctttgtcgaagtaagggcaaaaggtctgattcgagatttcttaagaatcgacttagtgaaatcccctattttggatccgagaaaaaggaatgatccgtcaggctcaggattgatctctgataatgtctcagatcacactaatatcaatcccttttattccaagccaaagatgaaacaatcgcctaggcaaaatcacggaactattcggaccttgttaaatcaaaataaggaatgcccgtctttgatgattttgtccgcatctaattgttttcgaatgggtccattcaatgatgtaaaatcccagaatgtgataaaagaatcaattaaaaaagatgctataattcaaattaggaattcaattggccctttaggaacagcccttcaagttgtgaactttgattcattttactattttataactcataatcaggtcttgctaactaaatatttgcaagttgaaaatttaaaacagacttttcaagtacttcaatattatttaatggatgaaagcgggaggatttataatccggatccccgcagtaacatcgttttgaattcattcaatttgagttggtattttctgcctcacaataattatgaaaattcttgtgaagaaatatctacaatagttagtcttggacagtttatttgtgaaaatggatgtatagccaaaaatggaccatacctaagatcgggtcaagttttgattgttcgacttgactctgtagtaataagatctgctaagccttatttggccactccaggagcaactgttcatggacattatggagaaatcctttatgacggagatacagtagtgacatttctatatgaaaaatcgagatccggtgatataacgcagggtcttccaaaagtggaacaggtgttagaagtgcgttcagttgattcaatatcggtgaacctagaaaaaagagttgagaattggaacgagcatataacaagaattcttggatttccttggggattcttgattggggctgagctaactatagtgcaaagtcggatctctttggttaataagatccaaaaggtttatcgatcccagggggtccaaatccataataggcacatcgaaattattgtacgccaaataacatccaaagtgttggtttcagaggatggaatgtctaatgtttttttacctagagaactaattggattgttgcgagcggaacggacggggcgcgctttggaagaatcgatctgttacaaggccttcctattgggaataacaagaacatctttgaatactcaaagtttcatatccgaagcgagttttcaagaaactgctcgagttttagctaaagcggctctccggggtcgtattgattggttgaaaggcctaaaagagaacgttgttataggcgggatgatacccgttgggaccggattcaagggcttagtacactgttccaagcaacataaaagcattcccaagaataagcactttttcgagggggagatcagagatattttgttccaccacagagaattatttgattcttgcatttcaaagaatttccacgatacaccagaacaatcatttagagtatttaatgattcctaaaagaaagaaaagtcaaaagtcgttttttaataaaaaaactctctaggccctttgatggggtcatgaaaaaaaagataataacaaatagacggtagcgatttggatcggatatcgacacggccaatctccgggaaaaggttccgttggaacaattatttagctcagggcacctcgccgc-tttttttttttttcaaaaaaagcggaaaatgtggggagaaatgacaagaagatattggaacatcaatttagaagagatgatggaagcaggagttcattttggtcatggtattaaaaaatggaatcctaggatggcgccttatatttatgccaatcgtaaaggtattcatattacaaatcttactaaaaccgcgcgttttttagcagaagcttgtgatttagtttttgatgcagcaagccgggggaggcagtttttaattgttggtaccaaaaagcaagcagctgctttagtagcacgggctgcaataaaggctcggtgtcattatgttaataaaaagtggcttggtggtatgttaacgaattggtccactacagaaacgagacttcatcagttcagggacttgagaacggaacaaaagacagggagacttaaccgtcttccaaaaagagacgcggctatattgaagagacaattatctcacttgcaaacatatctgggtgggattaaatatatgaccggtttgcccgatattgtaattatccttgatcagcaagaagaatatacggctcttcgagaatgtattactttgggaattccaacaatttgtttaatcgacaccgattgtgaccccgatcttgcagatcttccgattccagcaaatgatgacgctatggcttcaatccgattaattcttaacaaattagtattcgcgatttgtgagggtcgttctagctctatacgaaatccttgattaataataagattaagagaaataaattctttttcgaactccatagatttatggaatcggttactacttttgaatcgcataaaagagatcaaaatggatggaaatgctgtgtgattggttagtatacaaaatagaaaattcaactaagcaagtcaaaaaagagatggttgaatcaaaataattccttttaaagttcgatttatgtgagagggcaatatggatgttctatcatgttccaacaacacactaaaagggttatacgacatatctggtgtggaagtaggccaacatttctattggcaaataggaggttttcaagtccatggccaagtacttattacctcttgggttgtaattgctatcttattaggttcagccagtatagctgttcggaatccacaaacaattccaaatgacagtcagaatttcttcgaatatatccttgaattcattcgagatgttagtaaaacccagattggagaagaatatggtccatgggttccttttattggaactatgtttctatttatttttgtttctaattggtcaggagctcttttaccgtggaaactcgtagagttacctcacggggagttagctgcgcccaccaatgatataaatactactgttgctttagctttactcacgtcagtagcctatttctatgcgggtcttagcaaaaaggggttaggttatttcagtaaatacatacaaccaaccccaatccttttacccattaacatcttagaagatttcacaaaacctttatcccttagttttcgacttttcggaaatatattagccgatgaattagtagttgttgttcttgtttctttagtaccttcagtcgttcctatacctgtcatgttcctgggattatttacgagtggtattcaagctcttatttttgcaacgttagctgcggcttatataggcgaatccatggagggtcatcattgactagtttgaaaactagtcatttttttatcttaggccaaggtactggatgcgggactcgagataatcggcttatgaaataaaaaggggaaagagataacgatctctttcctaaaattttgatttgatgacccattccatttctaatttagataatacctagccccttttctattaatattttcttttgttcaattgaacaaaagaaaatattaatagaaaaattattgcatgaactcttcaatcacgcaaatactgatatttctatgcaatggtttggatcgtccctgtatacaatctacatgtaggatactgataaataaaagaaagaataagaagaagaagttaaaaaacgaaattcataaaaaatgacttggttagcaagggcggatctaacccagggatgtggaatctaatggctagaattcaactcttgactggttcaaaaagaattttagaatccgggtgagtcgccgatacgaagagtttgtttacgttatggaagaaagacatgtatatgtgatattagatattgactagttatatatgatctaaagatatatctaatccgccctactatgaattaagatgaggattcccatataagtcttttcctttcatctgtaacgaactatgaattgaatgaaacaagatgaaatcaataaaaagaacaaagaattcaactaatgcttcggaacaaagagctggaagaacaaaaaaagttgtatggattcaaaaaaatctcgtcgataatataagaactaaaaaagagctatactatagaagtagtttggacgattcaataatattagtccattacttgaattggcagttattagttatttcgtctggctgaatcttattgaggggataatgaaatcataattccttggatgattgtatcattaaccattttttttatttttttgtgaggaacttatcatgaatccactgatttctgccgcttccgttattgctgctggattagctgtcgggcttgcttctattggacctggaattggtcaaggtactgctgcgggacaagctgtagaaggtatcgcgagacagcccgaggcagagggaaaaatacgaggtactttattgcttagtctggcttttatggaagcgttaacaatttatggattggttgtagccttagcacttttatttgcgaatccctttgtataatcctatcaatatcaaaagtcttttttttttgattcttcgatgtccggggacttgctccttgctttttcgaattatatcaatatttgactcctac---------------aattccttattcgttcgttgggatactaacctgcgggagggtaatatttgcggatgaggaattagcagcataccgattcgctttcttccttcccgttcttagcaacggaaacccccttttcgtttttttagggattggtacaagaacctaattatttcacaattgccgtgaaacccgccctagattctactaagtattactcttattagcaatccccaattg---aaaaaaaaaaaaaaaaacataatcaactccatttttgattctgtttaggctgtttagaaattttgaaaataaaatatattaattcaaaaagaaataggaatagcaataaatagaaaaagtgtttaagtgatacaaaaaaaaaactctattcgatttttattgattttatctatactataagaggagattgtatgaaaaatgtaaccgattctttcgtttccttggttcactggccatccgccgggagtttcgggtttaataccgatattttagcaacaaatccaataaatctaagcgtagtgcttggtgtattgatcttttttggaaagggagtgtgtgcgagttgtttatttcaagaataggctggacccaaccggctgcacccttttcattataactaggacaaaggaaaaggtgcataatcccgcgaatgacttctgaataaattcagttaataaatcatagttaagaaccatagcatttcgtgattgattgggaaatccactttgattctctattaaccaataatgtgggcccattaatatggttaaagctaaagcagttgaagtccaaatgagggggtagcatggtattctttctactactatgtgaatatgtgaatttaatacaaaaacggtttcaaaacgaatagttccatttttttgatatagaacactcatgtcgataaaatgatttgaaacctttattggaaaaaggatcggactcctttttttatcttatccaatgcggaattgatgacctatgtaatgtataaagtaagaggaattctttggatttgaagaaaaaagataaacaactttgctgacaattccatattttttgtttggtcagaagagtcctccgaataatattccggagttggattcgggctcagtttggatcttttttttggaatatgaatagagaagagaggataggctcattacattcaaataaaaaaaaaaaaaaagatatgggaatttgacataactgattgaagtaattgagcgtgagagccaaatgaatcgaaagattcatgtttggttcgggaagggattatggaagttttgaaataactggaaagctaatctactttcattaagtgatttattagataatcgaaaacagaggatcttgaatactattcgcaattcagaagaattacgcgagggggccatcgaacagctggaaaaagcccgggcccgtttacaggacgtgcaaatcgaagcggaagggtatcgagcgtatgggtactttgggatagacgagcaaaggcacgagtcgattaattcaacttataagaccttggaacaattagaaaataacaaaaacgaaagcattcattttgaacaacaaagggcgattaatcaagtccgacagcagattttccaacaagccttacaaggagctttaggaactctgaatagttgtttgaacaacgagttacatttacggaccatcagtgctaatattgtcctgtttgggtcgatgaaagaactcactgattagtccttctattgtaggcattattttttcttacaaaaaaatgaagaactactcatggcaaccattagagccgacgaaattagtaatattatccgtgaacggattgagcaatataatagagaagtaaagattgtaaatactggtaccgtacttcaagttggtgacggcattgctcgtatttatggtcttgatgaagtaatggcaggcgaattagtagaatttgaagagggtacaatcggcattgctcttaatttggaatcaaaaaatgttggtgttgtattaatgggtgacggtttaatgatacaagagggaagttctgtaaaagcaacaggaagaattgctcagatacccgtgagtgaggcttatttgggtcgtgttataaatgccctggcaaaacctattgatggtcgaggtgaaatttcttcttctgagtctcggttaattgaatctcccgctccgggtattatttcgagacgttccgtatatgagcctcttcaaacaggacttattgctattgatgcaatgatccctataggacgtggccagcgagaattaattattggagacagacagactggtaaaacagcagtagccacggatacgattctcaatcaacaagggaacaatgtgatatgtgtttatgtagctattggtcaaaaagcctcttctgtggctcaggtagtgaatgctctccaagaaaggggagctatggaatacactattgtggtagcggaagcggccgattccccagctacattacaatacctcgccccttatacaggagcagctctggctgaatattttatgtaccgtgaacgacacactttaatcatttatgatgatccctccaaacaagcacaggcttatcgccaaatgtctcttctattacgaagacctcccggtcgcgaagcttatccgggagatgttttttatttgcattcacgccttttggaaagagccgctaaattaagttctcgtttaggtgaaggaagtatgactgccttaccaatagttgagactcaatcgggagatgtttcggcttatattcctactaatgtaatttccattacagacggacaaatcttcttatcggccgatctattcaatgctggaatcagacccgcgattaatgtgggcatttctgtctccagagtaggatccgcagctcaaattaaagccatgaaacaagtagctggaaaattaaaattggaattggcgcaattcgcagaattagaagcctttgcacaattctcttctgatctcgataaagctacccagaatcaattggcaagaggtcaacgattacgtgagttgcttaaacaatctcaagcaaaacctctcaccgtggcagaacagatactgactatttatactgggacgaatggttatcttgattcattcgaaattgcacaggtaaggaaatttcttgatgagctacgtgattacgtaaaaacgaggaaaccgcagttcgaagaaatcatatcttctactaagatattcaccgaggaagcacaagcccttttgaaagacgctattcaggaacagaaggaactctttctagttcaggaataagtatagtggtaaataatttgatcactctgcatgttttcattgattatgaaatgaaatccatttttcaattgaattatttcattttcaattcgttctattttctattgaaaaagttaattaatagaacatagaattctataactataagctaagcctcatattataatataagcgtctcttattcaaatcactcaaaatagcaatatcgttcttgagatagaaatctccaaaaatggatgtcaaatttgcgtccaataggatttgaacctataccaaaggtttagaagacctatgtcctatccattagacaatggacgccctttttattctttattccgatttcctttttgactctcttgtcttgttcggaaaaaaaagaaagactatgtgagagaattttgtgaattgcctattggatgctatattaatcatattaattattctaattattcatagaattagaagaaaataatatgattaattagaatagatagagcgggtagcgggaatcgaacccgcatcgttagcttggaaggctatcggttatagtcgatgttgattcatcattttgaacatctctaattcaaaaccgaacatgaaactttggtttcattcggctcctttatgcaagatggatcaatttccaactatagatagaaataaatctatctaataagtcaatgaaataaaaaaattccacccataatatctatgtcagcttttctctttgaatccattcaaaagaattcgctttctagacaatccctctagaataaggaaaaggaataggatattctaattctaacaatattcctagttacttcgttctctatttctatttgaaataatccttaggattaggaaaagtattttgtttccaccgagctaaaaaaaaaaaaagagatctcgatgtctctagtaaactaaaggcatcctttaatagctagtttgcttcaacctttcctatataaatataatattttcagagctaaaaaaatggataacaat-----ataaaatattattttataaacaaaaaatggaagatttagttacgattagaaatccacctttctatctttatccatggatcttttactcatacttattaaattggaagtcttgatccaattcaaacaaaaattatgtttcgcaatttaataatccaaatttccaatttctacttgacctttggatacaaatcacgagaatgtatatttttacccgaacccttccttgcgggataaaagatgaaatccttttaagaaataaagtttctgctcggactatgaatcaaaccgagcgaccccttaactatacaagggattaagaaaacgaatcacacttttaccactaaactatacccgctacaatgtgattattgtatcaaaatacactttttgtcgaacacgacaatcggacgtaatcaagataggatcagaaaataatgatgaatattatagcattggcctgttttgtcagtcgacctaatcagattaggaaaggaaaagaggactgacaattcaaataactaaataataaataagacgttctttcttttgatggaggattttggccggatacggctcgataaaacaatttatgtcatcacatagaaatgcattgcccaacaatccgcagttctattttttcttttttatttactttatattacttaaaaaataggagttaaaaaaagaaaaaatcttagaattctaataataagaaatcacactttgattctctatgattcaattctatctcatagatatggaaatagttcttaagtcggattgttgggtcaagcatttttgttttccaaatcaagcaaatttatatgattgggaacaaaaaaagggcccggctcggtactgaccaggccaggccgcgaaaagaaaataaaaaagatctttcggacgaatatttttttattcgaaatatatctttcaagctttttcttgatctaaataggattgcttataaaagttatctatatatatattaaagttgtatatatcaatctagtccaactagcccaataataaatattttcatagctaaaaaaaatggatacaatagatacagaggatattttttcaagcggtcctcttttgtgtaatggaagaatggaatatagtcattatccttttcaagttggagagatggctgagtggactaaagcgtcggattgctaatccgttgtacgactgtaccgagggttcgaatccctctctttccgttgagtatttggtattttatttacaaattccaagtttcgaacccccgttttttggaattcatttttgatttctcatttttttttatcattaatatt------ttaaaattggaatttctaatttttatttacttttttgatttctatttaatagcgaaaatcctaagaacattcaaaaatgaagcaagtaaaaaaaaaaggactctttttcattcttattcttcacgtccaggattacgtcctggatcgttagataggaatccgaagatgaagagagaaacaaagaatatcaccactgtgtaaacaaagagtttgagagtaagcattacacaatctccaagatccttttttttttttcaaaaaaaaaaaagagaatagattctccatttttataacacatatactattttgacaccactaaaggaaaggattttcagaaatgaaataaaaaaattctcagaaaattgtaataagagttgattctttcattacaaaaaacgaccccctattgtgaggactctaataggatctttcaagaaacgaaatccgaatgaaaaaatggcgcgattcccatttatcgaaaactatctaagaattgtttaaatcgagggttcattcatactctaagacttatccgatcttatcctctgatcttatccgttgttagaatttgtttctcgaataactcatgtctaggatagtattcaagattttatcgaaaacttacagcagcttgccaaacaaaggctaagagcaaaaagaaaaggggtattactggcataacatctacgattggattcaaaaaagcgtaggcctcgggtaatttggctaagaaaaaacgactcgaataaagatcggaattaagacagatcaaactaaagatattaagcataacaaccc-ttttttttattgcacttggagataattgtattttgattgagttaatataataatatagtagtgatatacgttaaaaattacgaaagtagggtagacccaaaatccttttttttttttgaactcatccaatccaaaaattttctattttcttttgcgaattgaagaaatcatcctttcatacaatatcttaattgaattatatgtaatgatcaataaattcattttcagtctatatctacatgtgtcaaaatgctaggaagagtatagtccgtcgatatttgcactggaattgacgaataaccaataccaatactagtgttttgtagtatcgaatagaaattgaaatggggcgtggccaagtggtaaggcaacgggttttggtcccgctattcggaggttcgaatccttccgtcccaggaaagacatttttttgtttttcat-----ttctatatagaaaaagattgtc---ttttttttttaagatttcagagtagaatattgaatggatattatgtgattcttgtttctgattttgaatcattctatttttctgtgaatcatatctttttcacaaattgagttcaaataagtacatggcaaaacaaaaaaaacatagagatagacggagctatatcgaagtgggagccaggtaataagatagatcacaacacaaataagaatttgaaatcaattcaaagggggttgaatgcgactttcgtcgtatatccattccctgacgatattcctattttatcttagttagttatttcgaattaattatgtaccttataataagagttaatcaccaacggagcatattaatt-------tcactagttgtgtctgtacaaatcggattaacaaatcataaagttacatacttagcacggtttttgtttaagcctcttttttaggtatttcaactcctatttcatttggctctaatacagaattggaaattccctggactaatggagacgggggaattcgtgcatgctattccccttgcgtttaatcaaaattattgaacctccccaatcaaagaaactgcgcgaaaaatgaggaaatgcttaatggattattatcgttctagtcgatttccgtgataaggtttttcgaaaaaaaaaaaaaaaaaaaaaatttggattcgtgaatttgcaatattcaacatagaatgaatataatattcgtgtaaatggagtccaatgaaaattgttcagtctatttgactttgacaggggggattccttcttttttgtttcggattttcgttttcagtatgaaatgaaaaaaataagaacccccaatttactttccatcaaccttttttatgcattccaaaaaagaaattcgattatgttgacatataatatgttgccttattagaatatgttggagtatattaatatatgtacaatatggatggatgggtagattagaatatgggtccatgggtatatcatggacgttgacttgacatactcttaacatactagaatatgttgacatataatatgttgccatactataatatgttggagtatattaatatatgtaggggtagtttatggacgttgacgcgattttcatatgaatattttggggtagattagaatctcttctatttccccaattaaagctcctggttccccaattaaagctcctggaatcgcaatgcctgttgtatctcgcaatattgtatctcgtaatatgcctgttgtattgtatcggactgccctttcataaggggacagagaagaaagcgtccataataaattagttagcggaaatgcattttttggaatccgtataactcatttttttatgaaatgctttttttggaatccgtttactttatacttactactt-----------tatgctcaggaactgattaaaagtcttacacttagcatctgattaaaagtcttgcacttaaaaaaaaaagggaaggaggatttttctatgatctacctgtcaactaacattctaagcgaaattgatactcaagttcgcgaaatt------------------------aagtatcaagttcgcgaaattcattatcaagttcgcgaccttaatactgcacttcgcgaagttgataatcaacttcttgattatattattaaaggggagagtttttctatgctcggcatgtcaaattccctcctaagcgaaattgagactcaacttcgcgaaattgagactcaacttcgccaaatttatatccaccttggcgatatgtatactcaactttttgcttttattcttaaggaggagggttgttctatgatcgacatatcaagtgacagtctaagcgaaattcatactcaacttggcgcaatttttactaaaatttacgaaatttatatcggacttgacgcaatttatactcaacttagtacttatactcttaaaaaggatgattgttatatgatctacctgtcaactaacattctaagccaaattgatactcaacttcgcgaaatttatactcaacttcgcgaaatttgtactcaacttattacttatttcatagaaaatccgacaaattgcgatgatgactgggatgctgactggtctgatgactgggatgatgactgggctgaggcctgggatgatgacgatgagaaagatcctcttgaggataagaagaaggataagaagaaggataagaagaaggataagaaagagactcaaaaggataagaagaaggataagaagaaggataagaaagagactcaaaaggataataaggaagatgctcaagaggataagaagaaggataataagaaaaatcctcttgaggataaggatgggcaagatcctat-gaagcctaccaagcctaaaaggagtaagaaaaagcctcaagaggataagcaagatcctttagatcctatgaagcctaccaagcctaaaaggagtaagaaaaagcctcaagaggataagcaagatcctttagatcctatgaagcctaccaagcctaaaaggagtaagaaaaagcctcaagaggataagcaagatcctttagatcctatgaagcctaccaagcctgaagggcctaaaaagcctaacaagtctaacgaggaagcggaagagcttgaaggggataataaggaagaccttgaaggggataagcagaaggataagaaagatgagcttttcttcgtcgattatgacgatgaggaagaggaagaagagcttttcttcgtcgattatgacgatgaggatgaggaagaagagcttttcttcgtcgattatgacgatgaggaagaggaagaagagcttttcttcgtcgattatggcgatgaggatgaggaagaagaggataagcagaaggataagaaagatgagcttttcttcctcgattatggcgatgaggatgaggaagaagaggataagcagaaggataagaaagatgagcttttcttcgtcgattatgacgatgaggatgaggaagagcttgaaggggataataagcctaacaagtctaacgaggaagcggaagagcttgaaggggataataagcctcaaggggataataaggaagaccttgaaagggataataagcctcaagaggataagcagaaggaagaagaggataagcagaaggaagaagaggataagcagaaggaagaagaggataagcagaaggaagaagaggataagcagaaggaagaagaggataagcagaaggaactcggtttggagccctggccctggtatcgccctaagcat-tggggctgtccccaccgtaagcataggggctgtccccaccgtaagcatagggatcgcaagtcggttcccgctaaggagcgcgagttggttcccgatcagtctaccaagcgggataccgatccggattccgaggcgtctctaaaatcgaactatgcgcatttatgggttcactgcaaactttgttctggattaaattataagaaaattttgaagtccaaaaacaatgtttgtgaacaatgtggatctcatttgaaaatgcatagttcagatcgaatcgaccttatgcttgatccaaagacttgggcttctatgcatgaaggcctgctttctctagatcctattgaatttcattcggagaaagacccttataaaggtcgggttgcttcttataaaagaaagacaggattatcggaagctattcaaacgggcagaggttacctaaaaggtattcccctaggaattggacttatggattttcagtttatggggggtagtatgggatccgtagtcggcgagagaatcacccgtttggtcgagtatgctaccaatcgagttttacctcttattctagtgtgtgcttccggaggggcacgtatgcaagaagggagtttgagcttgatgcaaatggctaaaatatcttctgctttatctgattatcaattcaatagaacggtattctatgtagctctccttacatctcccactacgggtggtgtgacggctagctttgggatgttgggggatatcattcttgcagaacctaatgcctacatcgcattcgcaggtaaaagagtaattgaacaaacattgaatattgaagtacctgagggttcacaaacggctgaatatttattcgataagggcttattcgatcaaattgtaccacgcaatcctttaaagggttctttgagtgagttatttaattttcacggttttgttac------------tttgttactttgaattctcaagtaattaatatttataattattgtatagttagtttatctgaatcaaagtaaaaaaaatgtatttttggtgaaataagattcaattgtagaaagaatcgtgcggacagttgttttatattgatattcctgattacgaatcaggaactccctaggaacaagatcaaaaaaaaatgcatgcttatgcaatgcgcaattccaattagtcaaataaatggaattttctttttcctttcttgtatagagtagaaagagta-tctttctactctatctcccgagaaatctttagtttgactaagaatccacgttcttggattgaatcctaatgaatctttcgggaactcgtttgtaataaatagaaaatccaaacggaaagaaaaatgagaattcaaatttgacgacaagaatggattctcctagatctatttttgtatttcatgtagaaagatgaagatgaataagtctcatttatttaattatacactccttgcacttatttattatatatactcacttagatatacttagtataattatatacgaattataattctactaagatatctttataacaataccaggtacaaatattccaccgaggtaccccattctatgacagacttcccctctatttttgtgcctttagtgggcctagtatttccggcaattgcaatggcttctttatctcttcatgttgaaaacaacaagattgtttagatccaacgggcccgaacctgatctattcttttcaattaagacttcgatatagataatacggatatctctttaatatagtagggtaatgcggcttcttgtgaacagaaacgaaggagctcttttgtatggctaaatagatgatatggataaatgagttatggctattttcatcggaatcggggcggatagctgaaatagaaagtcaatctatctatatgtagatagattcatagga-gatcatagaaattggatg-ttattattttagccctaacc-aattcgatg-aattacttcgcaagggttccatcagaagggcgctagttgatgagagttacttcggaaccaaaaaaagaaaagtcaaatccatttggacttttttctaaattccaataaaatgcaactggatctagtatgatttggcgatcagaacatatatggatagaacttatagtggggtctcgaaaaataagtaatttctgctgggcctttctcctttttttaggttcattaggattcgtattggttggaacttccagttatctcggtaagaatttgatatctttagtttcctctcagcaaatccatttttttccacaggggctcgtgatgtctttctacggaatcgcgggtctctttattagttcttatttgtggtgcacaatttcttggaatgtgggtagtggctatgatcgattcgatcgaaaagaaggaatagtgtgtatttttcgttgggggttcccgggaaaaaatcgtcgtatcttcctacgattccgtatgaaagatattcaatccatcagaatagaagttaaagagggtatttatgcgcgtcgtgtcctttatatggaaataaaagggcagggggccattcccttgacgcgtagtgatgataatttgactctgcgagaaattgagcaaaaagccgccgaattggcctatttcttgcgcgtacccattgaagttttttgaaatttactggaactgaagaataaactctttctccgcagtagggaaacaattcaagaattctcttttttgctatagcatagcttcaagttttttcaaaacgtgcattcgagctaaagtagacgtatgcggaacagcgagaaaataaaacgaaactttttttgttcgaaaatcattcaaaaacgagtagcaaatcgaaataatggattcatctagcatatcaaaacatttcggactaaagaattgatctttttattttcaataggaattaattgatacgttagatgcagatagatcttgtcaattctctctc-tttttttctttcttttggggttggatctcttataacgagaacatttatgtattgtttttccactcatttgggatcaaaacaatattcttgagaaatcgatttccatttttcctggattattactgtgggtaaccaacgcatttttttttttttcgaaatgcaattttttctattttgatagaaagaaaggggattcctttggctggaaatcaaaataatattcattactggacgtggttctttctgggattcattgaaaaagattcgaatttgatccattgaggtatctggaaacaagattttttgaattctttttacattcgaagtgggctcttattctatttctttattctttctagattccagtactaaccgccgaattccaaatcaaagtggggaatagattcacaggctcgcggccttggaatagaacttatggttgatagaaaaagattagatcgcagagattcgtcgaagggggtgggttcattaacaattcaaattcacagatgaaaaaatgaaaaaaaaaaaagaatttcttccgcttctatatcttacagctatagtcttttttccctggtggatctccctcttatttaataaaggtcttgaatcttgggttactaattggtggaatactacgcactcggaaacttttttgactgatatgcaagaaaagagtattctagacaaattcatagaattagaagaactcttactcttagacgaaatgataaacgaatacccggaaacacatctccaaacacttcgtataggaatccacaaagaaatggtccgcttgattaagatgcgcaacgaggatcatatccatacaattttgcacttatcgacaaatataatctgtttcattattttccgcggttattctattctgggtaataaagaacttctcattcttaactcttggatgcaagaattcctatataacttaagtgacacaataaaagctttttcgattcttttattaactgatttttgtatcggattccactcgccccatggttgggaactaatgattgcttatgtctacaaagattttggatttgctcagaacgatcaaattatatctggtcttgtttccacttttccagtcattctagatacaatttttaaatattggatttttcgttatttaaatcgtgtatcaccctcacttgtagtgatttatgattcaatgaatgactgatactattttacataagcaaaacgtttcaagacgtacttaccctttcgacccggacgaggatttctcctactccaatattccagtaaaccgatttcagtaaatagcagaattgtggatagggactatacaagcaacccacctaattttattgtagaaattttcgggatcaatgattggaccgtgcaaatgaaaaataccttttcttggataaagaaagagattactcgatctatttccctatcactgatgatatatatcataactcggacatccatttcaaacgcatatcccatttttgcacaacaggggtatgaaaatccacgagaagcgactggacgtattgtatgtgcgaattgccatttagctaataagcccgtggatattgaggttccccaagcggtactgccggatactgtatttgaagcagttgttcgaattccttatgataggcaagtaaaacaagttcttgctaatggtaaaaaagggggtttgaatgtgggcgctgttcttattttacccgagggttttgaattagccccccccgctcgtatttcacccgagatgaaagaaaggataggcaatccgtcttttcagagctatcgccccactaaaaaaaatattcttgttataggtcccgttcccggccagaaatatagtgaaataacctttcctattctttctccggaccccgctactaataaagatgttcacttcttaaaataccccatatatgtcggcgggaatagaggaaggggacagatttatcccgacgggagcaagagtaacaatacagtttataatgcgacagccgctgggatagtaagtaaaataatacgaaaagaaaagggggggtatgagataaccataacggatgcctcggatgggcgtcaagtggttgatattatcccctcaggacccgaacttcttgtttcagagggcgaatctatcaaacttgatcagccattaacaagtaatcctaatgtgggtggttttgggcaaggggatgcagaagtagtacttcaagatccattacgtgtccaaggccttttgttcttcttggcatctgttattttggcacaaatctttttggttcttaagaagaaacagtttgagaaggttcaattgtctgaaatgaatttctaggttcgcagatttatcagcattaagttcgtaaaaagaatcaaactcttgttggcagttatctcatgtatgatccaaaaaattatgacaaactttcttcttctttctattctttttctacccggtgctggcaattagttgtaccgcatttctagtcatagtagattgtgaagaagaccatttgactttctttatcccttcttttttttcaagccaaatcaaattggagctgcacgactatggcattattctcagattgaaatgccatagccatagaatgtatcaaaagttttctattctaagaaaaccaaatcgaaaattccacaggatactaaccataagataagtaaggggagacgttaaagaaaagcattattcgtcttcttagtctttgacacaagaaaggaactttacccattcctttcttgtgtcgtactggttttgatcctcaaaaaggactatactggtcttaccgatcactgttctttggttccgctttttacaggtctctcagaaccttttttcgatagaaatatttattacgtatttatttcatttaatgaatatcaaaaatgaatatcaaaaaaagtagtgaacaaacaaaaaaagaaagaaaggaaaatttcttgagaaaatggaacttattcgatgaacttataaaaaaaattgcaactttgatttgatgagctactaaatgaaatcgagctaaatagggtaagggtctctcagaaaggaattctatcattgtcatccaggaaaactaaattgatcaattccttcgtgcttctgactttgaaagtctctatcaagaatattatcaagtaagagatgttttaaatcacttcctaaagttttcaaaaaccattattttctcagaaaaaaatgaaaggcagttttgaaaacattggggaaggcgatccattttctcatttagatgaacaaattttgcattatgaaagcttaagaacac-gggggggtcctgcattcttaagctttcgtgtctgcaacttagttcatcggattcttatatttattattacagagatgagcctaacccggagtatgcaccataaaagaaaatacctattaaaccgatcacaagaataccggctacagtacctattatccaaagaggaatccttccagtagtatcggccatttatcccgcttccctccaccatttcatcaagttgtcatactagagacataaacagtcatagataagtattagatacgatccttccgaatgggataagagaatttctactattagttcgtattctttacgtaaacttaattgaagaaataattggaaaataaaacagcaagtacaaaaatgagtaataacccccagtagagactggtacgattcaattcaacatcttgttcgttcgggtttgattgtgtcatagctctataagttgtattaggtttatcgttggatgaactgcattgctgatattgaccccaaaaaagaaacggtaggtacagctagtccatgaacagccaaccatcgcactgtaaaaattggataggttcgatctatagtcatttggtcctcctaaaaagatctactaaattcgtcgagttgttccaaagagtcaaaacggccagttattaatggaattccttgtcggctctctgtaaaatattcgtttggacgagggcttccaaacacatcgtaagctaaacccgtgctgacgaataaccaacccgcaatgaatagggagggtatagtaatgctatgaataacccagtatcgaatactggtaataatatcagcaaaagaacgttctcctgtgcttccagacatgctgagctccacatattcttgtacaattaaagggggatcgattccctaaaagatgatatcaggcaatgtaaattcgctgagtggcatctttgtgagatcgtcaatatagtaccgagggtgtttttcgagtataccgaatcagtatagctatccttcttctgacacagcaatgcaattttcatcagtagcaaaatgaagtactagagaatttctttattcttttcttgttggttgtcgaggtagaatcgtgcatgtaccattgaatgcccaatttttcaaatttatatcggataaggtttctttcgcttccggctaggaaacttaagctaggataaaatgtgaattgaatccggggggttgctttctaataagtgatgagggggattctcatatttgggataattcaattagatgcgaaattgaaaaatatcccttgctgtaggtgtaaactgtagaagtttttggtagaatcttttttttttttttttttcattttgactcattaaattcagtagcagtagtagttcacataatatctcaaatgaaaggtattcgagggtcactttttattgtactgtaaaataaaaaaatagattcaatacgacaaaaaaaaaaaaaaaagatcaaaatcgaaatgattttctaattttgttctgtatgaattcaaaaaagtttgattttgtgaatgattacacgccgcccctcttccttattattgtttcaatattggtttcttcaagagttggctaagaaataccgcgcttcctaattccgggatgggtagatgttacaaatgattaattgatttctttttctatctcccatcctctcttctctctttttgttaataccgtttataatgattgatgagttaacaactgggatgtgaactttttctttcatttcaatattggaaacttaggaaagtgctttctcaacatatggataaaaaaagaacatatttcatttagcccctggatccttatgcttactataactagttttttcggttttctactagcggctttaactataacctcagttttatttattggtctgaccaagatacgacttatttgaaattaattgactgaatagagctcataaaaggaaatctttttgtggtattctatggttccttaccgcgtcaatttccaattagtgctcgttgagattcatgggcagtgcggattactatttagggatagatattacctctcctttttcctttcaaacaaattcaaatgattgaagtttttctatttggaattgtcttaggtctaattcctattactttagctggattatttgtaactgcatatttacaatacaggcgtggcgatcagctggacctttgattaattaattaacatcttttttggattgacctcctgtgaattaaagaaaagaggagttcaaatagtgtctcgtcttaacctaaccaagacccgaatcacgctctgtaggatttgaacctacgacatcgggttttggagacccgcgttctaccgaactgaactaagagcgctttctaatcccaatagctaaggctgtatgtaaggacgagtcttttgttttgtaatcccaatacctcttgtatgctatcatatagcatacatatcttatatatacctagactaaaaaacgattctgtatgcatgatttgaatcaatttcaatcgttactgctcagaggagaagtaataggtagggatgacaggatttgaacccgtgacattttgtacccaaaacaaacgcgctaccaagctgcgctacatccctttaaattggtcggctgtgtcattgtagagaattcctgtcttgttttccaaatccttattttttatccttagccatatccattgatatacaagttatcttgccatttctttttttggtctcatataacaaccatctaataatagaaggcttatatatctaatatatatattattagtgattagttattcgaagacttatatattatt----------------------------------------------------atatataatatatattagatgaatcgtaaaaaagaactcaaaatgaatgttttgggggaatactcgtttggaaagggctgttttttcggttttaagaaaggggacaacattatctaacgaatccgtgtacatttcaattggaattaggaattccgtgtacaaacccaagtggttctttcttatcgtaactgcttccatatacatccgagaccctatggattacaattatacattacaataaagaaggaggattttcaatgcgagatctaaaaacatatctttccgtcgcaccggtactaagtgctctctggttcggggctttagcgggtctattgatagagatcaatcgtttcttcccggatgccttgacattcccctttttttcctagttattaactattgacgtgggaggtggtgaagaagattagagatagaatcaaaagatcttttactaaaccctccccctcttttcttgtatctaaaatagaattcgatccgattaagtacaataaagtaaaggaggaaagagaaataaaaacgtagattcaaccccggcaaaatttggtttacgcatccaattcaattgataaaaaatatcgtgagagcgcaaatttgtctaaaacaagaatatcatacaagatattgaaatgaaataagactatcttcgaatagaattctattgtaaatagaactaaatgaaagagagttagaaatgaaagagagttagaaatcgttattttacttttttctatgtatattaatttagattatttttatttatttaattgaatattacttactatattttgttgtgattgcaacgaaatctttgcaaatttctagttagagcaacttctatttctttttttccttcc-tttttttttacctttagatcggaaaaaagaggggttggttaaatcaaaaactcaaagggggtttatgttatggccaggggtaaagatgcccgtgtaacggttatcttggaatgtaccaattgtgttcgagggggtgttactaaggaatcaacgggtatttccagatatattactgaaaagaatcgacacaatacgcctggtcaattggaattgaaaaaattctgtccctattgttacaaacagacaattcacggggagataaagaaatagatcgaatcaagagtcaagtgtctgtctttttttttacttttttttacaaggaacatgaaaagggacacaccgtattcttaatatagggaacaggatttctagaatctatgatatggcttaaatctctaataacttttctagaatagaaaaaagaaaaaacgaaaccctttccttttgtcattctcattttttttggatcagattcaactagtattttcaggataaggactaaacaaaccatggataaatccaagcgactctttcttaaatctaagcgatcttttcgtaggcgtttgcccccgatccaatcgggggatcgaattgattatagaaacatcagtttaattagtcgatttattagtcaacaaggaaaaattttatcgagacgggtaaatagattgactttaaaacaacaaagattaattactattgctataaaacaagctcgtattttatctttattaccttttcgtccgaaggcgcaacggtttaaaaaggcgcaacggtttaaaagaaggcagtcgaccgcccgaactgttggtcttagaaccagaaataaataaaaaaaaaaaaagcttactcctc----gattgaattagttgagagtttgtttgaaaaattcgagaatccaatcttgcttagattgttgtattgtaagaaaaaacaagaatgtgggaacaagaaatctttttttattggatattggacgtctttactgattttattttgagcggctttatcatattctcttttttatcatattctccttatcctattaatttctactctaccttcccggagttcattctccagcgcactagatttccaatattgtagcggattcttgccaatctacttcttttaggatctgattggaaatcatataaagacaattcctatttaatatagctagttgggcaagcattttacgattaagaaacaactgcctcttgtacagattgtgtattaatttactataaatagaggatctcccattctcgcgaattgctgcatttattcgagtgatccacaaacgacgaaaatctctcttttgtctagttctatctcgatgagacgaaaaccaagctcttattctctgttgaatgattgctcgagtcaggtttccacgagccccccgccagcttgatgcaaagaaacgcgtttttgttctacgtctacgagctatatatccccgtctaattctggtcattgaataaatgaaactttaatgaataactaatcaatttcttttctttcagttattcttttcctctttcctagtttcttaataacaaaacggattcttccaacgtataaaacaaaaattccaacggctttggctactataaccttcccgaccacgatttttctttttttttttttatcggcatttcacctcgaaataagaaattgtattgatactcggtattaaaaaacataaaagataaaaaaatac-----tcaatagaaatgaataaagaaatggtgggttccttcgtttctatggttacgtcttaaacggtgaggtcctctctatacaccggagccccttacttcatttaatcaatgccattgggaacgtgtacagttcacattctctggctctacccatgaattatctagtcataggtctttcacaacgagacctacctatacagtaacgatattgaattatgaagattagctgagtcgctgacccttttagtccgttttttccaatttttccaaagtagaggcatgagatttctgctttgaaaatggcatttcccccgcttaatggataaccatttgttaccaatggggaattttttcatcttcaattcaaaattgaaatgattggatttgcaccaatggaaaccataaattccaacacgctagaatatatcttttttttatgtcttttttagtgaacggcccttgcttccattttatcccattcacaggtactgacattgagacttgaaaatgagtttcctttattttgtccgagcgaggatctgaacgagtcgcacatacaccctagtacatgttcctcggcgctgaggacatccccgcagggcgggcgatttcgtgacatttctgattggctgtcttgtgtttctaataagttgtttaatagttggcatcttgaatcgtatccataatgagtgggtgggtttagatcaatccaaacccggtctgcttaggaacaattaggaacaaccgtcgacattatgaaactccgcggttgtgattaggagaaggtaagggacgtgcaatcaaaacatctcgtaaaaaagaatgcaaaatggatgttttgggagaatgctcgtttggaaagggctgttttttcggttttaagaaaggggacaacattatctaacgaatccgtgtacatttcaattggaattaggaattccgtgtacaaacccaagtggttctttcttatcgtaactgcttccatatacatccgagcccctatggattacaatttatacattacaataaagatatacactacaataaagaaggagcaagtgtttcatccggtgcgtcggggtcgagcgaattgtcctgactagcactttcatccggtgcgtcggggtcgagagaattgtcctgactagcactttcctcccgtagacgagcaaaaagattttcaacccctatatcatcaacaattccataatatttggcttcggttgctgtcataaacaaatttctttccaaatggtcgtttagaacctcccggggtagtcttgttctttctagataaacccttatgaccatgttgcgaatgtgttctacttcccctgagtccaggtgtacctctagcgatcggtctttgtgagtataatcggactcgggctgatgtatcattaccctagcgttagggcccattaggcgtttggacgtttctccgccgaccagtagaaaggatgccattgaggcgagtacccccaggcctagtgtatacacaggaggtgttacgtattgcatagtatcataaatgagtaatccggctactgccagcccgccgggagagtttataaagaaataaagattttgagtcgcatcctgtatggtgagaaatatcatcagcccagcaatgtgattcgcgacctcgaagtgaattgcgtcgcctaaaaagatggatctggttcgataaagtacgttatacaggtcaacccaagtcgcgtcgtcttcctcttcatcttcttcgtcttcgtctccgtcaagcaggaaagggattttaggcataccaatcggcataaaaataaaaaaaaaaaaaaaaaaaaaagcgagcaagaaaaacaaaccgcgaccctaaaataaaagaagttaaagaagttagagtaaatgttttgttatcggccttaggcgggtcgggctctctcatgtgtaatcgacccgcggccggcttggtgtggaagcgtcagaatgccttgaaagaagttagagtaaatgttttgttatcggccttaggcgggtcgggctctctcatgtgtaatcgacccgcggccggcttggtgtggaagcgtcagaatgccttgattgtcttaatcatagtgtcttttatttttatggaaaaattattacgataggtcttttgaatgattaacaactatatgtattcgttcatagaaaatgggatccacccccattgcgtattggtacttatcggatatagaatagatctgcttctcattgttcctacgaaccgaattgttacgtttttactaaaaaaacaagaatataacaactattaatcctttctccgagagaatccaccgaaaaggggaggtccagagcatcgtttttccaatgcaataaagttacatagtgtctatttttcgttgataaaggggtatttacatgggtttgccttggtatcgtgtgcataccgtcgtattgaatgatcctggccgtttgctggctgtccatataatgcatacagctttggttgctggttgggccggttcgatggctttatatgaattagccgtttttgatccctctgaccccgttcttgatccaatgtggagacaaggtatgttcgttatacccttcatgactcgtttaggaataactaattcatggggtggttggagtatcacagggggaactgtaacgaatccgggtatttggagttacgaaggtgtggccggctcacatattctgttttctggcttgtgcttcttggcagctatctggcattgggtgtattgggatttagcaatattttctgatgaacgcacaggaaaaccttctttagatttgcccaagatctttggaattcatttatttctttcagggctagcttgctttggttttggcgcatttcatgtaacagggttgtatggtcctggaatctgggtgtccgatccttatggactaactggagaggtacaacctgtaaatccagcatggggcgtagaaggttttgatccttttgttccaggaggaatagcctctcatcatattgcagcggggactttaggtatattggcgggtctatttcatcttagtgtccgtccgccccaacgtctctacaagggattgcgtatgggcaatattgaaaccgtcctttccagtagtattgctgctgtcttttttgcagcttttgttgttgctggaactatgtggtatggttcagcaactacccctattgaattgtttggtcccacccgttatcaatgggatcagggatacttccagcaagaaatatatcgaagagttggcgcggggctagccaaaaatcaaagcttatcagaagcgtggtctaaaattcctgaaaaattggctttttatgattacatcgggaataatcctgcaaaagggggattattcagagcgggttcaatggacagcggggatggaatagccgttgggtggttaggacatcctatctttagagataaagaggggcgtgaactttttgtacgtcgtatgcctactttttttgaaacatttccggttgttttggtagacggagacggaattgttagagccgacgttccttttagaagggcagaatcgaagtatagtgtggaacaagtaggtgtaaccgtcgagttctatggtggcgaactcaatggagtcagttatagtgaccctgctactgttaaaaaatatgctagacgcgctcaattaggtgaaatttttgaattagatcgcgctactttgaaatcggatggtgtttttcgtagcagtccgagaggctggtttacttttgggcatgcttcgtttgctctgctcttcttcttcgggcacatttggcacggtgctagaaccctcttcagagatgtttttgctggtattgacccggatttggatacgcaagtggaatttggagcattccaaaaacttggagatccaactacaagaagacaagcagtctgatacaggattgcatttctatgttattttttttttctttattttgttgatttcacataggttaaccgaaaaatcttcttcgccttttctttgaccctttctttttctttatcggagagataatctcaaataaataggtacggaagttataattgtaagtaaagcacgatcgaatttatggaagcattggtttatacattcctcttagtctccactctagggatcatttttttcgctatcttttttcgagaaccgcctaaaattcaaactaaaaagacgaaatgatttttgattatatcaattgaagagcctcccagcattgggaggctcattacttcaactagtccccgtgttcctcgaacggatctcttaattgttgagagggttgcccaaaagcagtatataaggcataccccgtaaaacttacaagtaaaccagatatagagatggcgactagggttgctgtttccattattagataatttcaagaacaaaaaaatggatctcggaaaaagcgtttatttacaacggaatggtatacaaagtcaacagatctcaattaatacaaaataggatgtatggctacacaaactgctgaggagagttctagagctagaccaaaaaaaacaggtttaggggggttattgaaaccattaaattcagaatatggtaaagtagctcctgggtggggaactacccctttgatgggtcttgcaatggctctatttgcggtattcttatctattattttggaaatttataattcttccgttttattggacggaatttcaatgaattagattcacaataaccgcgaattcttagctttttcaatacaaaataaagcatttcggttttggattttgatctcattctatttttttgttattggtagttcgatcgtggaatttctttctgtatttccggaatatgagtgtgtgacttgttataatggatcttattgatagtacagagagtgggtctgtcatcttgatatagatggttttacctcgtcggatattcattctcgtatctggagcacggaatagatgaaatagatccaaaatatatatatatatattcactatgattcctacttaatattcacaccccgtgaccggattccaaaaaaatttccaaagagttataaatcgaaatctttttcttttctttttaaacccccc----ttattttgatccaagtaaaaaactttctttggatttttcgtcattatatctatcattcaataagtgatgatccaatggttcttactcagggaatctttggatttcgtttgaagttttattgaatcatcgcggttcgagtatgaatctggggtttccatcgattcatagggtcttaacaagagaattcctatcattaataaagaaaacaagagtaaagctgcattacacaaaaaaaaacaaatcaaagaaataggtaaatagaagattcaagaggcctggaacgagcaactgagctgacttgaaatttgggcattatgaccacaaaaaagagctttcggatt-----------------------ttcccagaagtgataggggttgattacgaagtttcaaacgttctattccatatcccctgtaaccaaagcaattttggggttttttgtttgagctgtacgagatgaaattctcatatacggttctcagagggggagtccctttggtttacctatctcaataaagtctatgattggttcgaagaacgtctcgagattcaggcgattgcggatgatataactagtaaatatgttcctcctcatgtcaacatattttattgtctggggggaattacgcttacttgttttttagtacaagtagctacgggatttgctatgactttttactaccgcccaacagtcactgaggcttttgcttctgttcaatacataatgactgaagctaactttggttggttaatccgctccgttcatcgctggtcggcaagtatgatggtcctaatgatgatcttgcacgtatttcgtgtctatctcacaggtggttttaaaaaacctcgcgaattaacttgggtcacaggcgtggttctagctgtattgactgcatcgtttggtgtaactgggtattccttaccttgggaccaaattggttattgggcagtcaaaattgtaacgggcgtgccggacgctattcctgtaataggatctcccttggtagagttattacgaggaagtgctagtgtgggacaatccactttgactcgtttttatagtttacacacttttgtattacctcttcttacggccgtatttatgttaatgcatttcctaatgatacgtaagcaagggatttctggtcctttatagaaaatatagagcctagatatttgtaatcaagcatttctcacttgaggaggaacaatagcatttcattgctacaaatatggattattgaaaagaataagacatgtatttggatatttcccttcaactagaactatttgtgtcaaataacgaatactatattgtctagttgaagggaattctccgaagagaaaatggattatgggagtgtgtgacttgaactattgatcgggccgcgcagatggatatatgcccttacttatctgccacattgaaatttacaaccaaatgtgtctttgttccaaccaccccgtataagccccatccagaggataggctggtttgtttgaagagaatcttttccatgatctagtatcatatccggccatatcgtacatgagcaggctccgtaagatccatagaataagtgatgggccctaagacagattttgttttagctatttgacttacgtaatagtatagaaatgcagccatttcctctgcatcaacctgatttaggatactatcggagtgaaacaaggggtctaaagaagagcagaggttagactctattagtaacaagtaaatcctttgtatggaatggaaatttttgggttggggataaaggaaaattgcaaggtctgagacaacccagaaggcgcttgattaggatgaactttgtaagcttacttgggtattgagcatttacgtgtaagaactaaattccttgcaatgggtagttgcaactgcgaaaaacggaatccggtccattttttattacatggattcattcatgtaggtgtgtatactatatttaatatttaatttagttcgacttttttttgactatatcgatttagttgatatggatccatttgcttcctttgattcttgctcgagccggatgatgaaaaattatcatgtccggttccttcgggggatggatctttataaattcacctatcccaataacaaaaaaacctgacttgaatgatcctgtattaagagctaaattggctaaggggatgggtcataattattacggcgaacccgcatggcccaacgaccttttatatatttttccagtagtaattctgggtacgattgcgtgtaacgtgggcttagcgattctggaaccatcaatgcttggtgaacccgcggatccctttgcaactcctttggaaatattacctgaatggtatttctttcccgtatttcaaatacttcgtacagtacccaataagttattgggcgttcttttaatggtttcagtaccttccggattattaacagtaccttttttggagaatgttaataaatttcaaaatccattccgtcgtccagtagcgacaacggtctttttgattgggactgtagtagccctttggttgggtattggagcaacattaccgatcgataaatccctaaccttaggtcttttttaaattgattcaattgtgaaagaaaatagcacggcttgcgtatctagggaatcgtcgctttaaaattaaagtcaattttccctagatacacctattcacttcaattcaattgacttccggatttcttccgaatatataaattattctaaagattcaaagcccatttcatcttttttctgtcctttcgttttgtttagaaaaaaagatgaaataaaagcattttccacgttttcttcgttaaatcggttatgaaatgctttttctatttctagaatgtccaagatctgttttacatcttctatacgaaaatgtttcattttcataaggtcttcttgactcttattcaaaaggtccgataatgtatggatcttggaccctttgagggaattatagatcctggggggcaattctaattggtcaataaaaatagatttcaatgctatttcgtttttcggtttccttagcttagctaattttttatgaaaagtaaaaagggggaaagtcacattgtacttattgtttcctaaatgtaagttttcttcttccgcatgcagaaagggaagaaataaatcaattaaattccgggaggcttcgtgaagtgcttctttaggagttaaacttccatttgtccatatttcgagaaaaagtatctcttgtttttcattttgattcccataagaatgaatactatgattcgcatttcgaacaggcataaatacagcatctataggataacttccgtcttgaaagttatttggtgattttatatgatatcctcgattcctctcaatttgtaatccaatacacaaatgaatcggttccattaggctagctatatgctgtgtgttatcaatgatttccacagacggtggtaataggatgtcttgagcagttacacacccgggacccttgacacaaatagacgcgttacaagttccatacaaattacttctcaatacaatttctttcaaattcattaaaatttcatgtactgattcttgaatacctactatggtagaatattcatggggtattttttcaaatttggcgcgggtgatacatgtcccttctatttccccaagtaaagctcttcgcatcgcaatgcctattgtatcggcctgccctttcataaggggggaaagaataaagcgtccataataaagacgcttactgtctactcttgattcaacacacttccactggagtgtccgagtagatactcttactttctctcgaaccatattaataggatttgattagatcattgaatcatttatttctcttgaaatcgatttccgtttgatttctacacacgcctttttttagggggcctacagccattatgtggcagaggggttacatcacgtatacaacttaatcgtataccacttctacgaatcgctcgtaatgccgcatctcttccgagaccgggaccttttatcctgacttctgctcgttgcataccttgatccactactggccgaatagcatctcctgctgcggtttgagcagcaaatggcgtcccttttcttgtactcttgaatccacaagtaccggcggaggaccaagaaattacccgcccccgcacatctgtaacagtcacaatagtattgtggaaactcgcttgaacatgaataaccccctttgggattttacgcgtactcttacgtgaacgcctacgcgcattcctacgtaaacgtaaacgtaaacgtaaaccagcgcttggtatagattttgccatactttataatcgaaatcagaaatatatggatatatccatttcctatcaaatcaaaggaaatccttttttgcatcggatcctatcctttacgttagaaagtcctttttaaacagattagccttgtctttgtttatgtctcggattggaacaaattactataattcgtcctctcctacggatcagtcgacattttgtacaaattttacgaacggatgcccgtattttcataattgtcgttccttaacttaattccaaatatgcttattggaaggaaataagtttcttgaaattttgaacctcaaattctagctccatgaggggaatactgaagttgaaaaaagcatccaatctttcgaatacttgttgcggagtctataaattttatacgttttatggttgaagcataacgccttacttcaatttggactcgactccctcgtcgtatacgtatcaaactaagattccgttggatcctttctgaactagaacctagaattcgatcttcattagctaaatgaaatctgaacataacattaggaactgattccgaaatgaaaccttcatgaatcgcttttttcgagcattctaagtaaaacccttagaagtattaactaatagagaggagtgagacccacttctccgaccctttttcttttccaaaaaagattaccatatataacacaaaatttctccgccgattccttctagtctagcctctcggtctgtcattatccctcgagaagtagaaagaattacaatccccatcccgcctaaaattctaggaattttttgatagttagaatagactcggaggccaggtcgactaatccgttttaaatttaaatttaaaatagttctagagggagagggtcctttcctattccttctatgtcgtagggttaaaaccaaaaaagatttcttgttttcctggtgttttcgcacgttttcgataaaaccctcccgtaaaagtattttaacaatcttttcggccatgttagtagattctattcgaaccgtcccttttctattcatgtcaacatttcgtatagaggttattatgtcagcaatagtgtccctacccatgataaactaaaatgattgttgtctcctatttttgatataatcaacatgcttttatttcaaaattggaaatagataataaaaaaatgagttaatagaaatagaaattatgctgtattagtttcaattctttaatatcttattgtctttaatatcgattttttgaatatcaaatcgattatagatttccaaattctctattatgttatagaaaggtatatgcgtaagatacaatctaatggactaattaatctatttcattcaaatactatgtataatagaactatactagtcggcatgatcttataatacctcaggtgctaatgaaactattttagtgaaacttaactctctcaattcgtgggcaatcgcaccaaaaactcgggttccttttggatttccttcttgatcaatgacaacagcagcattgtcatcatatcgtattatgataccgtcgtcacatttaagttctttacaagtacgtacaattacagctctgaccacttctgatctttctagggaggtgcttggtaatgcttccttgatcacagcaacaataatgtcaccgatatgagcatatcgacgattactagctccgatgattcgaatacacattaattctcgagccccactgttatccgcgacattcaaacgggtttgaggttgaatcatatcatttttaatctgttctttcaatgcaaagtaaagaatgaagtaaaaaaaaaaaaaaagaaatattggttgt---aaaaaaaaaaaaaaaagacactcgcaactgttttttatccctaagacttttttctttgattctacgttcctatcccgaaataatgaattgagttcgtataggcattttcgaggctgctatagaaatcgcctttctggctatattttctgcgactccacccatttcataaagtattctacccggtttgacgacagctacccaatattcggggtttcctttacccgaacccatacgtgtttcggccgctcttaacgtaacgggtttgtctggaaatatgcgtacccatgtttttccaccacgtcgtacatttcgcgtcattgctcgacgccctgcttctatttgtctagatgtgatccacgccggttcaagtgcctgcagagcatatttaccgaaacaaatacgattgccgcgataagatatccctctcattcttcctctatgttgtttacgaaatctggttcttttggggttatagttgatggttctttcgcaattccacctctactccaaaaccggacatgagagtttcgtctcatccggctcctcgcgaatcaaaggattcaagttgaatgaaaatctactctggattcttttttgagatttcatctaatctattcgaaatttctatatcttgtttggatatccacttcaagatgtatttcatttctcgattctttttttctttttataaaataatagatatatatatttgtttggagaatatatcgataaactagagaatctattctctaatgttgttttttataacgaatccttattttcttttgccttgtctcatattatcatattggatagaacaagattgagtaatctaataaaacccttcgcgggcgaatattcactctttcaatatctacttcagttgtagggttagctcataatttctcggaataaatgaattgttccccggttcggtccgccatcccacccaatgaattattaggattcgtttttcaagagaatcctctgtagtcacgggttccgtcgttcccatcgcttctcaattaatggttaggtttgaattctacaatggagcctttcgtggaatttgttcttgagtcaatcttctcagtctttattggctccaggctcttgatttttttctaggaatcgattcatctagtctagttatgggtgaatcggtattgatgctttataacactgtcttttatgagatgactcagaaaccttacatatattggaatggtatatcattgatattcttgttctttctttctctcacccttccatttatctatatccttttcttttttagattcttttatatacatcaattttatatacataaagaacataatttgatacatatataaagaattcaattgggttttcttttgtttatgcaaaaaagatttcagctgctacaatgatatgaccgctagatcatatcttgactggtttttggtatccagataatgcgaagcgatgagttggttattagtccatagtaggggtcggtccatttttttgaatcctattcctctaaaacaaccaacgagtcacacactaagcatagcaattatataaacgtatcaatcaaattttgattcaatcttatagaattgttcatttttttcctttaagagaaaaaaaaaatgaaaggaacgagttggttgtttttttctcatttaatggatagagtgtaacgacaagtaaagtcttcctatccctcctctctaatcctaatcctctctaaatatccaaattttgatgcctaatagcccatggatagttcggactgtatagacacaataatcaattttagctcgaatggtttgtagaggaacccgaccttctttcatccataggacacgtgctatctctcctccgttgatgcgccctccaatttgtactcgaattccttttgtatccgcctgttcggctaattcaatagccttttggattgctttgcgaaaggaaactctattatttaattgtccggctataaattctgccagaatattggggtctccgtagggttttgtaatttttgtaatagtaatgttgatttttcggttcacagaattgatttctttttgtacaatcctctgtaattcttcgattcttcgtgtcccatcttctattaataactttgggaatcccatatagattttgacttgaatcagatcaattctttttcgaatctctattcgggcaatcccctcgacacccgaatccgaggatatttgtatatttttttgtatataattttggatacaatctcgtattttttgatcttcttgtagaccgtcagaataatcttttggttgtgcaaaccaaatcgaatgatgactttgagttgtaccaagtctgaaaccgagtggatttattttttgtgccatagtccctcactattatagatatcatgatatgtcatatttttgtcctta-ttttttttcccacgcgtctttttttaaggagaagaaatcttcttcaaattcatcgaaagacgtatcttgcaatacaattcttatatggcaagtgggtcttcttattggataactccgtcctcgagctcgcggttttaattttttcacagtagtgccttcgttgacttctgctttactaataactaaagttgcttcattgaaagacatattgtgcctagcatttgcggccgcagaattcactaattttaaaatgggatcacacgctcgataaggcataagtgctagtagcataagggtttcttcgtaggaccgcccacgaatctgatcaatcacccttcgcgctttgggagcagacatagatatatattgccctaaagcatagacttcaccgtatgttttcttttttttcataagcttctcctttttttcataagcttctcccttagaaatacaattttgaaaattagaaatacaaaattttgaaaattagaaatataaacaatataacta------------------------ataatctattctcatttttgaacgacgagatttattatcatttttcgcatgttcgtgaaaattgatagtaggtgcaaattctcccaatttatggcctaccatataatctgttatataaataggcaaatgctcttttccattatgaatagcaatagtatggccgatcattgtaagtataatcgtagacgccctagaccaagttcttataagtattttgtcctcccttctgttaagcttctccatttttcttaataaaggattcgctacaaaagggttgtttttgagtgaacgtttcataatgcattacccccccccttttttttttacatttttttttgaagacgacgaaagaaattagattttctaccctatttactacggcgacgaagaatcaaattctcactatatttattcctttttctacttcttcttccaagtgccggataaccccaaggggttgcgggtttttttctaccaattggggccctcccttcaccacccccatggggatggtctacggggttcataactacccctcttactacaggacgcttacctagccaacgtttcgatccggctctacccaaacttttctggttcaccccaacattccccacttgtccgactgttgctgagcagttgttggatatcaaacggacctccccagaaggtaattttaatgtggccgatttcccctcttttgcaatcagtttcgctacagcacccgctgctctagctaattgtccaccctttccaagtgtgatttctatgttatgtagggccgtgcctaagggcatcttggttgaagtagattcttctttttgatcaatcaaaaccccttcccaaaccgtacaagcttcttccaaagcatacggctttctggatgtaaatgatgatatctatccagatggatcttctatatatcgtataatgaagtaccacacgagtggatatatagaaatccaaatctgccgaatcactcatgttatgatcttctacatcctaggtcttcccgttccgtcatctggcttatgttcttcatgtagcattcagaccgaatgactctatgaaattacgtcgatacttccacatattacgagtaacgtaggagacatctctatttttcccccccgggaatctttcgaattaccactgcttaactttcaattcgcctctgaccatcaaatgaaatgtgaataacccgtcctcctctctttgaaacaagggggcttctggttttgtcggtgcttgaaacaattttgtcttctccatattactatgtctctagagtcaataattttatatgaggaactactgaactcaatcacttgctgccgttactcttcagttttctgttgaggtctatcctgtagaggtactcaaattggatcagtgatcgatttctaggtttcgtcggaaacctaattggttacttccaattacgtaaatcaatagttcaaaccgcactcaaaggtagggcatttcccatttttataggaacttctgtaccagaaacaatggtatctccaattatggcccctctgggatgtaaaatatatctcttctcaccatccccatagtgtatgagacaaatggatgcatttcgattagggtcgtattctatgcttacgattctaccatatatgtctctttcattccgtcgaaaatcgattttacggtatagacgcttatgacctccccctctatgccctgcggtaatgattcctctggcattacgacctttactacaacgaggctgtccatagatcaaattttttcgtgtattggatttcacttgactgtctacggctccattgcgtgtgctcggggtagaagttttgtataaatgtatcgccatgctattaagtattttgatttaagttcttttctttctaagaggtggaatagaataacccggttgaagcgtaatgatcatacgtctgtaatgcattgtatgtcccataataggtcccattcttctaccctttcccgggagtcgatgactattcatagcttgtaccttgacaccaaagaagagttcgacccaatgctttatttctgtcctagttgatcctgattcgacattagaagtatattgatttttccccaataaccgaacacctttgtctgtaaatactgcatatttgattccatccataaatcgattttcttccctatgagttcgagtctcaataagaatgctagttcttactgttcatatgttatgatatgaatatatcatatgttaagatatgaatataccacatcaattcgttatgtatggatgatgagattccattgatacagagccaattccaatagacttattggagggtcccattggcgtgcatccagtaggaattgaacccacgaattcgccaattatgagttgggcgctttaaccattcagccatggatgcttagcggggatcctcgtacatggtgaataacccaattacaattgaaatgaaatctgtaggataaatcaacaacaatccaatctcatttcgtttcatttcatatagaaacaacaatccaatctcatttcgtttcattgcttaacaacaatccaatctcatagattttcattgcttatagaaacaaacaatccaatcacattgattttcatatcaagaatagcataaatagacaaaaaaaacaatacaattcaagaatagcataaatagacaagcaaacaatacaattcaagacaatttattttcataaatagacaaaaaaaaacaataggaggtgttcgacatgggaaatcagcgtaatcgagtgaatctgaatggattcagattctgggtttttgaattgagagagatcaagacaatttattttcataataacacaaaaaaaaacaataggaggtgttcgacatgggaaatcagcgtaatcgagtgaatctgaatggattcagattctgggtttttgaattgagagagatcaagacaatttattttcataataacacaaaaaaaaacaataggaggtgttcgacatgggaaatcagcgtaatcgagtgaatctgaatccattcagattctgggtttttgaattgagagagatattgagagagatcaagaattatcgctatcgctatttgggtccattcaattcagtgggatctttcattcacatttttgtccaccaagaacgttttctaaaactcttggacccccgaatttggagtgtcctgcgttcacagggttcaacaggtgtagtactatttttggtagcggtccttatatatcgtattaacaatcgaaatatgatcgaaagaaaaaatatctatttgacagggcttcttcctatacctacgaatttcgctgggcccagaaatgagacattggaagaatcttttctgtcttccaatatcaataggttgattgtttcgctcctgcatcttccaaaagtaaaaaggctctctgagagttgtttcctggatccgaaagagagtactcgggttctcccaataactaagtggaggaactggatcggaaaaaggagggattctagccaactgaaaggatcttctgatcaatccagagatcatttcgattccattggcacggaggattcggaatatcacacattgatcaatcaaagagagattcaacaacgaaaagaaagatcgagtcttttggatccttcctttcttcaaacggaacgaacagagatagaatcagaccgattctctaaaggcctttctggatcttcctcaaagtcccggctattcacggaaggtgagaaggagatgaataatcatctccctccggaagaaatcgaagaatttcttgggaatcctacaagatccattctttcttttttctctgacgaatggtcagaacttcatctgggctcgaatcctactgagaggtccactgtggatcagaaattgttgaagaaagaacaagaggtttcttttgcccctttccggcgatcggaaactaaagaaatagtgaatctattcaagacaatggcgtatttacaaaagaccgtctcaattcatcctatttcatcagatccgggatgtgatatggttccgaaggatgaactggattcagaagagagatttcaagaaatggcagatctattcactctatcaataaccgagccggatctggtgtatcataagggatttgccttttctattgattcttccgtattggatcaaaaacaattcttggctgaggccagggatgaatcgaaaaagaaatctttattggttctacctcctgttttttaccaagagaatgaatctttttatcgaaggatcagaaaaaggggggtccagatctcctgcgggaatgatttggaagatccaaaaccaaaaatagtggtatttgctagcaacaacatcgtggaggcagtcaatcaatatagatggatccgaaatctgattcaaatccaatatagcacccatgggtacataagaaatgtattgaatcgattctttttaatgaatcgatccgatcgcaacttcgaatatggaattcaaagggatcaaataggaaatgatactctgaatcatagaacttttatgaaatatacgatcaaccaacatttatcgaatttgaaaaagagtcaaaagaaagggtccgatcctcttattttgatttctcgaaccgagagatccgtgaatcgggatcctaatgcatatagatacaaatggtccaaggggagcaagaatttccaggaacatttggaacatttcgtttctgagcagaagagccgttttcaagtggtcttcgatcgatatcgatcaatacgtaatcgatatcgatcacgtattaaccaatattcgagtgatcggtctgaggttagcgacaaaaaagataatcgatatcgatcacgtattaaccaatattcgagtgatcggtctgaggttagcgacaaaaaaaatttggctaagttccgttctttcgttttctccaagttacttctttttttgtctaactcacttccttttttctttgtgagtttcgggaataccccccccattcagaggtccgagatccgcgtctctgaattgaaaggtccgaatgatcgactctgcaatcagttcttagaatcaataggtcttcaactcgtttatttgaaaaaattgaaaccattcttattggatgatcatgagacttcccaaaaatcgaaattattgttcaataagaaaccagaggggatgattgactcattccatactagaaataatcgcgggaaatctttggattcctatttctcaatgatatcccacgatcaagacaattggttgaatcccgtgaaaccatttcatagaagttcattgatctcttctttttataaagcaaatcgacttcgattcttgaataatccacatgacttcggcttcttttgtaacaaaagattccccttttatgtggatatcaagaatttggattttacgtatggacaattcctcaatatcttgttcattcgcaacacaaaattttctttgtgcggcgacaaaaaaaaacatgcttttttggagagagatactatttcatcaatcgagtcacaggtatctaacctattcaaggattttccacaaagtggtgacgaaaggtataacttttacaaatatttccaccttgcaatgcgatctgatccattagttcgtagagctatttactcgatcgcagacatttctggaacacctctaacagagggacagagagtcaattttgaaagaacttattgtcaacctctttcagatatgaatctatctgattcagaagggaagaacttgtatcagtatctcaatttcaattcaaacatgggtttgatttattctgagaaatgtttctcatccgaaaagaggaaaaagaaaaaacccgaaaagaggaaaaagaaaaaacccgaaaagaggaaagagaaaaaacccg------------------------------------------------aaaagaggaaagagaaaaaacccgaaaagaggaaagagaaaaaacccgaaaagaggaaagagaaaaaacccgaaaagaggaaagagaaaaaacagagtctttatctaaagcaatgggttgagaaagtgcagatggatagagccttgcaaggagagagggtttctttaattctctcaaactggaatctattcaaaacatatgttatgccatttagccttacctcgacagggtacaatttgctaaagttgatgtttttagatactttgggatcatacgtaatgccgctactaaggagcagtccaaaatttgtatccatttgttatgctatatctgatccatgcggaatatcatggcgaattcttcagaaaaaattgtgtcttttacaatggaattggataagtgcgatttcgaataagtgtttccataagcttcttctgtctgaagaaagtattcatcgaaataatgagtcaccatcgatgacagatctgagatggccaaatcttggggagttcctctattcaatccttttccttctttttgttgctggacatctcgttttttcacaccttctctttttttcccaagcctttagtgagttacagagagatttcgcaagggcccaatctttgatgattccatcatacatcgtggagttgcgagaacttctggatatgtaccccgcacctcgttctttcaagaagctctttctagctgctcgggaaaaattagtaaattatctacgatggggtggtgaacgcaaatcttttcttatccatctcttcgagctcctcaatatcacaccaaatcccatcgatcgaatcgcttttttgaaaaatacgagacatctaagtcatacaagtaaagagctctattcattgataacagagctaggggatttctcttctctctgttctggtcaacgttatcgttatgatcaaataatagaaaatgtgaacggtccttgttgtttgattgacgataaaatagaatcctggatctcgaactgtgatgcgattgaggataaagaaagagaattcttggttccgttttgcaacttcacgagagaaacaaggattgatcaaattctattgagtttgactcatagtgatcatttatcaaacaatgactctgcctctcaaatgagtgaagaaccgggagcattttacttacgacacttagttgacattcataaaaagggtctaatgaattatgagtgcaatacatcctgtttagcagaaagacggatattccttgctcattatcagacaatcacttattcaccgtgcggggataatcgttctcatttcccatctcatggaaaaaccttttcgctccgcttacccctacacccctctagggctactttagtgataggttctataggaagtggacgatcctatttggtcaaatccctagcgacaaactcctatgttcctctcattacagtagttctgaacaagttcctgaagaactggacgcctcaaggttttgatattcacgagagtggcgtttatgatgagtatggtgacgatgcggaggaggcgaacgattacggggccagtttttttgattttttggacaatgacagtgacgattatgaggatcgtgacagtgacgattatgagcctggtgccagtgacgattatgagcctggtgatatggaagattttgttgatagcgagatgacggagtggctaactaagacgaatgtgccacttgtgtatcagttgctggacgatgaaatagacgaattttatatcacccttcaattcgaattagcaaaagcaatgtctccttgcatactatggattccaaacattcatgatctggatgcgaaagagtcggattacttatccctcggtctattagtgaaccatctctccagggattgtggaagacgttccactaaaaatgagattcttgttattgcttcgactcatattccccaaaaagtggatccctctctaataggtccggatggattaagtacatgcattaagacacgaaggcttcttgttccacaacaacaacagtgccttttcaccctttcatatactaggggatttcacttggaaaataaaatgttccatactcatactaatgaattcgagtccacaatcttgggtcccagtgtaccagatcttgtagcacttaccaacgaggccctatcgattagtattacacagaagaaatcaattatagacactactacaattagatatgctcttcatagaaaaacttgggatttggaagccgacagaaacctaagcccggctaaggagcatgggacccttttctatcaggtaggaagggcttttgcacacactgtacttctaaggaattgccccatagatcctatatctatctatatcaagaagaacttatgtgaagcaggggattcttctttgtacaaatggtacttcgaacttggaacgagcatgaagaaattaacgatacttctttatcttttgacttgttctgccggatcgatcgctcaagaccttttgtctccccccggacccgatgaacaaaatttgatcacttcttatggactcgttgagaacgattctgatctagttcatggcctatctgatatagttcatggcctattagagttagaaggcgctctggtgggatcctcgccgacagaagaggaagtagaagggacagaagaggaagtagaagggacagaagatgaggaagtagaagggacagaagaggaagtagaagggacagaagatgaggaaggagaagggacagaagaggaagtagaagggacagaagatgaggaaggagaagggacagaagaggaagtagaagggacagaagaggaagtagaagggacagaagatgaggaaggagaagggacagaagatgaggaagtagaagggacagaagaggaagtagaagggacagaagatgaggaaggagaagggacagaagaggaagtagaagggacagaagaggaagtagaagggacagaagaggaagtagaagggacagaagaggaagtagaagggacagaagatgaggaagtagaagggacagaagaggaagtagaagggacagaagatgaggaaggagaagggacagaatatgaggaagtagaagggacagaagatgaggaagtagaagggacagaaaaagattccagtcagtttgataatgatcgagtgacattgcttcttcggcccaaaccaaggaatcccttagatattcagagacttatctatcaacatcaaaaatacgaatcggagttggaagaagacgacgacgacgacgaggacgtcttcgccccgcaaaagatgttggaggatttattcagtgaactagtttggtctcctagaatatggcacccttgggactttatattggattgtgaggctgagattccagcggaagagattccagaggaagaggatccgcttccagaagaggctctagagactgaggttgcagtgtggggagaggaagaagagggagaagcggatgacgaagaggatgagcggcttgaagctcaacaagaggatgagctgcttgaagaggaagacgaagagctaaaagaggaagaggatgagcttcacgaggaagaggaagaggaagaggaagaggaagaggaagaggatgagcttcacgaggaagaggaagaggaagaggaagaggaagaggatgagcttcaagagaatgattcggagttcttccggagtgaaacccagcagccccaggcacgagatggattttccgaagaagaaggatgttttcgaataagccaattcatgtgggtccctggagatccactctctttcctatacaaagatacgccctttgtcgaagtgttgtcatatccagaggaagctacagagatttcaaaggagcttcttcgtcttcttaatcccaaaacaaagagggatgcccctaaacgcgcacgtcaacgctggtggaccaagaagaagcaagacaagcactacgaactcgtgcttgatcgccagagatggcttataaccaagagttcattatctaaatctaatggatttttccgttctaatactccatctgagagttatcagtatttatcaaatctgttcctatctaacagaaggctattggatcaaatgacaaagacattctttagaaaaaaatggcttttcccggatgaaatgaaaatcggattcatggaacagtagaagggtttcccattacttagccggaaaaatatgtggccatgaaatagggattaagtggaagagagttgactgagtggtagagtcgtggaaacacccgtttcttccctattttggaccttagctccacggaacaatatgctactgctgaaagacggaagaattgaaatcttagatcaaaacactatgtatggatggtatgaactgcctaaacaagaatttttgaacagcgaataaccagagctattactcactacatccaaaaatttccattaatgaaagatgtgaatccattggaaaatcaaaactacgcatgtcggatgaaatggttgttgctatctgttccaataacgaatctttggtttcagtttaactaaataaaatagatagacttttctcttcgtctcaggtcgacggatcgtctcaattggaggatcccctatatggataatacacattccagttgaccgagcctaattcgaattgttccgaagcaaagatatccacggagcggttcgtactattcagatattcacgaccaagaagtactgtattccctttcggataggccctgaaaggagaaggaaggctggaatgccaacaggcgtctagtattgaattcacccgattcgatagtacccattttgggaacgtccagtgccaaagtcactgaatgggtaagccgccaatccctaaaacggactatgccatgtactttatctgctgggttacgggagggcattttaccagaggtttatattgtatcaatctacccttgtgtgattccaagcatatactcggagggtgggtgcagggcggacaatttcaaagtggactctccattcattagatagagaagatcgccaagatttcgtgatccactgccgaacttattccaattccaagagctcggatcgaatcggtatatcaatatcgattcgatccgagctctcttattgaattgctcattcaatgagtattctcaatattatgccttgaagaggactcgaacctccacgctctttagcacgagattttgagtctcgcgtgtctaccatttcaccaccaaggcatcttgaaactgaatcgtattccacgaatatgatatctatctagtgtgatgtatggaatatatgacaaaggcggagtgctgaagtatttctattgatcggtcatgtcatataggcccaagtcggacatccaattgtttcgatttgaattatctggaggatgccttatatatcaatatcaaaaagtatatcaatatcaaaaagatggacaatcaaacccatttctcgattcaatagaagtcaaaagagtggaatagggtcccaaataaggagagatatttaaaaagcgggtccgattacgcctattcctaatcctaaatggaatgtaacgacgccgggatccatatgtaaacatagtatctatttagatacgcttgaatgaccccttctcataatgagaatgtatataaggtccggtatggaatgaacttataatcatggaatcgactcgatcatcagatgatagattataagttcataacccgagccccttcccattttgggcggaacagatctactaattctttgattccagttagtaagagggatcttgaactaagaaatagattctagaagctaaaaaagggtatcctgagcaattgcaataatcgggttcattgatattcctggtatagtggatgctattacacatacaatcatactcaattcgatggaattgtttgatcttaaaggggatcttctataatttcgcacgtgaggtgttatttcttgctttcgtccagtcattaataacttgattatttttagataatagtagatagaaacaacgctcgtaaagagtcctattgaaaccaagaagtataggcctgcctgccacccacaccagaataaatggagttttccgaaaaaacctgctagtggaggaagacctcctagggataagagacatagggctaaagagagagccaaaaaaggatctttcgtgtataatcctgcataatctcgaatgttatcagttccggtacgtagaccaaataatacaatgcaagcaaaagttcctagattcatggagatatagaacagcatataagttatcatgctcgcatatccaccgtttgcgtctccaacaattattccaataattacatatccgatttgacctatggacgaatatgcaagcatacgtttcatgcttgtttgagtaatagcaatgagattccccaatatcatgctaagaatagctagaatttccagaagaggatgccattcgtttgatgagaaataaaaaggaatatcgaaaattcgagtggctgaagctgaagcagctactttcgaagtaacagaaagaaaagcaacaactggagtgggagagtcagagtcgaaaagaggattcctcacttctttctctcattcaaaaccgtgcatgagactttcatctcgcacggctcctaagtgataaaagaaagaagaactcattttctttcttttttgattaccttcctcgcgtatgtataagaccgaatccattcgatttctaaaaaggattactaatccttaacttttcgaggaatccttcatcagtggttgtgaatgactattttttttcaatcttttcgaccttggttccgtaggaacaagtcagaaagattgagaaatagaaccatctgatttgattcgttctcaatagccacgcgatgatcatcttagggtgatccttttgtcgacggatgctcctattacactcgcagtctctgaaggatgagaaccaactatgtagcatctacaccgagaattcaagtattgtatacgtcattagtccgatcttttgtagaaactacccgtaataacgaacttgcaaaatggatctgtttatcataaagagattcgttgttcctgaccctgcttgaccttaattgttatttgaacaagtaaaagttatgtcttggtccgagtggggatagcatttctcttctgcatgtccatggagttttgaaaattccaaacatctccgagatagatagagaggtaggaatttatcgaacgaaccgcactccttcgtatacgtcaggagtccattgatgagaaggggctggggaaagcttgaacccaattcctacagtgatgaatataagcgcaattgaaattcctggggagttatacatttgtgtattgataagaccattcactatttcttgaagctcgatctcccccccggatgaaccatatagccaagagaaaccatgaaccagaatagaagagcttgccccccccatgagtaaatatttcatagtagcctcattagaccgtacatctttcttggtatatccagataataggtaggagcataaactgaaacattctggagctacaaagatagttattaaatcgttagcaccgcataaaaacattcctcctagggtcgcggttaatacgaataacagaaactctgttatagccatttctgtacattcaatgtactctacggatagaggaatgcatagagttgaacatagtaaaataagaaattgaaagatttcgttgaaattgttcgtttggaaatttcctgaaaagagaatcctaggttcttctctccatcggaacaatagggccgttatgctcattactaaacttattgaagagatgaaatagaaccaaggtatatctgtttgatcagaggttgaatcgatcatcagaagaagaattaggccaaaaatgaggataccttctgggaaaataaaacttccatcgaagagaggcaaatgaaaggctttcataaaaattatcgtagaatcgagaatgaggttttcattctgtacatgccagatcatgaattagtaaccgcatccaatctccaaaaaaatgccaattgtttcgaactttctatttttggaatggaatatttacggaatccccatgaataggatcaaaccttattccaccgtatttacatgagattcctctttcttattcttaagcaagtccccgagatggcttagtggatccatgatttatgtttcatctttcgtttcttttttgtttgtttcgagaaatatatcgatcaattccgattctttctttttctattgattcttttccgatcgagatatatggatccacggatctatgtgtctatagagatcctctgttcatggattaacgaaaatgcgcaaaagctctatttgcctctgccattctatgagtctcttcccttttgcgtatggcaccgcccctccctttggtagcatccaccaattcggaacttaatttgaaagccatatttcgacccggacgttttcgggatgcccctaataaccaacgaatggcaagtgctcttccttgtgtggatcctatttcaatgggaactggatgagtcgatccgcttgcacgtcttgcttttactgctatatcgggagttactctacgtattgcttgacgtaaaacggatagtggatttgtttctgtcttttgttgaatctttttcatggctcgatagagaatttgataagccaatgatttttttccgtgtttcagaatacggttaatcaacatgttaactaatcgattacgataaattggatcggattttgcagttttttcttctgcagtacctcgacgtgacatgagcgtgaaagggattcaagaatcagttttctttttataagggctaaaatcatttattttggccttttgaccccatattgtagggtggatctcgaaagatatgaaagaaagatctccctccaagccgtacatacgactttcatcgaatacggctttctacagaattctatatgtatccgtgagatcgagtatggaattctgtttactccctttcaattgagtatccctttccctccctttcctgctaggattggaaatcctgtattttacatatccatacgattgagtccttgggtttccggaatagtgtaaaaatagaaagaagtgcttcgaatcattgctatttgactcggacctgttctaaaaaagtcgaggcatttcgaattgtttgttgacgcggacaaagtcagggaaaacctctgaaattatttcaatattggaccttggacatataatagttccgaatcgaatctctttagaaagaagatcttttgtctcatggtagcctgctccagtccccttacgaaactttcgttattgggttagccatacacttcacatgtttctagcgattcacagggtatcatcaaatgatacaagtcttggataagaatctacaacgcactagaacgcccttgttgacgatcctttactccgacagcatctagggttcctcgaacaatgtgatatctcacaccgggtaaatccttaacccttccccctcttactaagactacagaatgttcttgtgaattatggccaataccaggtatataagcagtgatttcaaatccagaggttaatcgtactctggcaactttacgtaaggcagagtttggttttttggggttgatagtggaaaagttgacagataagtcacccttactgccactctacagaaccgtacatgagattttcacctcatacggctcctcattcaattctttcgaagtcattgggtccttttcctcgtttgagaatcttctcccctcttccactccgtcccgaagagtaactaggaccaattcagttacgttttcatgttccaattaaacactttccatttttgattattctcaaaggagaagattcttctttttaccaaacatctgcggatccaaccacgatcttataataagaacaagagatctttctcgatcaatccccttgtccctcattcttcgagaattagaaagaaccttttcaagtttgaatttgttcatttgaaatctgggttct-----ttcatttttatttacttctttttttttttttgatttcttttccttttttattcccttccatcattccttaagtcccataggtttgatcctgtggaatctgacccattttctcattgaacgaagggtacgaaatatatcagattgatttttcgatcaaaagtactatgtgagtgaaatcttccgttttttcctctttctctatccctatcccataagtacagcctttgaatcaatagagaaccttttcttctgtatgaatcgatattattccattccaattccttcccgatacctcccaaggaaaatcccgaattggattccaaattgacgggttagtgtgagcttatccatgcggttatgcactcttcgaataggaatccattttctgaaagatcctggctttcgtgctttggtgggtctccgggatcctttcgatgacctatgttgtgttgaagggatatctgtatgatccgatcgattgcgtaaagcccgcggtagcaacggaacgggggaaagtatacagaaaagacagttcttttcaattcttttctattctattagtattagttagtgatcccggctcagtgagtcctttcttccgtgattcacttttggcaccagtcctacattttgtctctgtggaccgaggagaaagggggctccgcggaaagaggattgtatcatgagagaagcaaggagatcaacctctttcaaatatacaagatggattctggcaatgcaatgtagttggactctcgtgttgatacgaatgaatcatcctttccgcggaggtccatctttgcctgctaggcaagaggatagcaagttacaaattctgtttcggtaggacatgtatttctattactatgaaattcataaatgaaatgaagtagttaatggtggggttaccattatcctttttgtagtgacgaatattgtatgtgttcctaagaaaaggaatttgtccacttttcggggtgggtctcaaaggcgcgcggaaacacagaagaactcttgaatggaaatggaaaagagatgtaactccggttccttcggaaatggtaagatccttggcgcaagaagaaggggttgatccgtatcatcgtgacttggttctgatttctctattttttgaattgaagaataccgcttttcctacctgtatcgaatagaacatgctgagccaaatcttcttcatggaaaacctgcttgatttagatcgggagaatcgtacggttttatgaaaccatgtgctatggctcgaatccgtattcaatcctatttccgataggagcagttgacaatggaatccaatttttccattattttcgtatccgtaatagtgcgaaacgaaggcccgtctccaagttgttcaagaataaatagtggcgttgagtttcttgaccctttgtcttaggattagtcagttccatttcttgatgggagcagggaagggatataactcagcggtagagtgtcaccttgacgtggtggaagtcatcagttcgagcctgattatccctaaaaccaatgcgagtttttctattttgacttactcccccgccgtgatcgaatgaaaatggataagaggctcgtgggattgacgtgaggggataggtatgcctattccgaatccgctttgtctacgaacaaggaagctataagtaatgcaactatgaatctcatggagagttcgatcctggctcaggatgaacgctggcggcatgcttaacacatgcgagtcggacgggaagtggtgtttccagtggcggacgggtgagtaacgcgtaagaacctgcccttgggaggggaacaacagctggaaacggctgctaataccccgtaggctgaggagcaaaaggaggaatccgcccgaggaggggctcgcgtctgattagctagttggtgaggcaatagcttaccaaggcgatgatcagtagctggtccgagaggatgatcagccacactgggactgagacacggcccagactcctacgggaggcagcagtggggaattttccgcaatgggcgaaagcctgacggagcaatgccgcgtggaggtagaaggcccacgggtcgtgaacttcttttcccggagaagaagcaatgacggtatccggggaataagcatcggctaactctgtgccagcagccgcggtaagacagaggatgcaagcgttatccggaatgattgggcgtaaagcgtctgtaggtggctttttaagtccgccgtcaaatcccagggctcaaccctggacaggcggtggaaactaccaagctggagtacggtaggggcagagggaatttccggtggagcgatgaaatgcgttgagatcggaaagaacaccaacggcgaaagcactctgctgggccgacactgacactgagagacgaaagctaggggagcgaatgggattagagaccccagtagtcctagccgtaaacgatggatactaggcgctgtgcgtatcgacccgtgcagtgctgtagctaacgcgttaagtatcccgcctggggagtacgttcgcaagaatgaaactcaaaggaattgacgggggcccgcacaagcggtggagcatgtggtttaattcgatgcaaagcgaagaaccttaccagggcttgacatgccgcgaacccttttgaaagagaggtgtgccttcgggaacgcggacacaggtggtgcatggctgtcgtcagctcgtgccgtaaggtgttgggttaagtcccgcaacgagcgcaaccctcgtgtttagttgccaatgttgagtttggaaccctgaacagactgccggtgctaagccggaggaaggcgaggatgacgtcaagtcatcatgccccttacgccctgggcgacacacgtgctacaatggccgggacaaagggtcgcgatcccgcgagggtgagctaactccaaaaacccgtcctcagttcggattgcaggctgcaactcgcctgcatgaagtaggaatcgctagtaatcgccggtcagccatacggcggtgaattcgttcccgggccttgtacacaccgcccgtcacactatgggagctggccatgcctgaagtcgttaccttaaccacaaggagggggatgccgaaggcaaggcttggtgactggagtgaagtcgtaacaaggtagccgtactggaaggtgcggctggatcacctccttttcagggagagctaatgcttgttgggtattttggtctgactcttccttttcacccaaaacgaggccagctacatctgagtgaaacttggagatggtagtcttctttcgtttctcgacggtgaagtaagaccaagctcatgagcttattatcctaggtcggaacaagtcggtaggatccccttttggacgtccccatgccctttccgcgcggggtagcatgtccccgcgccctttccgcgctggggggcatgggggcgaaaaaaggaaggagggggatggggtttctctcgcttttgacatagcagcgggccccggtgggaggcccgcacgacgacgacgattagctcattggtaggatccccttttggacgtccccatgccctttccgcgcggggtagcatgggggcgaaaaaaggaagtaaaaaaaggaggctttgacatagcagcgggccccggtgggaggcccgcacgacacgacgattagctcattggtaggatccccttttggacgtccccatgccctttccgcgcggggtagcatgggggcgaaaaaaggaagtaaaaaaaggaggctttgacatagcagcgggccccggtgggaggcccgcacgacacgacgattagctcattggtaggattagctcattggtaggattagctcagtgttagagcgcgccccagtgggaggcccgcacgacgacgacacgacgattagattagctcattggtaggatccccttttggacgttgacatagcagcgggccccagtgggaggcccgcacaacgggctattctattagctcagtgttagagcgcgcccctttttgactcagtgttagagcgcccccctttttgacgttgacaaagcagcgggccccccccagtgggaggcccgcacaacgggctattagctcagtggtagagcgcgcccctgataattgcgtcgttgtgcctgggctgtgagggctctcagccacatggatagttcaatgtgctcatcagcgcctgaccctgagatgtggatcatccaaggcacattagcatggcgtacttctcctgttcgaaccgggtttgaaaccaaacccctcctcaggaggatagatggggcgattcaggtgagatccaatgtagatccaactttctattcactcgtgggatccgggcggtccgggggggaccaccaggctcctctcttctcgagaatccatacatcccttatcagtgtatggacagctatctctcgagcacaggtttaggttcggcctcaatgggaaaatgaaatggagcacctaacaacgtatcttcacagaccaagaactacgagatcgccccttttattctggggtgacggagggatcgtaccattcgagcctttttttcatgcttttcccggaggtctggagaaagctgcaatcaataggattttcctaatcctcccttcccgaaaggaagcacgtgaaattctttttcctttccgcagggaccaggagattggatctagccgtaagaagaatgcttggctgataaataactcacttcttggtcttgcgaccccctcagtcactacgaacgcctccgatcagtgcaatgggatgtgtctatttatctatctcttgactcgaaatgggagcaggtttgaaaaaggatcttagagtgtctagggttgggccaggagggtttcttaacgccttcttttttcttctcatcggagttatttcacaaagacttgccagggtaaggaagaaggagggaataagcacacttggagagcgcagtacaacggagagttgtatgctgcgttcgggaaggatgaatcgctcccgaaaaggaatctattgattctctcccaattggttggaccgtaggtgcgatgatttacttcacgggcgaggtctctggttcaagtccaggatggcccagctgcgccaaggaaaagaatagaagaagcatctgactccttcatgcatgctccacttggctcggggggatatagctcagttggtagagctccgctcttgcaattgggtcgttgcgattacgggttggatgtctaattgtccgggcggtaatgatagtatcttgtacctgaaccggtggctcactttttctaagtaatggggaagaggaccgaaacatgccactgaaagactctactgagacaaagatgggctgtcaagaacgtagaggaggtaggatgggcagttggtcagatctaggatcgtacatggacggtagttggagccggcggctctcctagggttccctcatctgggatccctggggaagaggatcaagttggcccttgcgaacagcttgatgcactatcccccttcaaccctttgagcgaaatgcggcaaaaggaaggaaaatccatggaccgaccccatcgtctccaccccgtaggaactacgagatcaccccaaggacgccttcggcatccaggggtcacggaccgaccatagaatcctgttcaataagtggaacgcattagctgtccgctcttaggttgagcagtaagggtcggagaagggcaatcactcattcttaaaaccagcattcttaagaccaaagagtcgggcggaaaaggggggaaagctctccgttcctggttctcctgtagctggatcctccggaaccgcaagaatccttagttagaatgggattccaacccagcaccctttgagattttaagaagagttgctctttggagagcacagtacgatgaaagttgtaagctgtgttcgggggggagttattgtctatcgttggcctctatggtggaatcagccggggggccggagaggcggtggtttaccctgtggcggatgtcagcggttcgagtccgcttatctccaactcgtgaacttagccgatacaaagctatatgatagcacccattttttcgattcggcagttcgatctatgatttcttattcatggacgttgatatgatccttccatttagcagcaccttatgatggcggagccttcaagttaagggcgaggttcaaacgaggaaaggcttacggtggatacctaggcacccagagacgaggaagggcgtagtaagcgacgaaatgcttcggggagttgaaaataagcgcagatccggagattcccgaatgggtcaacctttcgaactgctgctgaatccatgggcaggcaagagacaacctggcgaactgaaacatcttagtagccagaggaaaagaaagcaaaagcgattcccgtagtagcggcgagcgaaatgggagcagcctaaaccgtgaaaacggggttgtgggagagtcatacaagcgtcgtgctgctaggcgaagcagtggagtgctgcaccctagatggtgagagtccagtagccgaaagcatcactagcttacgctctgacccgagtagcatggggcacgtggaatcccgtgtgaatcagcaaggaccaccttgtaaggctaaatactcctgggtgaccgatagcgaagtagtaccgtgagggaagggtgaaaagaacccccatcggggagtgaaatagaacatgaaaccgtaggctcccaagcagtgggaggagcccagggctctgaccgcgtgcctgttgaagaatgagccggcgactcataggcagtggcttggttaagggaacccaccggagccgtagcgaaagcgagtcttcatagggcaattgtcactgcttatggacccgaacctgggtgatctatccatgaccaggatgaagcttggatgaaactaagcggaggtccgaaccgactgatgttgaagaatcagcggatgagttgtggttaggggtgaaatgccactcgaacccagagctagctggttctccccgaaatgcgttgaggcgcagcagttgactggacatctaggggtaaagcactgtttcggtgcgggccgcgtgagcggtaccaaattgaggcaaactctgaatactagatatgacctcaaaatatcatcaaaatcatacataaatcataaatagggtcaaggtcggccagtgagacgatgggggataagcttcatcgtcgagagggaaacagcccggatcaccagctaaggcccctaaatgaccgctcagtgataaaggaggtaagggtgcagagacagccaggaggtttgcctagaagcagccacccttcaaagagtgcgtaatagctcactgatcgagcgctcttgcgccgaagatgaacggggctaagcgatctgccgaagctgtgggatgtaaaaatgcatcggtaggggagcgttccgccttagagggaagcaaccgcgagagcggcggtggacgaagcggaagcgagaatgtcggcttgagtaacgcaaacattggtgagaatccaatgccccgaaaacctaagggttcctccgcaaggttcgtccacggagggtgagtcagggcctaagatcaggccgaaaggcgtagtcgatggacaacaggtgaatattcctgtactaccccttgttggtcccgagggacggaggaggctaggttagccgaaagatggttatcggttcaaggacgcaaggtgcccctgctttttcagggtaagaaggggtagagaaaatgccccgagccaatgttcgagtaccagacgctacggcgctgaagtaacccatgccatactcccaggaaaagctcgaacgaccttcaacaaaagggtacctgtacccgaaaccgacacaggtgggtaggtagagaatacctaggggcgcgagacaactctctctaaggaactcggcaaaatagccccgtaacttcgggagaaggggtgcctcctcacaaagggggtcgcagtgaccaggcccgggcgactgtttaccaaaaacacaggtctccgcaaagtcgtaagaccatgtatgggggctgacgcctgcccagtgccggaaggtcaaggaagttggtgacctgatgacaggggagccggcgaccgaagccccggtgaacggcggccgtaactataacggtcctaaggtagcgaaattccttgtcgggtaagttccgacccgcacgaaaggcgtaacgatctgggcactgtctcggagagagactcggtgaaatagacatgtctgtgaagatgcggactacctgcacctggacagaaagaccctatgaagctttactgttccctgggattggctttgggcctttcctgcgcagcttaggtggaaggcgaagaaggcctccttccgggggggcccgagccatcagtgagataccactctggaagagctagaattctaaccttgtgtcaggacctacgggccaagggacagtctcaggtagacagtttctatggggcgtaggcctcccaaagggtaacggaggcgtgcaaaggtttcctcgggccggccggagatcggtcctcgagtgcaaaggcagaagggagcttgactgcaagacccacccgtcgagcagggacgaaagtcggccttagtgatccgacggtgccgagtggaagggccgtcgctcaacggataaaagttactctagggataacaggctgatcttccccaagagctcacatcgacgggaaggtttggcacctcgatgtcggctcttcgccacctggggctgtagtatgttccaagggttgggctgttcgcccattaaagcggtacgtgagctgggttcagaacgtcgtgagacagttcggtccatatccggtgtgggcgttagagcattgagaggacctttccctagtacgagaggaccgggaaggacgcacctctggtgtaccagttatcgtgcccacggtaaacgctgggtagccaagtgcggagcggataactgctgaaagcatctaagtagtaagcccaccccaagatgagtgctctcctattccgacttccccggagcctccggtagcacagcgacgggttctctgcccctgcggggatggagcgacagaagttttgcgaattcaagagaaggtcacggcgagacgagccgtttatcattatgataggtgtcaagtggaagtgcagtgatgtatgcagctgagacatcctaacagaccgctagacttgaaccttgctcctacatgacccgatcaggcattcgccatcgattttcattgttcaaccctttgacaacatgaaaaaaccaaaagctcagccctccctctctatctatccaaccaagggatggaagggcggagtcctttggtgtcccctccagtcaaggggcctcacaatgactagtcaatatgcttttctcttatgcctttcctcgttcacggttcgatattctggtgtcctaggcgtagaggaaccacaccaatccatcccgaacttggtggttaaactctactgcggtgacgatactgtaggggaggtcctgcggaaaaatagctcgacgccaggatgatacaaagcttaacacctctcattattattacgactttttcatattgaaaaagaaaaaaaatgaaaaggtcgttttattcaaaaccccaattatgaaatcccttctctcccacttcacacctcggaacgcaccgttattatagagagaaaggcgctttcacatcttcttaacccaaaatggctggggagaggaaaggttccctttttttttagggtactcccgggaacagatccagtgaagacggggcggggcctgtagctcagaggattagagcacgtggctacgaaccacggtgtcgggggttcgaatccctcctcgcccacaaccggcccaaagggggaaggacctttccctatggggggtaggaaaatcatgatcgggatagcggacccaaggctatggaacttgggtatgggtcttttgtcgaaatggtattatttatcgttaagggctgaaaaatgaaatatagtatgccctgcccgaatccgcatatttttttgatgttttacgccccgtaactcttcctcagccaggcttggtcaaaagagcagagcaagtaaaactattagtagcatagcaaaaatgggttcctcctcattaatatgtttgctcgcggtaattgtggcctctcgggagaatcgataactgcatctttgatgcacttgctagtacatctgagaattcttaattggctagttgtaaatagccccaggactgcggaacaaagggttatcccggacctacaccgagatattgacggtgattctcaaatatcgaagaacagaatgtgataggatgagatagaatgcaatagaaacaaagacacagggaacccacggattaacttactcttaaccctaatggtcaaagcgagccctttcattctgaattctttaattcggaatgaatcaaatctccccaagtaggattcgaacctacgaccagtcagttaacagccgaccgctctaccactgagctactgaggaacaacgggagattagatctcatagagttcaattcccgttctcaaatcataaccaatatgagctcgaagtttccttcgtaactcccggaacttcttcgtagtggctccgttccatgcctcatttcatagggaacctcaaagtggctctatttcattatattccatccatatcacaattccattcatttaatatccctttggtgtcattgacataagagatgtcgtttctagtctctatctttctatatatggaaagttcaaaaattctcatataataagaatccagaaattgacatagaaaaagaagaatccagaaattgacatagaacaaaaaaagggaggtttgtaaagaaagaatccattaataaaaaaatgaatataaaaatggaatacaataagagatacgaagagatacgtccgcccccgaaatatttgagactttctcctaaaaagaaactcgtaaggccgaatccgtttagaattccatcaattacgcgtctatcaaaaaaatgacttagttcagccaatcctcttatacccccagttaaggatattgtataaaaagaatctatataaccacgattatatgaccaatcatatatccaattttggattttgtcccacataactcgattggcacttcttttataaaatgaattaagtaagttgaaattttgtaaagatgaataaataggcttatataagaaagtcgctataaatatccccaaaagggctatactgacggaaaaacttgcattggtcacaaattcataccaatccgtaaaattatttgaattttgatgtaaaaggtttatagacggatttaacaattttgataatatatcgcaatcacttccttcttgattaaaaggaattcctatggctgcaacaaacaaagtaaagagcactaatacaaagagggaaaatagcatagtattgtccgactcatggggataagaaaaagtctttctattcggaaaatgagtaacagtaataaaagggcgtatcctcttttttacattaccatcaagtttacatttgttattccaaaaaaaagacgtactttcattattattcattgtcaataaatttaataaacaaaacggattttgaatcctttttggtacttgttttccccataaagatattgaatagacggagctacttttttgaccactataattttgaaaatgaacgtttaaatgtccatcaaaagtaagtaaataaacacgaaacatataaaatgcagtgaatcctgctgtggaacaagctattattgcgaaaattggcgaatacaaccaactatcattaagaatttcatctttggaccaaaaacaagcaagaggtggaataccacaaagagaaagcgtacccaccaaaaaagccgtttttgtgattggtacatgcttttttaaaccgcccataagaaccatattctggcttttatctggagaatagccaacaatggattccattgaatgaataatggatccggagcctaaaaacaacaatgcttttgaataagcatgagtaatcaaatgaaataaagcagctcgataagaacccatacctagagctagcatcatataacccagttgagacattgtagaataagctaaacttcttttaatatctttttgagcaagggctaaagtagctcctaatagtactgttattatacctatcaaagatatcaaattcattatgtaaggtgtgattacaaaaagaggaagaagccgagctacaagaaaaatgcccgcggctaccatagtagcggcatggataagagcggaaataggagtgggcccttccatggcatcaggtaaccatacatgaagggggaattgcgcggatttagcaactgcaccagcaaataagagaaaggaacacaaagtaacaaataaaaaatgaacttgattattattatcaattaagttattcactatttcgaacaaatccctaaattcaaaactacccgttatccaataaagacctaaaattcctaataataaaccaaaatcccctacacgattagttacaaaagctttttgacaagcagttgctgcaataggtcgcgtgaaccaaaaacctattaataggtaagaacacattccaactaattcccaaaaaatataaatttgtatcaaattagaactagtaactaatcctaacattgaggtattgaaaaaactcagataagcaaaaaatcttaaatatccttgatcatgagacatataattatcactataaaaaagaaccaaaattccaacagtagtaattaatattaacataatagaagcaagtggatcgattaagtgaccgaactctaaagaaaaatcattattaatggtccaagaccatacatattgatagataaaacttctatttatttgttgaatagagagatagacggaaagaagcataaccatgcttaacagtaaaatgctaggaaaagaccaaacacgacgatgattttttgttgctgtcggaaaaagtagaagtcccattcctattagaataggaactggtagtggaatgaaaggtataatccatgaatattgatatgtatattccataaaacaaccttgttttattcttaattaattgtttctgattcaccggctcttatctcttttttttttaggttcaatacttcggaaatgcattctatttaatattaataataattcgattttttgat-------------------tctgattttcatatatagatatttttatatttaga----taatttaataatatc-------------------tatatatataatataaatatataattgtattgcatttttgttagtattaatttaatagatgtttagtattaatattctatttatt------taatttattcgattttatattgaaatagaaaggaagatccttcgaaaggaagatccttctgaggatcccataacttgatccccccccccccaaaaaaaaaaaaaaaaaaggatttgcgttttggttgaaattttgataattattaactaattcatcagcgagctgcttgagtttc----tttttttttttttttgaatagaaagaaaacatttttctttccaagaaagactaaaagattttccacttctctttcaaaaacatatagaagaaagagacttcaaataaaaaggttcaattactaatgattaactactagtttgatttttcatttgaatttcaaaatgaaaattcggcggactcgctttttgaacttgatcggtgtaatataaaaaagaaagattgaaataatataataaggaatggggtttttgaaacctttcgatctattttttatctgtatctctagagcaccctaagaatagatagggatattaaaaaaagactttagaattttgtgttccattttgatccaccggaaaaccaaagaaaaatgcaaattgtttgcagaatagatgtctttcacatccaactatagaaatgaataacttgtttttaaaattttcatggcagttccaaaaaaacgcacttctatatcaaaaaaacgtattcgtaaaactatttggaaaaaaaaggcatattgggcagccttgaaagctttttcgttagcgaagtctctttctactggaaattctaaaagttttttctactcgaaattctaaaagtttttttggagaaacaaaaaagaatcaaacctgagattaactaatattaatcctaaaatggtacttttttgtttgaaattgaaaaaaaaaaaaaaaaaaaataaaagatagaaagtttcactccgtattaatggaatgtagtttattatttccgaatggggagtcttactttccccatccatttccttttcacactaatgtaaaaatagaataataaatgagaaataattctagactaataactaagtttctgtttctatagttagactatatgcaattaaaaaaaaaaaaaaaaaactagaaaattgaatccttcaatctcgacgattaatctacaaatagattagtattatttcaactacgccggccgctatggtgaaatcggtagacacgctgctcttaggaagcagtgctaaagcatctcggttcgagtccgagtagcggcatgtgatcttctaaaagagatacaataaggcctataatgaattcaattctgaatttgaattccgtatatataattgagta-cccccccccttttttttttatgatattttatactctagaacatatattaactcatatatccttttcgctcgtttcaattggaattacaatttttttgataaccttatcagtcgatgaaatcataggactatatgattcgtcagaaaaaggcgtgataggaacttttttatgtataacaggattattagtcactcgttgggcgtattcgggacattttccattaagtaatttatatgaatcattactttttctgtcatggagtttcgcgattattcatatgtttccatatttaaaaaaacagaaaagttatgtaaggacaataacctcgtcaagtactatttttacccagggcctcgttacttcaggtcttttaagtgaaatgcagcaatcagaaatattagtacctgcgctccaatcccaatggttaatgatgcacgtaagtatgatggtattgggctatgcagctcttttgtgtggatcattattatcagtagctctcttagtcattacatttcgaaaagctctaaaaatttttagtaaaaagaaagcatttttaaaagattcattttcctttgtggagatccaatataggaatgaaccaagcaatgttttactaagcacctcttttatttcttctaaaaactattacagggctcaactgattcaacaattagatcgttggagttctcgtattattagtctaggatttatctttttaaccataggtattctttctggagcagtatgggctaatgaggcgtggggatcctattggaattgggatccaaaagaaacttgggcatttattacttggaccatgtttgcgatttatttacatactcgaacaaatccaaattttcaaagtgtaaattccgcaattgtggcttttctgggctttattataatttggatatgctatttcggggtcaatttattaggaataggcttacatagttatggttcatttaatttacattaacacattaacatataatttaatgaaatagatatatacctagaaatacaaaaaagaactcgactattttgtaaaattgttaaataaaataagaaatcaaaatatctattctatataatagattaagattaataagatagaatcaaaatatatatatagtataaatata-----------------aaaactatataagtaagaatagaagaataaga-taagaaaacttcgtatgaaggtgcacgaaccatttgaatcaagtagtgtagtgattcaaatggttctcccaaagaccaaatcgatttggttccaattcatttttccttattattattcttttttgtttacttaagttaagtagttaagtgaaaactttagagaaaatcgaagttaagagaaaaaagacttctttctcattgtacaacgaacaatatttaaactaataggattcgttttccatttattcttttttcttgaaaactatcgaaaaaaaaaaaatgagatataatagcttctactttttcaaccgataatgacagaacgaaatccggataaataccaatcccaattattggtagaaggagagagatcgaaacaaataactctcgcggaccagaatcaaagaaataatagtttggaacattaaatagcttgtatccgtagaacatttggcgtaacatagataatgaataaataggagttaatatcattccaattgccattaaaaaagcaattagtatttttggcattaaaagatacttttgactggtaattatgccaaagaatactaataattcggcaacaaaaccgctcaggcccggtaatgcaagcgaagacatcgataagatactgagcatcgtaaataattttggaagggggatagccattccacccatttcatcgagataaagaaggcgtattctatcataactcgttccggccaagaaaaaaagagccgccccaataaatccatgagagattatttgtaaaatggctccattaagtcccgtatcgcttagagatccaattccaataattatgaaacccatatgagatatagaggaataggctattcttttttttaaattaagttgaccaggagatgttgaagctgcatagattatttgtattgcacctactataatcaacccgggagaaaataggcaatgagcatgaggtaataattccatattgattcgaaccaacccataagctcccatttttaataagattccagctagaagcatacacgtactataatgtgcttccccatgtgtatctggtaaccatgtatgtaagggtataatcggcaatttgaccgcaaaagcaataagaaatcccacatagaatattacttcgagtgccacaggatacgactgattcgctaatgtttcaaaattgagtgttggttcattggaaccatataaaccaatacccagaactcctattaatagaaaaatggacccccccgccgtgtacaaaatgaactttgtagctgaatagagacgtttctttcccccccacatcgatagaagtagataaacgggaattaattcgaactcccacattaggaaaaaaagtaaaaggtctctagaggaaaatgatcctatttgaccgctgtacattgctaacatcaaaaaatggaacaattgggcatctcgagtaactggccaggccgctaaagttgctaaagtggtaataaatcccgtcaataaaataggtcctatagaaagcccatctattcctaatctccaataaaaatcaaaaaaatggatccatttataattctctgttagttgggttaatggatcgtccagttggaaatgataacagaatgtataggttgttaaaagaagctctaaaatacatatacataaagtataccatttcatgaccttattacctctatgaggtagcaagaaaattaaagaacccgtcaatatgggaaaaactacaattattgttaaccaaggaaaagaattcgtggtaaagacaagatacacttggacccaaaaaccccgcgctcaaaacgacaaataatatataacaaata----atatatatatatatttttctttttgagtacggggttttttcggtaaaaaaagaaactgtattcaaaatggattgaagtggtttttctggaacgtattaataagctagacccatacttcgagttgtttcatgccataaataaactcgaacgctcaaaaaatccgttggacaggccgattcacatctcttacaaccaacacagtcctctgttcttggagcagaagcaatttgcttggctttacacccatcccaagggatcatttctaatacgtccgtcgggcaggcacgtacacattgagtacatcctatacaggtatcataaatctttactgaatgcgacattggatctatcaattttggaatgtcataaactttcgatctagtaacttataaatgaatcatatatttagacaccagatgaatcaatgattttaccagaatttttcacatcaatcgaattccggagcgactcaagagattgagccaagatactttaatttcgtgccctttttgatatccacgtatcatatacgctaatttatattcatgctagttgaatttcaattgctgaagagtctcatttttataatgtatatactacttatttattcaataaattggattgattgatacgaattgattttctgttacgataaattgacgaaacaatagccaacccaatagcggcttcggcggctgcaatagctataataaaaatggaaaaaatatctccttttaattggcgactatcaaaaaaatccgaaaatgttacgaaattaagattaaccgaattcagtataagttcaaggcacataagagcccgaaccatatttcgactcgtgatcaatccataaatacctatagaaaataaataggcactcaaaacaagtacatgttcgagtatcattgaccagctccttattaatttgaattcatttcaatatgaacaacaattccacaaatttggtttccgagaagaagtactaataagtacaaaagaaagaaatagtattttcttctgcaattcaaatagaattgaaaagaaatgaaaacaaagtgccatttttcttgctgttaacagttataaagattggattgatcattgacgagcaacggcaattgcacctatcaaagaaactaaaagtattattgaaatcagctcaaatggaagaaaaaaatcagttgataaatgaattccaatttgttgactattacctatcaaatcttgctctataatctgatttgattttgtcgtccaaataatcccgtaccaagacgtatctagaatagtagtaattagtgaaataaaaatacttgtacaaaccaacgacgtaatcccatcaccaacagtccaaagagtcaaatctttggaatattctgaaccattcatgaacatcacagcaaataggattaaaacatttatagctcccacgtaaataagtagctgcgcagccgctacaaaataggagtttgataaactaaaaaataaggatatgcaaacaagaaccaatcccaacgaaaaggcagaaaaaatgggattggtaagtaagaccacccccagacctcctactataagacccgatcccagaaaaactaaaagaaaatcatgtattggtccaggcaaatccattctatttaaaagataactaaatccaaatgtgtttcatgattttattgacccgaccgggaaatttttgatgatatgctcgtaattgaattctaatcgaatgcgttttaattggtgtaggtacacaactagtggacccccctttcactcgaaagaaagcctagttagtttaagtttagttcgaaattctctatttcgaaataattatggatataggattttcaatccaaaacaaaaatggagtggcgcttagcactaaacaattgatagttggtccgaatttctagttattgaccaag----aaaaaaaaaaaagaaaataaagaactcattccttttcattcctttagattagatcaaaactttttgataattcgaaattcttctttaatcaaaaagttttgacgttttttattttatttgcgctgaattcaaaattgtccgaattgtataatcgtcgattactgacattggtaaacgacccaaagcgatttgattataattcaattcgtgacgatcataagtagaaagttcatattcttccgtcattgataaacagtttgttggacaatactcaacgcagttaccacaaaatatacaaactccgaaatcaatactgtaattaagcaatcgtttctttcgaacaccggtttccaatttccaatcaacaacgggcaggtctataggacatacacgaacacatacttcacaagcaatgcatttatcaaattcaaaatggattcgaccgcggaaacgttccgatgtaattaatttttcataaggatattgaatagttacgggtaaacgatttgcgtgggataaggtaatcatgaacccctgaccaatgtaccttgcagctcgtactgtttgttgaccataattcatgaacccagttaccatagggaacatatcgtaaagatctatgaagaattttagctttgtttctttctcttgtttgagagacaccctaaatatagaatagcccattcctttttcctttacagtgaaagaagttgggaagaagttgttaataatagattaccgagagaaatgggtaaaagaaatttccatccaagatttaataattggtccattcttagcctaggtaaagtccatcttgttgtgatagaaatgaacaaaaacaaataagttttagctaatgtaataaaaataccaattgtcgttccaaaaactctacccactttagttatttcaaagagcccaggaacgaatatgtacgggatagagatattccaaccgcccaagtaaagaactgttacaaataacgaagaaactaatagatttagataggaagcaacgtaaaataaaccaaatttgatacctgaatattcggtttgataacctgctactaattcttcttctgcttctggtaaatcaaagggtaatctttcacattctgctagggaagaaattagaaaaacaagaaaccctataggttggcgccacagattccacccccacaaaccatattttgattgggcttcaactatatcaactgtacttgaactgttagataatcatagtcggtgataacatcactgttcgcatcgctattccagaaccgtacgtgagattttcacctcatacggctcctcgggggccaccaataaatctaaggacctctttgatattctttatcttgatacggttggagtatcaatatatattatatagatagagtcaaaaactgggggaaggtcccgaattaaaccaatggaattctgtctgctaggggctataataataattcatgaattcaaaaagcacttctgaattgatcttgtcctttaataatttcaatttttctttgttgagtaataacctaatccttcaataaaatactccttgtagcaatatcaagagatatttcaacccagccttttcattacgaaaaaaatgaagcattccattagttcatgaatcatgacaggatatcgctatgaatctataaaagaatcaaaagatctttttgtttttcttcctattcttctttctgaaactgggggtttcaaaaaaggattatttcgttcctgatagtcattttgtaatctgtggataggagcatactctggatcggaatcgcgaggagtactgcttgattatttctaccaaacttcaagccccaattagtattctttttatgttatgaaaaaggatcctgttggataatttacataatatatctccatcactaatcctttatgtatttttgtgttcctaaccatccacttcttttttatcaatcatccgttcgggtactacatagaaacaaacgagaatcaaaactctatacgaacgagaatcaaaactctatacggttgatattttgagcccgcttcaagctaggatgactaatcaaccaatcttgggggaaaagttttgctgatatttactttcttttcattcttgtacgtaggaaatgagactcactctttttactgcaaaattggaagctgttttctttcactcatataactatctgatttagtccatcaacatcaataatgaataaaacaatgaggatatctattccatttctttactaacaagaaagaaatgaagaaagggttaaacgaatcgcacgtagagatattgataacacacaaagagttaatggtatttcataactaattgattgagcagcggctcgtagaccacctaaaaaagaatatttattatttgatccatatcctgacataagaagtccgatgggagcaatactggaaacggcaatccacaaaaaaacaccgatattgagatcagataagacaagttgagagctaaaaggaattactgaataacttagtaaaatggatataactgctatggatggtcctatgctgaataaacgagtatctcctcgagacgggagaagattctctttgaaaatgagttttattccatcagctaaagcttgaagaattcccataggccctgcgtattcaggcccaatacgttgttgtattccggcggaaatttccctttctaaccacactattacgagtacacctagagtaatccccaatacaagactcaaaataggtacaagcatccatatgattccatagacctctttcaaggattgcaatctggaaaaagaattcatatcttgtactgcggttgtatcaattatcatttcaacgatctacttctcccataatgatatctatgctacctagtatcgtcataatatcagccaatttcattcttttaactaactgaggaagaatttgcaaattgataaaaccaggcgggcggattttccatctccaaggaaaaccactttgatctcctattaaaaaaattcccaattctccttttggagcttcaacgcgtacataaagttcttgcttcggcaattcaaaagtgggagaaggttttttactaatgaatcgatattcaaaaccgtcccattctggatccttttctatatcaaagcatcgtatttccaaattttcataaggcccccccggaattccttccagagcctgctgaataattttgatagattccgtcatttcactcattcggactaaataacgagctaatgaatccccttctttttgccaccggatttcccaatccaactcgccgtaacattcataacgatcaactttacgaagatcccattctattccggaagctcggagcattggtcctgataaaccccaatttattgcttcttccccgccaataatgcccaccccctcaactcgttctaaaaaaataggattccgcgtaataagtttttgatattccgaaactgctgttaaaaaataatcacagaaatccaaacatttatctatccatccatacggtagatcggccgccactcctccgatacgaaaataattatgcatcattctcataccggtggcagcttcaaatagatcatatactaattctctttctctgaaaatgtagaaaaagggagtctgtgcaccaatatccgccataaaagggccaagccataagagatgagaagctatacgactcaactctaacataattattctgatataacttgctcttttaggtacttgaatattccccaactgttcgggtccatttatggttattgcttctgtgaacatagtcgctaaataatcccaccgtgttacataaggcagatattgtataacagttcggttttccgcaattttttccatccctcggtgtaaataacccaatattggctcacaatcaataacatcttcaccgtctagagtaaggatgagccgaagaacaccatgcattgatgggtggtgaggtcccatattgactatcatgaggtcttttcttgtcgttgttacattcataggttattcctcaattctttctttcatgaattgcttaaaacaaaaaaaatttcatcaaaattcaagatctaagaaatgaaataattcaagttcttgttcaaattaacgagttgttaattctcggatatctagctgactaattaattctgtataacggactttgtctttctttgacaaataagacagcaggcgttgtcgttttcccaggattttacgtagacccctctgggataaaaagtcttttctgtggaattccaaatgggaagtaagtcttcgtatcttattggtgaagataactacttgaaattcaacagaccccctgttttcttcttgtgaaataacggaaatgaatgcattttttaccataaaaaaatattctatcgtccttttttctttttgaactaaatgaattttaccaatcagtaagaataatgctagtcattttttttttatagatatatatataagaatctaatttctttaggaactccgaattttctcaactcattttatgaaatcattttatcaaataaagttcatcaatccaacaaataaagttcatcaatccaatttacgagttggttgaaatagtaatctgaaagcatggtatattttgacactcaaaacacagaaaataaaaagaaacaaaagaaaagaaaaaatacgattctgttcatttatttatagatctaatcgatagtggtctgtgcattggat--------ttccattccgataccggaatggaaatccaatgcatctcgttgtttcagatatcaaatagggtatagaatggatataaaaaagggtatccttaacgaattttcaatcgcggatacatacgtatccttagcatactgaaacggctcccattctgcgcattaaaccaatatcgattcatacaagctaaatcttctaatcgataattaggccaaagaaatgattttattagtttctttttctttttttcgctgttatccacaacttcaccacagttttttacgtatttccaaaatactggatttttatagataagattttttctttttccccttctcgaatagaaagaaattagaattcgcaattctctacgccgtttggtggataaaatagtttcaggaacaaacaaatcagaatcacttttgtgcatagtttccgcattggtcttagtcataaaaaaatttcttcgggctctgtatttttcagtaagttcgaaactatcattatgatcgtagggatcaagctgctcaaccaaggaaatctttatcagttgatagatcaaaaatgatgcgtcctgattttgtctagatatacgaagtggttcgatactgaatattccgtgggtaagcataatggtcgcaagactattgtttcttgtcgaaaactccattttcagtctttcccttttgatagagcttagcaaatttcttttcagccttttctcatctgtaattttctggattctactcaattcgtaggcattcaatttgagttcgtccaatcggtcctcctcatcgtcctcagcatcatcctccggcaatatcacttgaaaattacggatatccccgctttttgggtattccgcgatgggccgttgccatttgtctgatccaaaggctgtgtaaggaattttgttttcttgtacttgtacttttctttttcttctttttctcgcttttttgtcttcttcttccattctcgctatattcttcgctctttgtttttttagtttctctatattcttcgctacattcttcgctactttgttttttagtttctctatattcttcgctacttttttttttagtttctctttttttctctctttttttctcttttctttctctattttttcttcttcagtctctattttttttttttcattctctatttttttttttgcattctctattttctctttttttctcttttctttctctatttttctcttttgtttctctatttctttttgtttttttttctctattagttgcgctattcgtttattttttctctctttttgctctcttttttgttttaaactcgctacaagtgcatcccaaattctcgctttcgcttgtgcgtgcaattcgtggtttgtatcctttggactgttttttttttcaagaaaaaaatcgataagattttgaatagcattttcattttcattttgaataacattttgccttccatcttcaataggatcttgaataagatttggattttcttcttgattttcaaaaattaaattttcaaaaagtaaattttttgataggatccacggttttacttgatacctaagatccagtttgagcaactccgagaagaagaaccaacctttcagatccgagatgcacctatttggtagttctgtattcattccccgccaatcaaaaagtgggttttgttttttagttctttgagaattttgaaaagtccaaaaaaccccaggcttaatacttgcattaccatttgccgcggtccagtacttaacagcattaccactatttgtcgcggtccacatcttaacaaaccggtctttgtctttatcgtttccaccaattaaactaccagggaaaagtctccaaggaacatatttgcggtctggaaacgtatacagatccagaagatcattttgtactaaaaactgattgctaagagcaataccttctggactatcaactaaattcactttccgtctattgtaattgtaagaatttttttgtttattatttatacatacatacttatcttcggaattaatagattgataggaaaaaaggtcatagctataggattttatagagttcttaatatccccggccctttgacctaggtaagtctcgactacattttcttcatcgtctaatgaatttgcttcaaagaattgttttcttttttcattagaataccttttagttaagtctgtattttcgtccatacgttcttgattgactttagttcgccatttttgggggcttaagctattccatataatgggagatacgctatattgatgctgagcctttaaccagtttttccattgatttttgccggaattcaaactatttttatgttttaatttcgaatgaaagagttcttgtgcttcaaaataatcctttagttctttcttaagaaaacgggatgttccgtcatattgaagaacatatcttaacttatctaagtgaataagttgggtttgttgggtttggtataatttgtaaaatacatatgcttgggacatagaggataagtccgaagtatctgttgccttctttctcttatacttatagccattccaagtatccccaagcttaatatcattctcagaaatcctaatatctttatcataaagcgactctttaaaaatcgaaataaagggatttttttttttctttgttttatacactgtttctttatttgtttcagtcttgccaatgccaatggatttttcaatcattttttttgaaaattcaaaaaaacgttgtggatggatcttgcgaatagaaatggcacgttcaaggggattgaggtatatccttttaatattgcgggatatccttttaatgaaaaatagtagaacataataggattttcggattcttagaaaataaaatttgtgtcggcgagactttattctttctaatttctttaaaatatttttttttgcttgtacgagtttatcaggagaatcgggtttaggagtgaaaactattttctttctttcttttgtaactttatctatctcatcccagactgctcttagttcattatccagatccgacggttctttttctggatccgccactttttcttctggtaatgaatcatctttcaaagctctaactggaccttgcaacaacgattcgctaatcctaggattcctactcattctaaaatcttgttcgtttttaagattatctatgtctttttgagaacgagtgaactccggggtttctcttcctccagataattcaattgggtgtctttttaaacgagctctttttagaaatagaaagcttttgatgaaccatttttttgttttttttaagacgtttcgaaaacgtttgcttagaattatagaatgtttcttttcaaattggcgaattttctttttgagttcgtttctaatgggattaaaaaagactccccaatccggggttattagatcaccgaaaggacggtcggttaagatcccaaaacttgttaaaaaacgaaccccccggtccccttcgaattgcgctttgcctttcttcggacctttttctttcttcggatctttttgaaaaaagaatcgtctgtaccaaggttctttcttcggacctttttctttcttcggacctttttctttcttcggatctttttctttcttcggatctttttgaatggatcgcgtcttagatctgtaccaaggttctttcttcggacctttttctttcttcggacctttttctttcttcggatctttttctttcttcggatctttttgaatggatcgcgtcttagatctgtaccaaggtttaaggtaaaaagggttggtgaccagtatctgaataccgtcatcggcccagtctggtgggaattggtttaagtcgattttttctgagactttcataccattataggtgcatatagcatacctttctctattcaaacgggcgaagtctattttccactcggtaggttgcaataataacatacgggctatatttttccctattatgaatgcagggaatacaaccttttttctaagaaaaatatgcagtaataatatgaaagttcttacgacttgaccatagtcaatgttctcccacatttccgttacattctcaattcgtatatcatcctcgacgtcttcgtaggattgcccgtcttcggcccccgcctgtttcagcatttccctcgtctcagccacaatcgacttcgtatccggaatcatcactttaaattcatctttctcgttatcgtcatcgtcatccactattttttccccttttatccgggtttcataaaagaatttcacctgcacggctaagttaaccaaaccatccaaaaaagtgcgggggcccaaagcgaaaagaggggagcgtgcatttacttgagtcatgcgacaaacgtatgctttacgtctgtcctgacgcgcggatcccttgattaggcctcgacgaaaatcggacatatggcctaaaaaacgtatcgcatatgtttttcgatgccgcacaaaattaccctgctcatctatcaacggcttccgttttttcgaatcctgctcagtaaacaccgatacacgtttgaatgggagtattcgaatctcatgatccgagaactgagtctctccctcggctccctccagttgttccaactcgtcgattaattggtatgaccatcgaggaacttttttattgatttcttcttctagttcaataacttcttttttatttctttggggctccgttacaaaagcatgaaaaagaatgtcatcaaaagatggcgggctatagctatagcctgtggcgaatgaatacttttcgattgtggctgcgtcgaatctgattccgtgtgggttgatttcggtttttggggttgcgccgaatttgactccttttgggtagctttcgttttgttttcttttgatttcgtttacttttcttttgatttcgtttacttttcttttgacttttttttgttttcttttgatttcgtttactttgcttttgacttttttttgtttgcttttgatttcgtttactttgcttttggaaatttttttctttttttttggtactgcagggccattaattctatttactaacgttttcacgaagggataatctctctcgttaacaaaaagtaggtgaagcttatttaccgggtttttcatcctgcttagtagggatatggcatttttttgttcccgcaagtcatcatcattcttatttcggagcgttgccattgtaatattattctttaagaaaacaacctttatgacatcgcttgtcttccttccgccatcgtcgacttcagggtcgctctttccacgaagcgctccggtcaaaaaaggatcggctatttcaggcaagtattcttttttagttttataattacacaaccttttccttgtttcgaggacattttgcaggctagatcttttccttcttgcgaggacatttagcagacttttttttttatctaaagttttaattcgattttgaaattctgtactcaggctgttctttttttttttattgcgagaaatccactgtctataactcccaggagcagaccacctaagagcccgccatttagctttagcatagattcgtgggaacctcgaagccatttttctttgtatcatttcccagaaagttgccaaactgggtggatatgtaaaacatattctttgttttccatcgcttcggcatgtataaaaaaaatattgtgacatctcatttttgacagccttttcaacgccagcacacgtttttatatatcgtaatggacggagtggtttttgcgggtcaaaaagagaagtgataatagggatttcaaacgagaataaatcgtttttttctttcaatattgatattttttttttcaatattgatattttttctttcaatattaataacttcggattctcttccctttcttccgaaggagaaataggcgaaggagaaataagttcttctgggaatccctcttgtttctcttgcaccccctcttccacatatccttcttgcgcagcaagcattcccttatatgcttcctgcatagctcgcgcagcttcgatttccatctctcttcgctgagcttcgattagccaaaatgtgtattgcacaacttgctcagctcggattcgcttcgctttttgctcagcttgtatttgcttctcgtctttctgagcttgtatttgattcgcgtctttcgcagcttgctttgccagatagctttctaccacaccttgcttgaattcttgcagagcttgcctttgtgctgccctttgcgctctcctttgcgcttcgaattttttcgttagtcttttttcaagttccttctcttctctggcagcttgggtttcgttcgatagttttctttgaagttgtaattttttgtcggccgggtctgcatacaaaaggggggtttgatctaaatataaaagaaagatagcaaataagataatactaaagaggtgctccatatcctgtctgaattttgctcccacgtacacattctcaaatccacgaagtatcaacctagcataaaagcgaatgttaatttttaggccgcttattagcgaagaaccccttatccaccaccgtgcatcgtctaataacttagaattctttatcctaactaatgccgattcaacctgtttcatggctaaaatctcacgaattaaaccagcaacaaaagaatttcgccatttttcgataatgtacttagtcgctggaataagtacattacatgtaatgtacttcattgtcttcgatctaataacctgaagtagccaaacaaataccaatccagcccatttcaggactaaaatatgaccaattaaccaaccaacaaagctacttaggacaaataacatcttattgttgcatcgaaagatataaatgtagcttaatcgggttaacattggcctgcccaacaagctaaggctgaataattgaaaaagcaaattattcaggaataccaattgaaacctacgattccgcattgacttagtgagcaatgggaaagcaaaacgctggctcggccattgaccgctattgctggataagtaatgaaagaaaaaatacggtgcaagtagtaaaaggattgtatgaggtctacctaacgctagatgcagaggcccataaaggattgatatgaatatcaaaagttgtcctgtaaaaaaacctgcagtttctgatgccttcttttcgattgcgtctggatcgtcgttcaaaaaccgtggtcggagaaggaacaggtaagaggacccgatggaaaatgcgctaataaatccataatagagtccgaccataacgacggaattgtttatcttcatggatacggatacgagattaaccggtagaaagagtttaaaaatcatcacaaacctccttgtttgttgtattttgttttttttttttatctttttgataagataatagaatttg-------------------------------------------------------------------------agaagtatagtagaattactttt-------------------ttttg---agaagtatagtagaattacttttgataagataatagaatagttctttattgaagctattctttatctttattttatctttatatagaatatgcaatttgtatct-----------------------ttatatggaatatgtatctttatatggaatatgtaatttttgaagtgattctttctcttggtcttttcctagcattttactgttaagcatggttatgcttctttccgtctatctctctattcaacaaataaatagaagttttatctatcaatatgtatggtcttggaccattaataatgatttttctttagagttcggtcacttaatcgatccacttgcttctattatgttaatattaattactactgttggaattttggttcttttttatagtgataattatatgtctcatgatcaaggatatttaagattttttgcttatctgagttttttcaatacctcaatgttaggattagttactagttctaatttgatacaaatttatattttttgggaattagttggaatgtgttcttacctattaataggtttttggttcacgcgacctattgcagcaactgcttgtcaaaaagcttttgtaactaatcgtgtaggggattttggtttattattaggaattttaggtctttattggataacgggtagttttgaatttagggatttgttcgaaatagtgaataacttaattgataataataatcaagttcattttttatttgttactttgtgttcctttctcttatttgctggtgcagttgctaaatccgcgcaattcccccttcatgtatggttacctgatgccatggaagggcccactcctatttccgctcttatccatgccgctactatggtagccgcgggcatttttcttgtagctcggcttcttcctctttttgtaatcacaccttacataatgaatttgatatctttgataggtataataacagtactattaggagctactttagcccttgctcaaaaagatattaaaagaagtttagcttattctacaatgtctcaactgggttatatgatgctagctctaggtatgggttcttatcgagctgctttatttcatttgattactcatgcttattcaaaagcattgttgtttttaggctccggatccattattcattcaatggaatccattgttggctattctccagataaaagccagaatatggttcttatgggcggtttaaaaaagcatgtaccaatcacaaaaacggcttttttggtgggtacgctttctctttgtggtattccacctcttgcttgtttttggtccaaagatgaaattcttaatgatagttggttgtattcgccaattttcgcaataatagcttgttccacagcaggattcactgcattttatatgtttcgtgtttatttacttacttttgatggacatttaaacgttcattttcaaaattatagtggtcaaaaaagtagctccgtctattcaatatctttatggggaaaacaagtaccaaaaaggattcaaaatccgttttgtttattaaatttattgacaatgaataataatgaaagtacgtcttttttttggaataacaaatgtaaacttgatggtaatgtaaaaaagaggatacgcccttttattactgttactcattttccgaatagaaagactttttcttatccccatgagtcggacaatactatgctattttccctctttgtattagtgctctttactttgtttgttgcagccataggaattccttttaatcaagaaggaagtgattgcgatatattatcaaaattgttaaatccgtctataaaccttttacatcaaaattcaaataattttacggattggtatgaatttgtgaccaatgcaagtttttccgtcagtatagcccttttggggatatttatagcgactttcttatataagcctatttattcatctttacaaaatttcaacttacttaattcattttataaaagaagtgccaatcgagttatgtgggacaaaatccaaaattggatatatgattggtcatataatcgtggttatatagattctttttatacaatatccttaactgggggtataagaggattggctgaactaagtcatttttttgatagacgcgtaattgatggaattctaaacggattcggccttacgagtttctttttaggagaaagtctcaaatatttcgggggcggacgtatctcttcgtatctcttattgtattccatttttatattcatttttttattaatggattctttctttacaaacctccctttttttgttctatgtcaatttctggattcttctttttctatgtcaatttctggattcttattatatgagaatttttgaactttccatatatagaaagatagagactagaaacgacatctcttatgtcaatgacaccaaagggatattaaatgaatggaattgtgatatggatggaatataatgaaatagagccactttgaggttccctatgaaatgaggcatggaacggagccactacgaagaagttccgggagttacgaaggaaacttcgagctcatattggttatgatttgagaacgggaattgaactctatgagatctaatctcccgttgttcctcagtagctcagtggtagagcggtcggctgttaactgactggtcgtaggttcgaatcctacttggggagatttgattcattccgaattaaagaattcagaatgaaagggctcgctttgaccattagggttaagagtaagttaatccgtgggttccctgtgtctttgtttctattgcattctatctcatcctatcacattctgttcttcgatatttgagaatcaccgtcaatatctcggtgtaggtccgggataaccctttgttccgcagtcctggggctatttacaactagccaattaagaattctcagatgtactagcaagtgcatcaaagatgcagttatcgattctcccgagaggccacaattaccgcgagcaaacatattaatgaggaggaacccatttttgctatgctactaatagttttacttgctctgctcttttgaccaagcctggctgaggaagagttacggggcgtaaaacatcaaaaaaatatgcggattcgggcagggcatactatatttcatttttcagcccttaacgataaataataccatttcgacaaaagacccatacccaagttccatagccttgggtccgctatcccgatcatgattttcctaccccccatagggaaaggtccttccccctttgggccggttgtgggcgaggagggattcgaacccccgacaccgtggttcgtagccacgtgctctaatcctctgagctacaggccccgccccgtcttcactggatctgttcccgggagtaccctaaaaaaaaagggaacctttcctctccccagccattttgggttaagaagatgtgaaagcgcctttctctctataataacggtgcgttccgaggtgtgaagtgggagagaagggatttcataattggggttttgaataaaacgaccttttcattttttttctttttcaatatgaaaaagtcgtaataataatgagaggtgttaagctttgtatcatcctggcgtcgagctatttttccgcaggacctcccctacagtatcgtcaccgcagtagagtttaaccaccaagttcgggatggattggtgtggttcctctacgcctaggacaccagaatatcgaaccgtgaacgaggaaaggcataagagaaaagcatattgactagtcattgtgaggccccttgactggaggggacaccaaaggactccgcccttccatcccttggttggatagatagagagggagggctgagcttttggttttttcatgttgtcaaagggttgaacaatgaaaatcgatggcgaatgcctgatcgggtcatgtaggagcaaggttcaagtctagcggtctgttaggatgtctcagctgcatacatcactgcacttccacttgacacctatcataatgataaacggctcgtctcgccgtgaccttctcttgaattcgcaaaacttctgtcgctccatccccgcaggggcagagaacccgtcgctgtgctaccggaggctccggggaagtcggaataggagagcactcatcttggggtgggcttactacttagatgctttcagcagttatccgctccgcacttggctacccagcgtttaccgtgggcacgataactggtacaccagaggtgcgtccttcccggtcctctcgtactagggaaaggtcctctcaatgctctaacgcccacaccggatatggaccgaactgtctcacgacgttctgaacccagctcacgtaccgctttaatgggcgaacagcccaacccttggaacatactacagccccaggtggcgaagagccgacatcgaggtgccaaaccttcccgtcgatgtgagctcttggggaagatcagcctgttatccctagagtaacttttatccgttgagcgacggcccttccactcggcaccgtcggatcactaaggccgactttcgtccctgctcgacgggtgggtcttgcagtcaagctcccttctgcctttgcactcgaggaccgatctccggccggcccgaggaaacctttgcacgcctccgttaccctttgggaggcctacgccccatagaaactgtctacctgagactgtcccttggcccgtaggtcctgacacaaggttagaattctagctcttccagagtggtatctcactgatggctcgggcccccccggaaggaggccttcttcgccttccacctaagctgcgcaggaaaggcccaaagccaatcccagggaacagtaaagcttcatagggtctttctgtccaggtgcaggtagtccgcatcttcacagacatgtctatttcaccgagtctctctccgagacagtgcccagatcgttacgcctttcgtgcgggtcggaacttacccgacaaggaatttcgctaccttaggaccgttatagttacggccgccgttcaccggggcttcggtcgccggctcccctgtcatcaggtcaccaacttccttgaccttccggcactgggcaggcgtcagcccccatacatggtcttacgactttgcggagacctgtgtttttggtaaacagtcgcccgggcctggtcactgcgaccccctttgtgaggaggcaccccttctcccgaagttacggggctattttgccgagttccttagagagagttgtctcgcgcccctaggtattctctacctacccacctgtgtcggtttcgggtacaggtacccttttgttgaaggtcgttcgagcttttcctgggagtatggcatgggttacttcagcgccgtagcgtctggtactcgaacattggctcggggcattttctctaccccttcttaccctgaaaaagcaggggcaccttgcgtccttgaaccgataaccatctttcggctaacctagcctcctccgtccctcgggaccaacaaggggtagtacaggaatattcacctgttgtccatcgactacgcctttcggcctgatcttaggccctgactcaccctccgtggacgaaccttgcggaggaacccttaggttttcggggcattggattctcaccaatgtttgcgttactcaagccgacattctcgcttccgcttcgtccaccgccgctctcgcggttgcttccctctaaggcggaacgctcccctaccgatgcatttttacatcccacagcttcggcagatcgcttagccccgttcatcttcggcgcaagagcgctcgatcagtgagctattacgcactctttgaagggtggctgcttctaggcaaacctcctggctgtctctgcacccttacctcctttatcactgagcggtcatttaggggccttagctggtgatccgggctgtttccctctcgacgatgaagcttatcccccatcgtctcactggccgaccttgaccctatttatgatttatgtatgattttgatgatattttgaggtcatatctagtattcagagtttgcctcaatttggtaccgctcacgcggcccgcaccgaaacagtgctttacccctagatgtccagtcaactgctgcgcctcaacgcatttcggggagaaccagctagctctgggttcgagtggcatttcacccctaaccacaactcatccgctgattcttcaacatcagtcggttcggacctccgcttagtttcatccaagcttcatcctggtcatggatagatcacccaggttcgggtccataagcagtgacaattgccctatgaagactcgctttcgctacggctccggtgggttcccttaaccaagccactgcctatgagtcgccggctcattcttcaacaggcacgcggtcagagccctgggctcctcccactgcttgggagcctacggtttcatgttctatttcactccccgatgggggttcttttcacccttccctcacggtactacttcgctatcggtcacccaggagtatttagccttacaaggtggtccttgctgattcacacgggattccacgtgccccatgctactcgggtcagagcgtaagctagtgatgctttcggctactggactctcaccatctagggtgcagcactccactgcttcgcctagcagcacgacgcttgtatgactctcccacaaccccgttttcacggtttaggctgctcccatttcgctcgccgctactacgggaatcgcttttgctttcttttcctctggctactaagatgtttcagttcgccaggttgtctcttgcctgcccatggattcagcagcagttcgaaaggttgacccattcgggaatctccggatctgcgcttattttcaactccccgaagcatttcgtcgcttactacgcccttcctcgtctctgggtgcctaggtatccaccgtaagcctttcctcgtttgaacctcgcccttaacttgaaggctccgccatcataaggtgctgctaaatggaaggatcatatcaacgtccatgaataagaaatcatagatcgaactgccgaatcgaaaaaatgggtgctatcatatagctttgtatcggctaagttcacgagttggagataagcggactcgaaccgctgacatccgccacagggtaaaccaccgcctctccggccccccggctgattccaccatagaggccaacgatagacaataactcccccccgaacacagcttacaactttcatcgtactgtgctctccaaagagcaactcttcttaaaatctcaaagggtgctgggttggaatcccattctaactaaggattcttgcggttccggaggatccagctacaggagaaccaggaacggagagctttccccccttttccgcccgactctttggtcttaagaatgctggttttaagaatgagtgattgcccttctccgacccttactgctcaacctaagagcggacagctaatgcgttccacttattgaacaggattctatggtcggtccgtgacccctggatgccgaaggcgtccttggggtgatctcgtagttcctacggggtggagacgatggggtcggtccatggattttccttccttttgccgcatttcgctcaaagggttgaagggggatagtgcatcaagctgttcgcaagggccaacttgatcctcttccccagggatcccagatgagggaaccctaggagagccgccggctccaactaccgtccatgtacgatcctagatctgaccaactgcccatcctacctcctctacgttcttgacagcccatctttgtctcagtagagtctttcagtggcatgtttcggtcctcttccccattacttagaaaaagtgagccaccggttcaggtacaagatactatcattaccgcccggacaattagacatccaacccgtaatcgcaacgacccaattgcaagagcggagctctaccaactgagctatatccccccgagccaagtggagcatgcatgaaggagtcagatgcttcttctattcttttccttggcgcagctgggccatcctggacttgaaccagagacctcgcccgtgaagtaaatcatcgcacctacggtccaaccaattgggagagaatcaatagattccttttcgggagcgattcatccttcccgaacgcagcatacaactctccgttgtactgcgctctccaagtgtgcttattccctccttcttccttaccctggcaagtctttgtgaaataactccgatgagaagaaaaaagaaggcgttaagaaaccctcctggcccaaccctagacactctaagatcctttttcaaacctgctcccatttcgagtcaagagatagataaatagacacatcccattgcactgatcggaggcgttcgtagtgactgagggggtcgcaagaccaagaagtgagttatttatcagccaagcattcttcttacggctagatccaatctcctggtccctgcggaaaggaaaaagaatttcacgtgcttcctttcgggaagggaggattaggaaaatcctattgattgcagctttctccagacctccgggaaaagcatgaaaaaaaggctcgaatggtacgatccctccgtcaccccagaataaaaggggcgatctcgtagttcttggtctgtgaagatacgttgttaggtgctccatttcattttcccattgaggccgaacctaaacctgtgctcgagagatagctgtccatacactgataagggatgtatggattctcgagaagagaggagcctggtggtcccccccggaccgcccggatcccacgagtgaatagaaagttggatctacattggatctcacctgaatcgccccatctatcctcctgaggaggggtttggtttcaaacccggttcgaacaggagaagtacgccatgctaatgtgccttggatgatccacatctcagggtcaggcgctgatgagcacattgaactatccatgtggctgagagccctcacagcccaggcacaacgacgcaattatcaggggcgcgctctaccactgagctaatagcccgttgtgcgggcctcccactggggggggcccgctgctttgtcaacgtcaaaaaggggggcgctctaacactgagtcaaaaaggggcgcgctctaacactgagctaatagaatagcccgttgtgcgggcctcccactggggcccgctgctatgtcaacgtccaaaaggggatcctaccaatgagctaatctaatcgtcgtgtcgtcgtcgtgcgggcctcccactggggcgcgctctaacactgagctaatcctaccaatgagctaatcctaccaatgagctaatcgtcgtgtcgtgcgggcctcccaccggggcccgctgctatgtcaaagcctcctttttttacttccttttttcgcccccatgctaccccgcgcggaaagggcatggggacgtccaaaaggggatcctaccaatgagctaatcgtcgtgtcgtgcgggcctcccaccggggcccgctgctatgtcaaagcctcctttttttacttccttttttcgcccccatgctaccccgcgcggaaagggcatggggacgtccaaaaggggatcctaccaatgagctaatcgtcgtcgtcgtgcgggcctcccaccggggcccgctgctatgtcaaaagcgagagaaaccccatccccctccttccttttttcgcccccatgccccccagcgcggaaagggcgcggggacatgctaccccgcgcggaaagggcatggggacgtccaaaaggggatcctaccgacttgttccgacctaggataataagctcatgagcttggtcttacttcaccgtcgagaaacgaaagaagactaccatctccaagtttcactcagatgtagctggcctcgttttgggtgaaaaggaagagtcagaccaaaatacccaacaagcattagctctccctgaaaaggaggtgatccagccgcaccttccagtacggctaccttgttacgacttcactccagtcaccaagccttgccttcggcatccccctccttgtggttaaggtaacgacttcaggcatggccagctcccatagtgtgacgggcggtgtgtacaaggcccgggaacgaattcaccgccgtatggctgaccggcgattactagcgattcctacttcatgcaggcgagttgcagcctgcaatccgaactgaggacgggtttttggagttagctcaccctcgcgggatcgcgaccctttgtcccggccattgtagcacgtgtgtcgcccagggcgtaaggggcatgatgacttgacgtcatcctcgccttcctccggcttagcaccggcagtctgttcagggttccaaactcaacattggcaactaaacacgagggttgcgctcgttgcgggacttaacccaacaccttacggcacgagctgacgacagccatgcaccacctgtgtccgcgttcccgaaggcacacctctctttcaaaagggttcgcggcatgtcaagccctggtaaggttcttcgctttgcatcgaattaaaccacatgctccaccgcttgtgcgggcccccgtcaattcctttgagtttcattcttgcgaacgtactccccaggcgggatacttaacgcgttagctacagcactgcacgggtcgatacgcacagcgcctagtatccatcgtttacggctaggactactggggtctctaatcccattcgctcccctagctttcgtctctcagtgtcagtgtcggcccagcagagtgctttcgccgttggtgttctttccgatctcaacgcatttcatcgctccaccggaaattccctctgcccctaccgtactccagcttggtagtttccaccgcctgtccagggttgagccctgggatttgacggcggacttaaaaagccacctacagacgctttacgcccaatcattccggataacgcttgcatcctctgtcttaccgcggctgctggcacagagttagccgatgcttattccccggataccgtcattgcttcttctccgggaaaagaagttcacgacccgtgggccttctacctccacgcggcattgctccgtcaggctttcgcccattgcggaaaattccccactgctgcctcccgtaggagtctgggccgtgtctcagtcccagtgtggctgatcatcctctcggaccagctactgatcatcgccttggtaagctattgcctcaccaactagctaatcagacgcgagcccctcctcgggcggattcctccttttgctcctcagcctacggggtattagcagccgtttccagctgttgttcccctcccaagggcaggttcttacgcgttactcacccgtccgccactggaaacaccacttcccgtccgactcgcatgtgttaagcatgccgccagcgttcatcctgagccaggatcgaactctccatgagattcatagttgcattacttatagcttccttgttcgtagacaaagcggattcggaataggcatacctatcccctcacgtcaatcccacgagcctcttatccattttcattcgatcacggcgggggagtaagtcaaaatagaaaaactcgcattggttttagggataatcaggctcgaactgatgacttccaccacgtcaaggtgacactctaccgctgagttatatcccttccctgctcccatcaagaaatggaactgactaatcctaagacaaagggtcaagaaactcaacgccactatttattcttgaacaacttggagacgggccttcgtttcgcactattacggatacgaaaataatggaaaaattggattccattgtcaactgctcctatcggaaataggattgaatacggattcgagccatagcacatggtttcataaaaccgtacgattctcccgatctaaatcaagcaggttttccatgaagaagatttggctcagcatgttctattcgatacaggtaggaaaagcggtattcttcaattcaaaaaatagagaaatcagaaccaagtcacgatgatacggatcaaccccttcttcttgcgccaaggatcttaccatttccgaaggaaccggagttacatctcttttccatttccattcaagagttcttctgtgtttccgcgcgcctttgagacccaccccgaaaagtggacaaattccttttcttaggaacacatacaatattcgtcactacaaaaaggataatggtaaccccaccattaactacttcatttcatttatgaatttcatagtaatagaaatacatgtcctaccgaaacagaatttgtaacttgctatcctcttgcctagcaggcaaagatggacctccgcggaaaggatgattcattcgtatcaacacgagagtccaactacattgcattgccagaatccatcttgtatatttgaaagaggttgatctccttgcttctctcatgatacaatcctctttccgcggagccccctttctcctcggtccacagagacaaaatgtaggactggtgccaaaagtgaatcacggaagaaaggactcactgagccgggatcactaactaatactaatagaatagaaaagaattgaaaagaactgtcttttctgtatactttcccccgttccgttgctaccgcgggctttacgcaatcgatcggatcatacagatatcccttcaacacaacataggtcatcgaaaggatcccggagacccaccaaagcacgaaagccaggatctttcagaaaatggattcctattcgaagagtgcataaccgcatggataagctcacactaacccgtcaatttggaatccaattcgggattttccttgggaggtatcgggaaggaattggaatggaataatatcgattcatacagaagaaaaggttctctattgattcaaaggctgtacttatgggatagggatagagaaagaggaaaaaacggaagatttcactcacatagtacttttgatcgaaaaatcaatctgatatatttcgtacccttcgttcaatgagaaaatgggtcagattccacaggatcaaacctatgggacttaaggaatgatggaagggaataaaaaaggaaaagaaatcaaaaaaaaaaaaagaagtaaataaaaatga-----aagaacccagatttcaaatgaacaaattcaaacttgaaaaggttctttctaattctcgaagaatgagggacaaggggattgatcgagaaagatctcttgttcttattataagatcgtggttggatccgcagatgtttggtaaaaagaagaatcttctcctttgagaataatcaaaaatggaaagtgtttaattggaacatgaaaacgtaactgaattggtcctagttactcttcgggacggagtggaagaggggagaagattctcaaacgaggaaaaggacccaatgacttcgaaagaattgaatgaggagccgtatgaggtgaaaatctcatgtacggttctgtagagtggcagtaagggtgacttatctgtcaacttttccactatcaaccccaaaaaaccaaactctgccttacgtaaagttgccagagtacgattaacctctggatttgaaatcactgcttatatacctggtattggccataattcacaagaacattctgtagtcttagtaagagggggaagggttaaggatttacccggtgtgagatatcacattgttcgaggaaccctagatgctgtcggagtaaaggatcgtcaacaagggcgttctagtgcgttgtagattcttatccaagacttgtatcatttgatgataccctgtgaatcgctagaaacatgtgaagtgtatggctaacccaataacgaaagtttcgtaaggggactggagcaggctaccatgagacaaaagatcttctttctaaagagattcgattcggaactattatatgtccaaggtccaatattgaaataatttcagaggttttccctgactttgtccgcgtcaacaaacaattcgaaatgcctcgacttttttagaacaggtccgagtcaaatagcaatgattcgaagcacttctttctatttttacactattccggaaacccaaggactcaatcgtatggatatgtaaaatacaggatttccaatcctagcaggaaagggagggaaagggatactcaattgaaagggagtaaacagaattccatactcgatctcacggatacatatagaattctgtagaaagccgtattcgatgaaagtcgtatgtacggcttggagggagatctttctttcatatctttcgagatccaccctacaatatggggtcaaaaggccaaaataaatgattttagcccttataaaaagaaaactgattcttgaatccctttcacgctcatgtcacgtcgaggtactgcagaagaaaaaactgcaaaatccgatccaatttatcgtaatcgattagttaacatgttgattaaccgtattctgaaacacggaaaaaaatcattggcttatcaaattctctatcgagccatgaaaaagattcaacaaaagacagaaacaaatccactatccgttttacgtcaagcaatacgtagagtaactcccgatatagcagtaaaagcaagacgtgcaagcggatcgactcatccagttcccattgaaataggatccacacaaggaagagcacttgccattcgttggttattaggggcatcccgaaaacgtccgggtcgaaatatggctttcaaattaagttccgaattggtggatgctaccaaagggaggggcggtgccatacgcaaaagggaagagactcatagaatggcagaggcaaatagagcttttgcgcattttcgttaatccatgaacagaggatctctatagacacatagatccgtggatccatatatctcgatcggaaaagaatcaatagaaaaagaaagaatcggaattgatcgatatatttctcgaaacaaacaaaaaagaaacgaaagatgaaacataaatcatggatccactaagccatctcggggacttgcttaagaataagaaagaggaatctcatgtaaatacggtggaataaggtttgatcctattcatggggattccgtaaatattccattccaaaaatagaaagttcgaaacaattggcatttttttggagattggatgcggttactaattcatgatctggcatgtacagaatgaaaacctcattctcgattctacgataatttttatgaaagcctttcatttgcctctcttcgatggaagttttattttcccagaaggtatcctcatttttggcctaattcttcttctgatgatcgattcaacctctgatcaaacagatataccttggttctatttcatctcttcaataagtttagtaatgagcataacggccctattgttccgatggagagaagaacctaggattctcttttcaggaaatttccaaacgaacaatttcaacgaaatctttcaatttcttattttactatgttcaactctatgcattcctctatccgtagagtacattgaatgtacagaaatggctataacagagtttctgttattcgtattaaccgcgaccctaggaggaatgtttttatgcggtgctaacgatttaataactatctttgtagctccagaatgtttcagtttatgctcctacctattatctggatataccaagaaagatgtacggtctaatgaggctactatgaaatatttactcatggggggggcaagctcttctattctggttcatggtttctcttggctatatggttcatccgggggggagatcgagcttcaagaaatagtgaatggtcttatcaatacacaaatgtataactccccaggaatttcaattgcgcttatattcatcactgtaggaattgggttcaagctttccccagccccttctcatcaatggactcctgacgtatacgaaggagtgcggttcgttcgataaattcctacctctctatctatctcggagatgtttggaattttcaaaactccatggacatgcagaagagaaatgctatccccactcggaccaagacataacttttacttgttcaaataacaattaaggtcaagcagggtcaggaacaacgaatctctttatgataaacagatccattttgcaagttcgttattacgggtagtttctacaaaagatcggactaatgacgtatacaatacttgaattctcggtgtagatgctacatagttggttctcatccttcagagactgcgagtgtaataggagcatccgtcgacaaaaggatcaccctaagatgatcatcgcgtggctattgagaacgaatcaaatcagatggttctatttctcaatctttctgacttgttcctacggaaccaaggtcgaaaagattgaaaaaaaatagtcattcacaaccactgatgaaggattcctcgaaaagttaaggattagtaatcctttttagaaatcgaatggattcggtcttatacatacgcgaggaaggtaatcaaaaaagaaagaaaatgagttcttctttcttttatcacttaggagccgtgcgagatgaaagtctcatgcacggttttgaatgagagaaagaagtgaggaatcctcttttcgactctgactctcccactccagttgttgcttttctttctgttacttcgaaagtagctgcttcagcttcagccactcgaattttcgatattcctttttatttctcatcaaacgaatggcatcctcttctggaaattctagctattcttagcatgatattggggaatctcattgctattactcaaacaagcatgaaacgtatgcttgcatattcgtccataggtcaaatcggatatgtaattattggaataattgttggagacgcaaacggtggatatgcgagcatgataacttatatgctgttctatatctccatgaatctaggaacttttgcttgcattgtattatttggtctacgtaccggaactgataacattcgagattatgcaggattatacacgaaagatccttttttggctctctctttagccctatgtctcttatccctaggaggtcttcctccactagcaggttttttcggaaaactccatttattctggtgtgggtggcaggcaggcctatacttcttggtttcaataggactctttacgagcgttgtttctatctactattatctaaaaataatcaagttattaatgactggacgaaagcaagaaataacacctcacgtgcgaaattatagaagatcccctttaagatcaaacaattccatcgaattgagtatgattgtatgtgtaatagcatccactataccaggaatatcaatgaacccgattattgcaattgctcaggatacccttttttagcttctagaatctatttcttagttcaagatccctcttactaactggaatcaaagaattagtagatctgttccgcccaaaatgggaaggggctcgggttatgaacttataatctatcatctgatgatcgagtcgattccatgattataagttcattccataccggaccttatatacattctcattatgagaaggggtcattcaagcgtatctaaatagatactatgtttacatatggatcccggcgtcgttacattccatttaggattaggaataggcgtaatcggacccgctttttaaatatctctccttatttgggaccctattccactcttttgacttctattgaatcgagaaatgggtttgattgtccatctttttgatattgatatactttttgatattgatatataaggcatcctccagataattcaaatcgaaacaattggatgtccgacttgggcctatatgacatgaccgatcaatagaaatacttcagcactccgcctttgtcatatattccatacatcacactagatagatatcatattcgtggaatacgattcagtttcaagatgccttggtggtgaaatggtagacacgcgagactcaaaatctcgtgctaaagagcgtggaggttcgagtcctcttcaaggcataatattgagaatactcattgaatgagcaattcaataagagagctcggatcgaatcgatattgatataccgattcgatccgagctcttggaattggaataagttcggcagtggatcacgaaatcttggcgatcttctctatctaatgaatggagagtccactttgaaattgtccgccctgcacccaccctccgagtatatgcttggaatcacacaagggtagattgatacaatataaacctctggtaaaatgccctcccgtaacccagcagataaagtacatggcatagtccgttttagggattggcggcttacccattcagtgactttggcactggacgttcccaaaatgggtactatcgaatcgggtgaattcaatactagacgcctgttggcattccagccttccttctcctttcagggcctatccgaaagggaatacagtacttcttggtcgtgaatatctgaatagtacgaaccgctccgtggatatctttgcttcggaacaattcgaattaggctcggtcaactggaatgtgtattatccatataggggatcctccaattgagacgatccgtcgacctgagacgaagagaaaagtctatctattttatttagttaaactgaaaccaaagattcgttattggaacagatagcaacaaccatttcatccgacatgcgtagttttgattttccaatggattcacatctttcattaatggaaatttttggatgtagtgagtaatagctctggttattcgctgttcaaaaattcttgtttaggcagttcataccatccatacatagtgttttgatctaagatttcaattcttccgtctttcagcagtagcatattgttccgtggagctaaggtccaaaatagggaagaaacgggtgtttccacgactctaccactcagtcaactctcttccacttaatccctatttcatggccacatatttttccggctaagtaatgggaaacccttctactgttccatgaatccgattttcatttcatccgggaaaagccatttttttctaaagaatgtctttgtcatttgatccaatagccttctgttagataggaacagatttgataaatactgataactctcagatggagtattagaacggaaaaatccattagatttagataatgaactcttggttataagccatctctggcgatcaagcacgagttcgtagtgcttgtcttgcttcttcttggtccaccagcgttgacgtgcgcgtttaggggcatccctctttgttttgggattaagaagacgaagaagctcctttgaaatctctgtagcttcctctggatatgacaacacttcgacaaagggcgtatctttgtataggaaagagagtggatctccagggacccacatgaattggcttattcgaaaacatccttcttcttcggaaaatccatctcgtgcctggggctgctgggtttcactccggaagaactccgaatcattctcttgaagctcatcctcttcctcttcctcttcctcttcctcttcctcgtgaagctcatcctcttcctcttcctcttcctcttcctcttcctcttcctcgtgaagctcatcctcttcctcttttagctcttcgtcttcctcttcaagcagctcatcctcttgttgagcttcaagccgctcatcctcttcgtcatccgcttctccctcttcttcctctccccacactgcaacctcagtctctagagcctcttctggaagcggatcctcttcctctggaatctcttccgctggaatctcagcctcacaatccaatataaagtcccaagggtgccatattctaggagaccaaactagttcactgaataaatcctccaacatcttttgcggggcgaagacgtcctcgtcgtcgtcgtcgtcttcttccaactccgattcgtatttttgatgttgatagataagtctctgaatatctaagggattccttggtttgggccgaagaagcaatgtcactcgatcattatcaaactgactggaatctttttctgtcccttctacttcctcatcttctgtcccttctacttcctcatattctgtcccttctccttcctcatcttctgtcccttctacttcctcttctgtcccttctacttcctcatcttctgtcccttctacttcctcttctgtcccttctacttcctcttctgtcccttctacttcctcttctgtcccttctacttcctcttctgtcccttctccttcctcatcttctgtcccttctacttcctcttctgtcccttctacttcctcatcttctgtcccttctccttcctcatcttctgtcccttctacttcctcttctgtcccttctacttcctcttctgtcccttctccttcctcatcttctgtcccttctacttcctcttctgtcccttctccttcctcatcttctgtcccttctacttcctcttctgtcccttctacttcctcatcttctgtcccttctacttcctcttct---------------------------------------------------------------------------------------------------------gtcccttctacttcctcttctgtcggcgaggatcccaccagagcgccttctaactctaataggccatgaactatatcagataggccatgaactagatcagaatcgttctcaacgagtccataagaagtgatcaaattttgttcatcgggtccggggggagacaaaaggtcttgagcgatcgatccggcagaacaagtcaaaagataaagaagtatcgttaatttcttcatgctcgttccaagttcgaagtaccatttgtacaaagaagaatcccctgcttcacataagttcttcttgatatagatagatataggatctatggggcaattccttagaagtacagtgtgtgcaaaagcccttcctacctgatagaaaagggtcccatgctccttagccgggcttaggtttctgtcggcttccaaatcccaagtttttctatgaagagcatatctaattgtagtagtgtctataattgatttcttctgtgtaatactaatcgatagggcctcgttggtaagtgctacaagatctggtacactgggacccaagattgtggactcgaattcattagtatgagtatggaacattttattttccaagtgaaatcccctagtatatgaaagggtgaaaaggcactgttgttgttgtggaacaagaagccttcgtgtcttaatgcatgtacttaatccatccggacctattagagagggatccactttttggggaatatgagtcgaagcaataacaagaatctcatttttagtggaacgtcttccacaatccctggagagatggttcactaatagaccgagggataagtaatccgactctttcgcatccagatcatgaatgtttggaatccatagtatgcaaggagacattgcttttgctaattcgaattgaagggtgatataaaattcgtctatttcatcgtccagcaactgatacacaagtggcacattcgtcttagttagccactccgtcatctcgctatcaacaaaatcttccatatcaccaggctcataatcgtcactggcaccaggctcataatcgtcactgtcacgatcctcataatcgtcactgtcattgtccaaaaaatcaaaaaaactggccccgtaatcgttcgcctcctccgcatcgtcaccatactcatcataaacgccactctcgtgaatatcaaaaccttgaggcgtccagttcttcaggaacttgttcagaactactgtaatgagaggaacataggagtttgtcgctagggatttgaccaaataggatcgtccacttcctatagaacctatcactaaagtagccctagaggggtgtaggggtaagcggagcgaaaaggtttttccatgagatgggaaatgagaacgattatccccgcacggtgaataagtgattgtctgataatgagcaaggaatatccgtctttctgctaaacaggatgtattgcactcataattcattagaccctttttatgaatgtcaactaagtgtcgtaagtaaaatgctcccggttcttcactcatttgagaggcagagtcattgtttgataaatgatcactatgagtcaaactcaatagaatttgatcaatccttgtttctctcgtgaagttgcaaaacggaaccaagaattctctttctttatcctcaatcgcatcacagttcgagatccaggattctattttatcgtcaatcaaacaacaaggaccgttcacattttctattatttgatcataacgataacgttgaccagaacagagagaagagaaatcccctagctctgttatcaatgaatagagctctttacttgtatgacttagatgtctcgtatttttcaaaaaagcgattcgatcgatgggatttggtgtgatattgaggagctcgaagagatggataagaaaagatttgcgttcaccaccccatcgtagataatttactaatttttcccgagcagctagaaagagcttcttgaaagaacgaggtgcggggtacatatccagaagttctcgcaactccacgatgtatgatggaatcatcaaagattgggcccttgcgaaatctctctgtaactcactaaaggcttgggaaaaaaagagaaggtgtgaaaaaacgagatgtccagcaacaaaaagaaggaaaaggattgaatagaggaactccccaagatttggccatctcagatctgtcatcgatggtgactcattatttcgatgaatactttcttcagacagaagaagcttatggaaacacttattcgaaatcgcacttatccaattccattgtaaaagacacaattttttctgaagaattcgccatgatattccgcatggatcagatatagcataacaaatggatacaaattttggactgctccttagtagcggcattacgtatgatcccaaagtatctaaaaacatcaactttagcaaattgtaccctgtcgaggtaaggctaaatggcataacatatgttttgaatagattccagtttgagagaattaaagaaaccctctctccttgcaaggctctatccatctgcactttctcaacccattgctttagataaagactctgttttttctctttcctcttttcgggttttttctctttcctcttttcgggtttttt------------------------ctctttcctcttttcgggttttttctcttt------------------------cctcttttcgggttttttctctttcctcttttcgggttttttctttttcctcttttcgggttttttctttttcctcttttcggatgagaaacatttctcagaataaatcaaacccatgtttgaattgaaattgagatactgatacaagttcttcccttctgaatcagatagattcatatctgaaagaggttgacaataagttctttcaaaattgactctctgtccctctgttagaggtgttccagaaatgtctgcgatcgagtaaatagctctacgaactaatggatcagatcgcattgcaaggtggaaatatttgtaaaagttatacctttcgtcaccactttgtggaaaatccttgaataggttagatacctgtgactcgattgatgaaatagtatctctctccaaaaaagcatgtttttttttgtcgccgcacaaagaaaattttgtgttgcgaatgaacaagatattgaggaattgtccatacgtaaaatccaaattcttgatatccacataaaaggggaatcttttgttacaaaagaagccgaagtcatgtggattattcaagaatcgaagtcgatttgctttataaaaagaagagatcaatgaacttctatgaaatggtttcacgggattcaaccaattgtcttgatcgtgggatatcattgagaaataggaatccaaagatttcccgcgattatttctagtatggaatgagtcaatcatcccctctggtttcttattgaacaataatttcgatttttgggaagtctcatgatcatccaataagaatggtttcaattttttcaaataaacgagttgaagacctattgattctaagaactgattgcagagtcgatcattcggacctttcaattcagagacgcggatctcggacctctgaatggggggggtattcccgaaactcacaaagaaaaaaggaagtgagttagacaaaaaaagaagtaacttggagaaaacgaaagaacggaacttagccaaattttttttgtcgctaacctcagaccgatcactcgaatattggttaatacgtgatcgatatcgattatcttttttgtcgctaacctcagaccgatcactcgaatattggttaatacgtgatcgatatcgattacgtattgatcgatatcgatcgaagaccacttgaaaacggctcttctgctcagaaacgaaatgttccaaatgttcctggaaattcttgctccccttggaccatttgtatctatatgcattaggatcccgattcacggatctctcggttcgagaaatcaaaataagaggatcggaccctttcttttgactctttttcaaattcgataaatgttggttgatcgtatatttcataaaagttctatgattcagagtatcatttcctatttgatccctttgaattccatattcgaagttgcgatcggatcgattcattaaaaagaatcgattcaatacatttcttatgtacccatgggtgctatattggatttgaatcagatttcggatccatctatattgattgactgcctccacgatgttgttgctagcaaataccactatttttggttttggatcttccaaatcattcccgcaggagatctggacccccctttttctgatccttcgataaaaagattcattctcttggtaaaaaacaggaggtagaaccaataaagatttctttttcgattcatccctggcctcagccaagaattgtttttgatccaatacggaagaatcaatagaaaaggcaaatcccttatgatacaccagatccggctcggttattgatagagtgaatagatctgccatttcttgaaatctctcttctgaatccagttcatccttcggaaccatatcacatcccggatctgatgaaataggatgaattgagacggtcttttgtaaatacgccattgtcttgaatagattcactatttctttagtttccgatcgccggaaaggggcaaaagaaacctcttgttctttcttcaacaatttctgatccacagtggacctctcagtaggattcgagcccagatgaagttctgaccattcgtcagagaaaaaagaaagaatggatcttgtaggattcccaagaaattcttcgatttcttccggagggagatgattattcatctccttctcaccttccgtgaatagccgggactttgaggaagatccagaaaggcctttagagaatcggtctgattctatctctgttcgttccgtttgaagaaaggaaggatccaaaagactcgatctttcttttcgttgttgaatctctctttgattgatcaatgtgtgatattccgaatcctccgtgccaatggaatcgaaatgatctctggattgatcagaagatcctttcagttggctagaatccctcctttttccgatccagttcctccacttagttattgggagaacccgagtactctctttcggatccaggaaacaactctcagagagcctttttacttttggaagatgcaggagcgaaacaatcaacctattgatattggaagacagaaaagattcttccaatgtctcatttctgggcccagcgaaattcgtaggtataggaagaagccctgtcaaatagatattttttctttcgatcatatttcgattgttaatacgatatataaggaccgctaccaaaaatagtactacacctgttgaaccctgtgaacgcaggacactccaaattcgggggtccaagagttttagaaaacgttcttggtggacaaaaatgtgaatgaaagatcccactgaattgaatggacccaaatagcgatagcgataattcttgatctctctcaatatctctctcaattcaaaaacccagaatctgaatggattcagattcactcgattacgctgatttcccatgtcgaacacctcctattgtttttttttgtgttattatgaaaataaattgtcttgatctctctcaattcaaaaacccagaatctgaatccattcagattcactcgattacgctgatttcccatgtcgaacacctcctattgtttttttttgtgttattatgaaaataaattgtcttgatctctctcaattcaaaaacccagaatctgaatccattcagattcactcgattacgctgatttcccatgtcgaacacctcctattgtttttttttgtctatttatgaaaataaattgtcttgaattgtattgtttgcttgtctatttatgctattcttgaattgtattgttttttttgtctatttatgctattcttgatatgaaaatcaatgtgattggattgtttgtttctataagcaatgaaaatctatgagattggattgttgttaagcaatgaaacgaaatgagattggattgttgtttctatatgaaatgaaacgaaatgagattggattgttgttgatttatcctacagatttcatttcaattgtaattgggttattcaccatgtacgaggatccccgctaagcatccatggctgaatggttaaagcgcccaactcataattggcgaattcgtgggttcaattcctactggatgcacgccaatgggaccctccaataagtctattggaattggctctgtatcaatggaatctcatcatccatacataacgaattgatgtggtatattcatatcttaacatatgatatattcatatcataacatatgaacagtaagaactagcattcttattgagactcgaactcatagggaagaaaatcgatttatggatggaatcaaatatgcagtatttacagacaaaggtgttcggttattggggaaaaatcaatatacttctaatgtcgaatcaggatcaactaggacagaaataaagcattgggtcgaactcttctttggtgtcaaggtacaagctatgaatagtcatcgactcccgggaaagggtagaagaatgggacctattatgggacatacaatgcattacagacgtatgatcattacgcttcaaccgggttattctattccacctcttagaaagaaaagaacttaaatcaaaatacttaatagcatggcgatacatttatacaaaacttctaccccgagcacacgcaatggagccgtagacagtcaagtgaaatccaatacacgaaaaaatttgatctatggacagcctcgttgtagtaaaggtcgtaatgccagaggaatcattaccgcagggcatagagggggaggtcataagcgtctataccgtaaaatcgattttcgacggaatgaaagagacatatatggtagaatcgtaagcatagaatacgaccctaatcgaaatgcatccatttgtctcatacactatggggatggtgagaagagatatattttacatcccagaggggccataattggagataccattgtttctggtacagaagttcctataaaaatgggaaatgccctacctttgagtgcggtttgaactattgatttacgtaattggaagtaaccaattaggtttccgacgaaacctagaaatcgatcactgatccaatttgagtacctctacaggatagacctcaacagaaaactgaagagtaacggcagcaagtgattgagttcagtagttcctcatataaaattattgactctagagacatagtaatatggagaagacaaaattgtttcaagcaccgacaaaaccagaagcccccttgtttcaaagagaggaggacgggttattcacatttcatttgatggtcagaggcgaattgaaagttaagcagtggtaattcgaaagattcccgggggggaaaaatagagatgtctcctacgttactcgtaatatgtggaagtatcgacgtaatttcatagagtcattcggtctgaatgctacatgaagaacataagccagatgacggaacgggaagacctaggatgtagaagatcataacatgagtgattcggcagatttggatttctatatatccactcgtgtggtacttcattatacgatatatagaagatccatctggatagatatcatcatttacatccagaaagccgtatgctttggaagaagcttgtacggtttgggaaggggttttgattgatcaaaaagaagaatctacttcaaccaagatgcccttaggcacggccctacataacatagaaatcacacttggaaagggtggacaattagctagagcagcgggtgctgtagcgaaactgattgcaaaagaggggaaatcggccacattaaaattaccttctggggaggtccgtttgatatccaacaactgctcagcaacagtcggacaagtggggaatgttggggtgaaccagaaaagtttgggtagagccggatcgaaacgttggctaggtaagcgtcctgtagtaagaggggtagttatgaaccccgtagaccatccccatgggggtggtgaagggagggccccaattggtagaaaaaaacccgcaaccccttggggttatccggcacttggaagaagaagtagaaaaaggaataaatatagtgagaatttgattcttcgtcgccgtagtaaatagggtagaaaatctaatttctttcgtcgtcttcaaaaaaaaatgtaaaaaaaaaagggggggggtaatgcattatgaaacgttcactcaaaaacaacccttttgtagcgaatcctttattaagaaaaatggagaagcttaacagaagggaggacaaaatacttataagaacttggtctag
>Oenothera parviflora_NC_010362
[truncated: 166,062 more chars]
